# Supplementary material for: Crystal structures and the Hirshfeld surface analysis of (E)-4-nitro-N′-(o-chloro, o- and p-methyl­benzyl­idene)benzene­sulfono­hydrazides
Source: Acta Crystallogr E Crystallogr Commun. 2018 Nov 6;74(Pt 12):1710–6. doi: 10.1107/S2056989018015207 (PMC6281112; doi:10.1107/S2056989018015207)
Supplement: Supplementary file 1 [file e-74-01710-sup1.cif]

##############################################################################
#                                                                            #
# This CIF contains the data in a paper accepted for publication in          #
# Acta Crystallographica Section E. It conforms to the requirements of       #
# Notes for Authors for Acta Crystallographica Section E, and has been       #
# peer reviewed under the auspices of the IUCr Commission on Journals.       #
#                                                                            #
# Full details of the Crystallographic Information File format               #
# are given in the paper "The Crystallographic Information File (CIF):       #
# a New Standard Archive File for Crystallography" by S. R. Hall, F. H.      #
# Allen and I. D. Brown [Acta Cryst. (1991), A47, 655-685].                  #
#                                                                            #
# The current version of the core CIF dictionary is obtainable from          #
# ftp://ftp.iucr.org/pub/cif_core.dic.                                       #
#                                                                            #
# Software is freely available for graphical display of the structure(s)     #
# in this CIF. For information consult the CIF software page                 #
# http://www.iucr.org/resources/cif/software.                                #
#                                                                            #
# This file may be used for bona fide research purposes within the           #
# scientific community so long as proper attribution is given to the journal # 
# article from which it was obtained.                                        #
#                                                                            #
##############################################################################
data_I
_audit_creation_method     SHELXL-2014/6
_chemical_name_systematic
;
(<i>E</i>)-<i>N</i>'-(2-Chlorobenzylidene)-4-nitrobenzenesulfonohydrazide
;
_chemical_name_common     ?
_chemical_formula_moiety     'C13 H10 Cl N3 O4 S'
_chemical_formula_sum     'C13 H10 Cl N3 O4 S'
_chemical_formula_iupac     'C13 H10 Cl N3 O4 S'
_chemical_formula_weight     339.75
_chemical_melting_point     ?
_chemical_absolute_configuration     ?
_space_group_crystal_system     monoclinic
_space_group_name_H-M_alt     'P 21'
_space_group_name_Hall     'P 2yb'
loop_
    _space_group_symop_operation_xyz
    'x, y, z'
    '-x, y+1/2, -z'
_cell_length_a     4.9498(6)
_cell_length_b     22.340(3)
_cell_length_c     7.0003(9)
_cell_angle_alpha     90
_cell_angle_beta     104.400(10)
_cell_angle_gamma     90
_cell_volume     749.76(17)
_cell_formula_units_Z     2
_cell_measurement_reflns_used     1264
_cell_measurement_theta_min     2.99
_cell_measurement_theta_max     27.68
_cell_measurement_temperature     293(2)
_exptl_crystal_description     prism
_exptl_crystal_colour     colourless
_exptl_crystal_size_max     0.240
_exptl_crystal_size_mid     0.240
_exptl_crystal_size_min     0.120
_exptl_crystal_density_diffrn     1.505
_exptl_crystal_density_meas     ?
_exptl_crystal_density_method     ?
_exptl_crystal_F_000     348
_exptl_absorpt_coefficient_mu     0.415
_exptl_absorpt_correction_type     multi-scan
_exptl_absorpt_process_details
;
(CrysAlis RED; Oxford Diffraction, 2009)
;
_exptl_absorpt_correction_T_min     0.907
_exptl_absorpt_correction_T_max     0.952
_diffrn_ambient_temperature     293(2)
_diffrn_source     'Enhance (Mo) X-ray Source'
_diffrn_radiation_type     MoK\a
_diffrn_radiation_wavelength     0.71073
_diffrn_measurement_device_type
;
Oxford Diffraction Xcalibur single crystal X-ray diffractometer
with Sapphire CCD detector
;
_diffrn_measurement_method
;
Rotation method data acquisition using omega scans.
;
_diffrn_detector_area_resol_mean     ?
_diffrn_reflns_number     4582
_diffrn_reflns_av_R_equivalents     0.0149
_diffrn_reflns_av_unetI/netI     0.0213
_diffrn_reflns_theta_min     3.004
_diffrn_reflns_theta_max     25.350
_diffrn_reflns_theta_full     25.242
_diffrn_measured_fraction_theta_max     0.991
_diffrn_measured_fraction_theta_full     0.991
_diffrn_reflns_limit_h_min     -3
_diffrn_reflns_limit_h_max     5
_diffrn_reflns_limit_k_min     -26
_diffrn_reflns_limit_k_max     26
_diffrn_reflns_limit_l_min     -8
_diffrn_reflns_limit_l_max     7
_refine_special_details     ?
_reflns_number_total     2696
_reflns_number_gt     2457
_reflns_threshold_expression     'I > 2\s(I)'
_refine_ls_structure_factor_coef     Fsqd
_refine_ls_matrix_type     full
_refine_ls_R_factor_all     0.0355
_refine_ls_R_factor_gt     0.0304
_refine_ls_wR_factor_gt     0.0753
_refine_ls_wR_factor_ref     0.0778
_refine_ls_goodness_of_fit_ref     1.008
_refine_ls_restrained_S_all     1.008
_refine_ls_number_reflns     2696
_refine_ls_number_parameters     202
_refine_ls_number_restraints     2
_refine_ls_hydrogen_treatment     mixed
_refine_ls_weighting_scheme     calc
_refine_ls_weighting_details
              'w=1/[\s^2^(Fo^2^)+(0.0489P)^2^+0.0544P] where P=(Fo^2^+2Fc^2^)/3'
_atom_sites_solution_hydrogens     mixed
_atom_sites_solution_primary     direct
_atom_sites_solution_secondary     difmap
_refine_ls_shift/su_max     0.000
_refine_ls_shift/su_mean     0.000
_refine_diff_density_max     0.140
_refine_diff_density_min     -0.199
_refine_ls_extinction_method     none
_refine_ls_extinction_coef     .
_refine_ls_abs_structure_details
;
Flack <i>x</i> determined using 1102 quotients
[(<i>I</i>^+^)-(<i>I</i>^-^)]/[(<i>I</i>^+^)+(<i>I</i>^-^)]
(Parsons <i>et al.</i>,  2013)
;
_refine_ls_abs_structure_Flack     0.05(3)
loop_
    _atom_type_symbol
    _atom_type_description
    _atom_type_scat_dispersion_real
    _atom_type_scat_dispersion_imag
    _atom_type_scat_source
    'C' 'C' 0.0033 0.0016
                         'International Tables Vol C Tables 4.2.6.8 and 6.1.1.4'
    'H' 'H' 0.0000 0.0000
                         'International Tables Vol C Tables 4.2.6.8 and 6.1.1.4'
    'Cl' 'Cl' 0.1484 0.1585
                         'International Tables Vol C Tables 4.2.6.8 and 6.1.1.4'
    'N' 'N' 0.0061 0.0033
                         'International Tables Vol C Tables 4.2.6.8 and 6.1.1.4'
    'O' 'O' 0.0106 0.0060
                         'International Tables Vol C Tables 4.2.6.8 and 6.1.1.4'
    'S' 'S' 0.1246 0.1234
                         'International Tables Vol C Tables 4.2.6.8 and 6.1.1.4'
_computing_data_collection
;
CrysAlis CCD (Oxford Diffraction, 2009)
;
_computing_cell_refinement
;
CrysAlis RED (Oxford Diffraction, 2009)
;
_computing_data_reduction
;
CrysAlis RED (Oxford Diffraction, 2009)
;
_computing_structure_solution
;
SHELXS2013 (Sheldrick, 2008)
;
_computing_structure_refinement
;
SHELXL2014 (Sheldrick, 2015)
;
_computing_molecular_graphics
;
PLATON (Spek, 2009)
;
_computing_publication_material
;
SHELXL2014 (Sheldrick, 2015)
;
loop_
    _atom_site_type_symbol
    _atom_site_label
    _atom_site_fract_x
    _atom_site_fract_y
    _atom_site_fract_z
    _atom_site_U_iso_or_equiv
    _atom_site_adp_type
    _atom_site_calc_flag
    _atom_site_occupancy
    _atom_site_disorder_assembly
    _atom_site_disorder_group
    Cl Cl1 0.0897(2) -0.10843(5) 0.44188(16) 0.0737(3) Uani d 1 . .
    S S1 0.59163(16) 0.12968(4) 0.08796(12) 0.0429(2) Uani d 1 . .
    O O1 0.8691(5) 0.11233(13) 0.0900(4) 0.0603(7) Uani d 1 . .
    O O2 0.4169(5) 0.15582(12) -0.0845(3) 0.0519(6) Uani d 1 . .
    O O3 0.8117(8) 0.27393(16) 0.9402(5) 0.0788(9) Uani d 1 . .
    O O4 0.4147(8) 0.3096(2) 0.7925(5) 0.1064(14) Uani d 1 . .
    N N1 0.4239(6) 0.07005(13) 0.1288(4) 0.0445(7) Uani d 1 . .
    H H1N 0.248(5) 0.0750(18) 0.109(5) 0.053 Uiso d 1 . .
    N N2 0.5519(6) 0.04007(13) 0.3042(4) 0.0472(7) Uani d 1 . .
    N N3 0.6159(8) 0.27887(16) 0.7968(5) 0.0619(9) Uani d 1 . .
    C C1 0.6093(7) 0.17729(15) 0.2929(5) 0.0411(7) Uani d 1 . .
    C C2 0.8188(7) 0.16808(16) 0.4642(5) 0.0480(8) Uani d 1 . .
    H H2 0.9556 0.1393 0.4672 0.058 Uiso calc 1 . .
    C C3 0.8216(7) 0.20189(17) 0.6288(5) 0.0509(9) Uani d 1 . .
    H H3 0.9590 0.1963 0.7451 0.061 Uiso calc 1 . .
    C C4 0.6175(8) 0.24394(16) 0.6174(5) 0.0467(8) Uani d 1 . .
    C C5 0.4109(8) 0.25443(17) 0.4481(6) 0.0517(9) Uani d 1 . .
    H H5 0.2762 0.2836 0.4456 0.062 Uiso calc 1 . .
    C C6 0.4083(8) 0.22071(16) 0.2829(5) 0.0479(8) Uani d 1 . .
    H H6 0.2728 0.2271 0.1662 0.057 Uiso calc 1 . .
    C C7 0.3937(8) 0.00577(16) 0.3719(6) 0.0498(9) Uani d 1 . .
    H H7 0.2072 0.0013 0.3054 0.060 Uiso calc 1 . .
    C C8 0.5085(8) -0.02677(16) 0.5566(5) 0.0504(9) Uani d 1 . .
    C C9 0.3835(9) -0.07856(17) 0.6049(6) 0.0553(9) Uani d 1 . .
    C C10 0.4901(10) -0.1087(2) 0.7781(6) 0.0719(11) Uani d 1 . .
    H H10 0.4014 -0.1428 0.8084 0.086 Uiso calc 1 . .
    C C11 0.7282(13) -0.0882(2) 0.9061(7) 0.0875(17) Uani d 1 . .
    H H11 0.8007 -0.1084 1.0237 0.105 Uiso calc 1 . .
    C C12 0.8616(12) -0.0377(2) 0.8620(7) 0.0861(16) Uani d 1 . .
    H H12 1.0268 -0.0247 0.9471 0.103 Uiso calc 1 . .
    C C13 0.7476(11) -0.00665(19) 0.6908(6) 0.0715(13) Uani d 1 . .
    H H13 0.8324 0.0285 0.6645 0.086 Uiso calc 1 . .
loop_
    _atom_site_aniso_label
    _atom_site_aniso_U_11
    _atom_site_aniso_U_22
    _atom_site_aniso_U_33
    _atom_site_aniso_U_12
    _atom_site_aniso_U_13
    _atom_site_aniso_U_23
    Cl1 0.0766(7) 0.0678(6) 0.0675(6) -0.0191(6) 0.0002(5) 0.0046(6)
    S1 0.0340(4) 0.0534(5) 0.0430(4) 0.0058(4) 0.0128(3) 0.0063(4)
    O1 0.0368(13) 0.080(2) 0.0683(16) 0.0089(12) 0.0213(12) -0.0014(14)
    O2 0.0519(14) 0.0638(15) 0.0395(13) 0.0067(12) 0.0103(11) 0.0142(12)
    O3 0.084(2) 0.083(2) 0.0589(18) -0.0005(18) -0.0023(17) -0.0094(17)
    O4 0.110(3) 0.128(3) 0.076(2) 0.055(3) 0.011(2) -0.027(2)
    N1 0.0362(15) 0.0500(16) 0.0443(16) 0.0064(13) 0.0041(13) 0.0079(12)
    N2 0.0466(17) 0.0437(16) 0.0472(17) 0.0088(14) 0.0039(14) 0.0061(13)
    N3 0.072(2) 0.0595(19) 0.053(2) 0.0030(18) 0.0142(19) -0.0050(17)
    C1 0.0350(17) 0.0456(17) 0.0433(18) 0.0022(14) 0.0110(14) 0.0077(14)
    C2 0.0355(18) 0.054(2) 0.052(2) 0.0097(15) 0.0059(16) 0.0040(16)
    C3 0.0401(19) 0.059(2) 0.048(2) 0.0028(16) 0.0006(16) 0.0039(17)
    C4 0.048(2) 0.047(2) 0.045(2) -0.0013(16) 0.0096(17) 0.0016(16)
    C5 0.048(2) 0.050(2) 0.056(2) 0.0108(16) 0.0100(19) 0.0057(18)
    C6 0.044(2) 0.052(2) 0.0443(19) 0.0118(16) 0.0048(16) 0.0082(16)
    C7 0.057(2) 0.046(2) 0.043(2) 0.0017(16) 0.0059(17) -0.0016(16)
    C8 0.065(2) 0.0430(19) 0.0394(18) 0.0024(18) 0.0053(17) -0.0017(15)
    C9 0.070(3) 0.0474(19) 0.0442(19) -0.0012(18) 0.0055(18) -0.0009(16)
    C10 0.101(3) 0.058(2) 0.051(2) -0.007(3) 0.007(2) 0.007(2)
    C11 0.132(5) 0.068(3) 0.046(2) -0.005(3) -0.011(3) 0.011(2)
    C12 0.111(4) 0.074(3) 0.051(2) -0.015(3) -0.021(2) 0.000(2)
    C13 0.095(4) 0.054(2) 0.052(3) -0.018(2) -0.006(2) 0.003(2)
_geom_special_details
;
 All esds (except the esd in the dihedral angle between two l.s. planes)
 are estimated using the full covariance matrix.  The cell esds are taken
 into account individually in the estimation of esds in distances, angles
 and torsion angles; correlations between esds in cell parameters are only
 used when they are defined by crystal symmetry.  An approximate (isotropic)
 treatment of cell esds is used for estimating esds involving l.s. planes.
;
loop_
    _geom_bond_atom_site_label_1
    _geom_bond_atom_site_label_2
    _geom_bond_site_symmetry_2
    _geom_bond_distance
    _geom_bond_publ_flag
    Cl1 C9 . 1.743(4) ?
    S1 O1 . 1.424(3) ?
    S1 O2 . 1.424(2) ?
    S1 N1 . 1.632(3) ?
    S1 C1 . 1.770(3) ?
    O3 N3 . 1.214(4) ?
    O4 N3 . 1.204(4) ?
    N1 N2 . 1.404(4) ?
    N1 H1N . 0.86(2) ?
    N2 C7 . 1.269(5) ?
    N3 C4 . 1.481(5) ?
    C1 C6 . 1.379(5) ?
    C1 C2 . 1.391(5) ?
    C2 C3 . 1.375(5) ?
    C2 H2 . 0.9300 ?
    C3 C4 . 1.367(5) ?
    C3 H3 . 0.9300 ?
    C4 C5 . 1.379(5) ?
    C5 C6 . 1.378(5) ?
    C5 H5 . 0.9300 ?
    C6 H6 . 0.9300 ?
    C7 C8 . 1.468(5) ?
    C7 H7 . 0.9300 ?
    C8 C13 . 1.390(6) ?
    C8 C9 . 1.393(5) ?
    C9 C10 . 1.373(6) ?
    C10 C11 . 1.370(7) ?
    C10 H10 . 0.9300 ?
    C11 C12 . 1.380(7) ?
    C11 H11 . 0.9300 ?
    C12 C13 . 1.378(6) ?
    C12 H12 . 0.9300 ?
    C13 H13 . 0.9300 ?
loop_
    _geom_angle_atom_site_label_1
    _geom_angle_atom_site_label_2
    _geom_angle_atom_site_label_3
    _geom_angle_site_symmetry_1
    _geom_angle_site_symmetry_3
    _geom_angle
    _geom_angle_publ_flag
    O1 S1 O2 . . 120.09(15) ?
    O1 S1 N1 . . 107.89(16) ?
    O2 S1 N1 . . 104.77(15) ?
    O1 S1 C1 . . 107.59(16) ?
    O2 S1 C1 . . 109.75(16) ?
    N1 S1 C1 . . 105.87(15) ?
    N2 N1 S1 . . 113.8(2) ?
    N2 N1 H1N . . 115(3) ?
    S1 N1 H1N . . 114(3) ?
    C7 N2 N1 . . 115.4(3) ?
    O4 N3 O3 . . 123.9(4) ?
    O4 N3 C4 . . 117.3(4) ?
    O3 N3 C4 . . 118.8(4) ?
    C6 C1 C2 . . 121.4(3) ?
    C6 C1 S1 . . 119.4(3) ?
    C2 C1 S1 . . 119.0(3) ?
    C3 C2 C1 . . 119.4(3) ?
    C3 C2 H2 . . 120.3 ?
    C1 C2 H2 . . 120.3 ?
    C4 C3 C2 . . 118.3(3) ?
    C4 C3 H3 . . 120.8 ?
    C2 C3 H3 . . 120.8 ?
    C3 C4 C5 . . 123.1(3) ?
    C3 C4 N3 . . 118.2(3) ?
    C5 C4 N3 . . 118.7(3) ?
    C6 C5 C4 . . 118.6(3) ?
    C6 C5 H5 . . 120.7 ?
    C4 C5 H5 . . 120.7 ?
    C1 C6 C5 . . 119.1(3) ?
    C1 C6 H6 . . 120.5 ?
    C5 C6 H6 . . 120.5 ?
    N2 C7 C8 . . 119.2(3) ?
    N2 C7 H7 . . 120.4 ?
    C8 C7 H7 . . 120.4 ?
    C13 C8 C9 . . 117.3(3) ?
    C13 C8 C7 . . 120.9(4) ?
    C9 C8 C7 . . 121.8(3) ?
    C10 C9 C8 . . 121.8(4) ?
    C10 C9 Cl1 . . 117.7(3) ?
    C8 C9 Cl1 . . 120.5(3) ?
    C11 C10 C9 . . 119.4(4) ?
    C11 C10 H10 . . 120.3 ?
    C9 C10 H10 . . 120.3 ?
    C10 C11 C12 . . 120.7(4) ?
    C10 C11 H11 . . 119.7 ?
    C12 C11 H11 . . 119.7 ?
    C11 C12 C13 . . 119.3(5) ?
    C11 C12 H12 . . 120.3 ?
    C13 C12 H12 . . 120.3 ?
    C12 C13 C8 . . 121.4(4) ?
    C12 C13 H13 . . 119.3 ?
    C8 C13 H13 . . 119.3 ?
loop_
    _geom_torsion_atom_site_label_1
    _geom_torsion_atom_site_label_2
    _geom_torsion_atom_site_label_3
    _geom_torsion_atom_site_label_4
    _geom_torsion_site_symmetry_1
    _geom_torsion_site_symmetry_2
    _geom_torsion_site_symmetry_3
    _geom_torsion_site_symmetry_4
    _geom_torsion
    _geom_torsion_publ_flag
    O1 S1 N1 N2 . . . . 56.0(3) ?
    O2 S1 N1 N2 . . . . -175.0(2) ?
    C1 S1 N1 N2 . . . . -59.0(3) ?
    S1 N1 N2 C7 . . . . 159.3(3) ?
    O1 S1 C1 C6 . . . . 151.0(3) ?
    O2 S1 C1 C6 . . . . 18.7(3) ?
    N1 S1 C1 C6 . . . . -93.9(3) ?
    O1 S1 C1 C2 . . . . -32.1(3) ?
    O2 S1 C1 C2 . . . . -164.4(3) ?
    N1 S1 C1 C2 . . . . 83.0(3) ?
    C6 C1 C2 C3 . . . . 1.7(5) ?
    S1 C1 C2 C3 . . . . -175.1(3) ?
    C1 C2 C3 C4 . . . . -0.4(5) ?
    C2 C3 C4 C5 . . . . -0.7(6) ?
    C2 C3 C4 N3 . . . . 178.0(3) ?
    O4 N3 C4 C3 . . . . -170.0(4) ?
    O3 N3 C4 C3 . . . . 8.2(5) ?
    O4 N3 C4 C5 . . . . 8.7(6) ?
    O3 N3 C4 C5 . . . . -173.0(4) ?
    C3 C4 C5 C6 . . . . 0.5(6) ?
    N3 C4 C5 C6 . . . . -178.2(3) ?
    C2 C1 C6 C5 . . . . -1.9(5) ?
    S1 C1 C6 C5 . . . . 174.9(3) ?
    C4 C5 C6 C1 . . . . 0.8(5) ?
    N1 N2 C7 C8 . . . . -179.1(3) ?
    N2 C7 C8 C13 . . . . 22.2(5) ?
    N2 C7 C8 C9 . . . . -158.0(4) ?
    C13 C8 C9 C10 . . . . 0.2(6) ?
    C7 C8 C9 C10 . . . . -179.6(4) ?
    C13 C8 C9 Cl1 . . . . -177.9(3) ?
    C7 C8 C9 Cl1 . . . . 2.3(5) ?
    C8 C9 C10 C11 . . . . -1.1(7) ?
    Cl1 C9 C10 C11 . . . . 177.1(4) ?
    C9 C10 C11 C12 . . . . -0.2(8) ?
    C10 C11 C12 C13 . . . . 2.3(9) ?
    C11 C12 C13 C8 . . . . -3.2(9) ?
    C9 C8 C13 C12 . . . . 2.0(7) ?
    C7 C8 C13 C12 . . . . -178.2(5) ?
loop_
    _geom_hbond_atom_site_label_D
    _geom_hbond_atom_site_label_H
    _geom_hbond_atom_site_label_A
    _geom_hbond_site_symmetry_A
    _geom_hbond_distance_DH
    _geom_hbond_distance_HA
    _geom_hbond_distance_DA
    _geom_hbond_angle_DHA
    N1 H1N O1 1_455 0.86(2) 2.02(3) 2.853(4) 163(4)
    C3 H3 O2 1_656 0.93 2.46 3.290(4) 149
_shelx_space_group_comment
;
The symmetry employed for this shelxl refinement is uniquely defined
by the following loop, which should always be used as a source of
symmetry information in preference to the above space-group names.
They are only intended as comments.
;
_shelx_estimated_absorpt_T_min     0.907
_shelx_estimated_absorpt_T_max     0.952
_shelx_hkl_file
;
   0   0  -1 223.991 7.63137   3
   0   0  -2 3382.09 28.4608   5
   0   0  -2 3404.98 30.8153   3
   0   0  -3 1005.33 20.4190   5
   0   0  -3 1009.12 22.3547   3
   0   0  -4 5001.85 49.4166   5
   0   0  -4 4902.96 53.0460   3
   0   0  -5 2493.74 40.7531   5
   0   0  -5 2594.49 45.7860   3
   0   0  -6 3548.27 59.1832   3
   0   0  -7 96.9039 20.9687   3
   0   0  -8 237.837 26.7360   3
   0  -1  -1 5469.88 27.5570   3
   0   1  -1 5468.52 26.8303   3
   0  -1  -2 1522.15 21.2792   3
   0   1  -2 1517.45 18.3018   5
   0   1  -2 1456.00 20.3305   3
   0   1  -3 2236.73 31.0081   3
   0  -1  -3 2280.62 31.6555   3
   0   1  -3 2193.76 27.3591   5
   0  -1  -3 2203.09 29.6325   5
   0  -1  -4 2134.50 36.3017   3
   0   1  -4 2104.02 31.6751   5
   0  -1  -4 2123.89 34.0801   5
   0   1  -4 2105.89 35.8276   3
   0  -1  -5 343.320 23.2644   3
   0   1  -5 341.586 18.5163   5
   0  -1  -5 341.100 19.6286   5
   0   1  -5 383.488 23.3164   3
   0  -1  -6 2183.01 43.8035   5
   0   1  -6 2260.31 48.2980   3
   0  -1  -6 2202.25 48.1541   3
   0  -1  -7 62.3159 19.5203   3
   0   1  -7 86.4523 22.2397   3
   0  -1  -8 73.5311 20.4936   3
   0   1  -8 42.0865 22.1526   3
   0   2  -1 21684.3 48.7978   3
   0  -2   1 17145.8 59.8254   4
   0  -2  -2 237.707 11.1768   3
   0   2  -2 248.135 11.4107   3
   0   2  -2 257.067 8.91126   5
   0   2  -3 2586.79 28.1746   5
   0   2  -3 2508.32 32.6229   3
   0  -2  -3 2625.41 33.7390   3
   0  -2  -4 4128.24 49.1415   3
   0   2  -4 3977.22 41.0724   5
   0   2  -4 4055.79 48.0041   3
   0  -2  -4 4086.43 47.8029   5
   0  -2  -5 7838.21 73.4923   5
   0   2  -5 7875.94 66.2767   5
   0  -2  -5 7937.24 75.9773   3
   0   2  -5 7870.67 75.9629   3
   0  -2  -6 262.380 23.1807   3
   0  -2  -6 280.628 21.2610   5
   0   2  -6 232.513 24.2992   3
   0  -2  -7 545.118 31.1196   3
   0   2  -7 543.565 29.6349   3
   0   2  -8 8.45313 18.4779   3
   0  -2  -8 57.1292 21.1679   3
   0  -3   0 9.37014 5.91296   0
   0   3   0 3.89603 6.12993   0
   0  -3  -1 57260.3 401.072   3
   0  -3   1 57347.7 395.591   4
   0   3  -1 58051.0 379.933   3
   0   3  -2 28759.3 65.2415   5
   0  -3   2 28876.4 90.2696   4
   0   3  -2 29078.3 87.4744   3
   0  -3  -2 28824.1 90.9845   3
   0   3  -3 6524.18 41.7407   5
   0  -3  -3 6523.06 52.6720   3
   0   3  -3 6332.41 50.9688   3
   0  -3  -4 3624.12 46.5133   3
   0   3  -4 3592.92 37.8467   5
   0   3  -4 3576.92 45.1019   3
   0  -3  -4 3609.74 46.5001   5
   0   3  -5 2501.52 44.7735   3
   0  -3  -5 2466.03 44.5242   3
   0  -3  -5 2538.54 44.4656   5
   0  -3  -6 1825.31 42.4427   5
   0  -3  -6 1861.52 43.7230   3
   0   3  -6 1782.38 44.1759   3
   0   3  -7 657.353 30.8461   3
   0  -3  -7 719.838 32.3282   3
   0  -3  -8 160.847 25.6853   3
   0   3  -8 109.285 20.2821   3
   0  -4   0 17459.2 52.5596   2
   0  -4   0 17307.2 52.8943   0
   0   4   0 17647.1 54.2573   0
   0   4   0 18802.7 53.6312   3
   0  -4   1 27642.2 239.850   2
   0   4  -1 28374.3 71.6878   3
   0  -4  -1 27617.3 75.6289   3
   0  -4   1 27945.5 76.4494   4
   0  -4   2 17101.8 72.3174   4
   0  -4  -2 17128.7 72.9995   3
   0  -4   2 17125.8 54.9609   2
   0   4  -2 17013.6 68.3367   3
   0  -4   3 6215.07 53.2464   4
   0   4  -3 6203.19 38.0185   5
   0   4  -3 6121.32 50.8610   3
   0  -4  -3 6133.29 52.4874   3
   0  -4   4 529.857 22.4012   4
   0  -4  -4 560.400 22.0538   5
   0   4  -4 562.984 21.0994   3
   0  -4  -4 574.127 21.8011   3
   0   4  -4 591.465 15.5514   5
   0  -4  -5 1531.01 36.5753   5
   0   4  -5 1620.74 36.0697   3
   0  -4  -5 1664.55 37.8782   3
   0  -4   5 1612.75 37.1488   4
   0  -4  -6 2526.05 50.3958   5
   0   4  -6 2696.00 52.1805   3
   0  -4  -6 2650.43 51.5675   3
   0  -4  -7 161.694 25.4605   3
   0  -4  -7 224.502 22.4260   5
   0   4  -7 239.307 25.1562   3
   0   4  -8-6.32174 20.7862   3
   0  -4  -8 4.33796 22.6861   3
   0  -5   0 8.34738 9.26720   2
   0  -5   0 0.03698 9.91498   0
   0   5   0 6.55297 7.33224   3
   0   5   0 7.10308 9.93989   0
   0  -5   1 3395.37 24.4500   2
   0  -5   1 3354.81 30.8787   4
   0   5  -1 3361.73 27.6346   3
   0  -5   2 1323.70 23.3237   4
   0  -5  -2 1347.14 23.1683   3
   0  -5   2 1355.11 17.2579   2
   0   5  -2 1253.68 20.2576   3
   0   5  -3 17541.1 85.8826   3
   0   5  -3 17266.9 59.7103   5
   0  -5   3 17505.5 88.2181   4
   0  -5  -3 17658.6 90.0675   3
   0   5  -4 650.761 22.5036   3
   0  -5   4 716.869 26.3500   4
   0  -5  -4 661.828 23.2318   3
   0   5  -5 233.570 18.6870   3
   0  -5  -5 254.895 19.9836   3
   0  -5   5 212.469 22.2106   4
   0  -5  -5 220.215 19.9295   5
   0  -5  -6 1729.03 43.6498   5
   0   5  -6 1714.96 42.3041   3
   0  -5  -6 1685.40 43.1471   3
   0   5  -7 66.4125 21.0505   3
   0  -5  -7 55.6023 21.6115   3
   0  -5  -7 66.0344 17.0218   5
   0  -5  -8 109.138 23.6728   3
   0   5  -8 122.227 27.8984   3
   0   6   0 5704.83 39.6226   0
   0  -6   0 5824.03 38.4469   2
   0  -6   0 5758.48 38.4258   0
   0   6   0 5967.25 37.4138   3
   0   6  -1 38378.9 97.2360   3
   0  -6   1 38831.7 348.999   2
   0  -6  -1 37989.5 110.654   2
   0  -6  -1 38310.1 111.055   0
   0  -6   1 38032.9 106.780   4
   0   6  -2 7480.78 49.7190   3
   0  -6  -2 7239.28 51.7576   3
   0  -6   2 7488.69 40.6583   2
   0  -6   2 7293.51 52.2936   4
   0  -6   3 4302.00 45.8718   4
   0  -6   3 4416.69 35.0594   2
   0   6  -3 4437.46 28.8946   5
   0  -6  -3 4486.22 47.9374   3
   0   6  -3 4597.81 45.6735   3
   0   6  -4 1414.14 30.8932   3
   0  -6  -4 1358.35 31.8448   3
   0  -6   4 1392.93 32.5073   4
   0  -6  -5 1221.93 33.9598   3
   0  -6  -5 1207.17 34.7552   5
   0  -6   5 1129.82 33.9811   4
   0   6  -5 1243.80 32.7603   3
   0   6  -6 769.829 30.6392   3
   0  -6  -6 671.022 31.0603   3
   0  -6  -6 671.174 31.5942   5
   0  -6  -7 627.627 32.1605   3
   0  -6  -7 701.843 34.0149   5
   0   6  -7 688.911 33.7530   3
   0   6  -8 59.5250 21.7032   3
   0  -6  -8 12.2760 18.5956   3
   0  -7   0-1.64907 11.7923   0
   0   7   0 4.28189 7.92678   3
   0   7   0 24.0337 13.3138   0
   0  -7   0 0.32522 11.4166   2
   0   7  -1 1755.92 23.7930   3
   0  -7  -1 1740.22 28.0144   0
   0   7  -1 1685.03 22.7079   0
   0  -7  -1 1714.11 27.4681   2
   0  -7   1 1682.08 26.4681   4
   0  -7   1 1730.13 21.5904   2
   0  -7   2 22414.7 74.3924   2
   0   7  -2 22586.8 88.8823   3
   0  -7  -2 22581.8 94.3756   3
   0  -7   2 22397.7 94.5536   4
   0   7  -3 5235.97 49.0479   3
   0  -7   3 5408.57 39.4539   2
   0  -7  -3 5373.52 53.4064   3
   0  -7   3 5312.30 51.9925   4
   0   7  -4 1508.94 31.7934   3
   0  -7  -4 1597.24 34.7052   3
   0  -7   4 1493.42 33.6426   4
   0   7  -5 19.9292 15.2171   3
   0  -7   5 32.8404 19.4123   4
   0  -7  -5 40.6068 15.4483   3
   0  -7  -5 50.4331 17.5888   5
   0   7  -6 908.580 32.8547   3
   0  -7  -6 816.570 34.1480   5
   0  -7  -6 885.007 34.6620   3
   0   7  -7 851.037 35.2901   3
   0  -7  -7 899.974 38.4415   3
   0  -7  -7 899.131 37.2593   5
   0  -7  -8 261.170 27.4222   3
   0   7  -8 278.323 26.7528   3
   0   8   0 36156.7 105.102   3
   0  -8   0 36305.4 106.418   2
   0  -8   0 36049.0 107.549   0
   0   8   0 35772.5 111.046   0
   0  -8  -1 58.6873 15.2704   2
   0   8  -1 37.3460 9.37945   3
   0   8  -1 29.5766 10.7499   0
   0  -8  -1 54.5472 15.4544   0
   0  -8   1 56.7041 9.22467   2
   0   8  -2 8403.23 56.8275   3
   0  -8   2 8147.50 61.1385   4
   0  -8   2 8251.29 47.7930   2
   0  -8   3 195.028 18.1548   4
   0  -8   3 207.732 11.4010   2
   0   8  -3 189.399 12.2185   3
   0  -8  -3 200.144 16.0199   3
   0  -8  -4 452.185 22.1662   3
   0  -8   4 511.977 24.3327   4
   0   8  -4 461.420 20.3589   3
   0   8  -5 219.362 18.9748   3
   0  -8   5 251.336 22.6613   4
   0  -8  -5 244.245 20.9161   3
   0  -8  -5 255.956 22.9183   5
   0  -8  -6 1396.48 42.2434   3
   0  -8  -6 1386.54 42.6267   5
   0   8  -6 1293.99 37.5639   3
   0  -8  -7 339.319 27.8006   3
   0   8  -7 322.144 26.9289   3
   0  -8  -7 279.863 26.1860   5
   0   8  -8 247.671 26.6599   3
   0  -8  -8 244.482 28.6366   5
   0  -8  -8 205.864 25.7616   3
   0   9   0 54.5786 10.0876   3
   0  -9   0 33.0561 13.4222   0
   0   9   0 95.8028 5.86362   1
   0   9   0 129.958 16.1404   0
   0  -9   0 32.3269 13.4056   2
   0   9  -1 3560.12 35.7552   0
   0  -9   1 3497.69 34.4800   2
   0  -9  -1 3604.85 42.0781   2
   0  -9  -1 3591.89 42.4335   0
   0   9  -1 3592.11 36.5554   3
   0  -9   2 3056.31 31.1577   2
   0  -9  -2 3052.68 42.0535   0
   0  -9   2 3035.65 41.1594   4
   0  -9  -2 3068.15 43.3557   2
   0   9  -2 3058.20 36.4122   3
   0  -9   3 8846.83 71.5518   4
   0  -9  -3 9405.30 74.5986   3
   0  -9   3 8977.23 54.1129   2
   0   9  -3 8469.90 63.7479   3
   0  -9  -4 91.3006 16.1306   3
   0   9  -4 93.7779 14.8582   3
   0  -9   4 82.3269 20.4994   4
   0  -9  -5 1130.59 35.2174   3
   0  -9   5 1112.89 34.4221   4
   0   9  -5 1174.73 33.5187   3
   0  -9  -5 1164.02 37.3011   5
   0  -9  -6 199.694 23.9745   5
   0  -9  -6 172.925 21.0554   3
   0   9  -6 207.522 21.3843   3
   0  -9  -7 96.2248 23.4211   5
   0  -9  -7 69.7819 20.5124   3
   0   9  -7 87.3735 20.5299   3
   0   9  -8 130.042 25.8748   3
   0  -9  -8 168.163 25.5118   3
   0  -9  -8 193.137 26.3901   5
   0 -10   0 4030.68 41.9706   0
   0  10   0 4023.39 40.5400   3
   0  10   0 3951.29 23.0917   1
   0 -10   0 4149.31 42.3295   2
   0  10   0 4051.35 43.9091   0
   0  10  -1 3613.57 38.6788   3
   0 -10  -1 3618.42 44.2273   2
   0 -10   1 3535.51 36.3592   2
   0  10   1 3590.47 40.1776   3
   0 -10  -1 3646.16 45.0118   0
   0  10  -1 3573.67 38.4652   0
   0 -10   2 890.404 26.5082   4
   0 -10  -2 960.469 29.3777   2
   0 -10  -2 916.352 28.7519   0
   0 -10   2 901.547 18.9311   2
   0  10  -2 893.634 21.8688   3
   0  10  -3 1865.21 33.2399   3
   0 -10   3 2031.02 28.2117   2
   0 -10   3 1976.23 38.0056   4
   0  10  -4 1049.42 29.5052   3
   0 -10  -4 1143.64 32.5846   3
   0 -10   4 1094.65 33.7305   4
   0 -10  -5 1040.26 36.8756   5
   0 -10  -5 978.508 33.3395   3
   0  10  -5 1013.16 31.8785   3
   0 -10   5 944.481 33.1592   4
   0 -10  -6 288.759 26.5847   3
   0 -10  -6 305.754 26.3457   5
   0  10  -6 274.160 22.2046   3
   0 -10  -7 332.044 28.9787   3
   0 -10  -7 508.814 33.5173   5
   0  10  -7 323.580 24.4700   3
   0 -10  -8 128.642 27.3646   5
   0  10  -8 72.4665 20.5546   3
   0 -11   0-0.08443 14.2493   0
   0  11   0 67.3248 16.7012   0
   0 -11   0 5.18402 13.4555   2
   0  11   0 45.0339 11.4037   3
   0  11   0 25.4071 5.23123   1
   0 -11  -1 1557.62 32.9772   0
   0  11  -1 1499.23 28.6404   0
   0  11   1 1450.72 21.7492   1
   0  11  -1 1509.34 27.4099   3
   0  11   1 1448.38 28.0887   3
   0 -11   1 1540.98 26.5745   2
   0 -11  -1 1559.49 32.8919   2
   0  11  -2 5403.22 51.7346   3
   0  11  -2 5542.43 47.6415   0
   0 -11   2 5417.11 45.4627   2
   0 -11  -2 5507.59 60.3909   2
   0 -11  -2 5533.33 61.1051   0
   0 -11   2 5386.40 57.6332   4
   0 -11   3 169.343 11.9115   2
   0 -11  -3 189.995 26.6845   2
   0  11  -3 139.934 14.4296   3
   0 -11   3 168.874 20.3689   4
   0 -11   4 6355.98 70.2263   4
   0  11  -4 6663.60 67.1441   3
   0 -11  -4 6972.28 73.9455   3
   0 -11  -5 125.372 21.0918   3
   0 -11  -5 104.319 20.8776   5
   0  11  -5 88.8054 17.6013   3
   0 -11   5 120.931 22.2142   4
   0 -11  -6 92.3321 20.0507   3
   0 -11  -6 136.318 23.8343   5
   0  11  -6 100.501 19.0023   3
   0 -11  -7 193.987 26.3596   5
   0 -11  -7 140.771 24.1027   3
   0  11  -7 191.152 23.2534   3
   0 -11  -8 69.4837 25.0565   5
   0  11  -8 69.8029 23.2265   3
   0 -12   0 6603.12 58.4445   0
   0 -12   0 6669.48 58.5234   2
   0  12   0 6686.81 57.3336   3
   0  12   0 6547.55 31.6393   1
   0 -12  -1 3209.41 45.5095   2
   0  12  -1 3349.88 42.2301   0
   0 -12  -1 3281.60 44.9012   0
   0  12   1 3314.20 42.6093   3
   0  12  -1 3257.69 40.6009   3
   0 -12   1 3225.77 38.9656   2
   0  12   1 3330.43 32.1810   1
   0 -12   2 353.330 15.0155   2
   0 -12  -2 379.183 24.6202   2
   0  12  -2 395.572 18.5082   3
   0  12  -2 365.830 17.7472   0
   0 -12  -3 1698.59 43.1591   2
   0 -12   3 1623.30 38.0766   4
   0  12  -3 1530.36 32.4554   3
   0 -12   3 1555.09 27.2453   2
   0  12  -4 60.9009 15.3735   3
   0 -12  -4 99.2452 29.4375   2
   0 -12   4 41.1951 22.3398   4
   0 -12  -5 316.902 24.1466   3
   0 -12   5 235.018 22.8662   4
   0  12  -5 298.679 21.8792   3
   0 -12  -5 326.174 31.1437   2
   0 -12  -6 441.354 35.6302   2
   0 -12  -6 402.752 29.3573   3
   0 -12  -6 385.054 30.4581   5
   0  12  -6 366.800 26.4590   3
   0 -12  -7 117.460 24.2276   5
   0  12  -7 111.382 25.1654   3
   0 -12  -7 116.787 26.9373   2
   0 -12  -7 95.3350 21.1338   3
   0  12  -8-2.91836 19.1363   3
   0  13   0 87.2548 13.7300   3
   0 -13   0 39.0550 16.4828   2
   0  13  -1 439.650 19.1593   3
   0  13   1 385.802 13.6146   1
   0  13   1 381.681 19.1695   3
   0  13  -1 402.172 20.5570   0
   0 -13   1 387.079 18.3411   2
   0 -13  -1 451.645 24.9905   2
   0  13  -2 871.286 24.3416   0
   0 -13   2 866.399 22.0301   2
   0  13  -2 868.264 24.8914   3
   0 -13  -2 970.038 33.4997   2
   0  13  -3 2048.38 38.2422   3
   0 -13  -3 2231.18 48.5025   2
   0 -13   3 2123.31 43.6609   4
   0  13  -4 551.761 22.4430   3
   0 -13  -4 704.636 36.7647   2
   0 -13   4 621.635 30.8910   4
   0  13  -5 463.928 25.9333   3
   0 -13  -5 565.463 36.2770   2
   0 -13   5 306.623 23.7189   4
   0 -13  -6 155.316 29.0237   2
   0  13  -6 102.822 18.5938   3
   0 -13  -6 101.810 22.8762   5
   0 -13  -6 118.110 20.8698   3
   0  13  -7 137.623 21.5876   3
   0 -13  -7 139.991 23.6769   3
   0 -13  -7 107.802 25.4473   5
   0 -13  -7 113.368 26.1937   2
   0  14   0 3812.25 48.3259   3
   0 -14   0 3898.09 49.9064   2
   0  14   1 4582.87 38.7894   1
   0  14   1 4796.89 55.5088   3
   0 -14   1 4807.59 51.2773   2
   0  14  -1 4835.01 54.1857   0
   0  14  -1 4809.53 53.0237   3
   0 -14  -1 4779.44 58.4522   2
   0 -14  -2 1063.11 36.4070   2
   0  14  -2 937.096 26.3324   3
   0  14   2 1004.10 24.7511   1
   0  14  -2 1025.31 28.4893   0
   0 -14   2 931.129 23.7798   2
   0 -14  -3 304.793 29.3830   2
   0  14  -3 222.881 17.7829   3
   0  14  -4 829.799 26.7123   3
   0 -14  -4 1022.33 40.5564   2
   0 -14   4 978.989 36.2536   4
   0 -14   5 341.263 24.2170   4
   0 -14  -5 487.796 34.8392   2
   0  14  -5 426.670 24.5199   3
   0 -14  -6 227.082 33.4836   2
   0  14  -6 151.989 21.3590   3
   0 -14  -6 306.680 27.8116   5
   0  14  -7 275.387 25.5882   3
   0 -14  -7 139.340 25.9586   5
   0 -14  -7 216.407 30.2564   2
   0  15   0 45.9213 12.6482   3
   0 -15   0 17.5165 18.7298   2
   0  15  -1 90.7140 16.0247   3
   0 -15   1 60.0529 15.6921   2
   0 -15  -1 57.1796 22.2978   2
   0  15  -1 110.494 21.2968   0
   0  15   1 50.5457 15.8382   3
   0  15  -2 6552.08 63.5427   0
   0  15   2 6512.57 69.5675   3
   0  15  -2 6333.59 64.0387   3
   0  15   2 6638.71 57.2128   1
   0 -15   2 6510.76 59.3813   2
   0 -15  -2 6765.55 76.7507   2
   0  15  -3 947.198 29.3096   3
   0 -15  -3 993.563 39.2520   2
   0  15  -4 767.977 28.1218   3
   0 -15   4 1005.86 36.6873   4
   0 -15  -4 965.707 39.4430   2
   0 -15  -5 121.670 28.9685   2
   0  15  -5 82.8488 18.4355   3
   0 -15  -6 15.1624 25.3167   2
   0 -15  -6 23.9476 20.3461   5
   0  15  -6 24.6538 15.2204   3
   0 -15  -7 266.903 32.1461   2
   0 -15  -7 190.477 28.0072   5
   0  15  -7 248.234 22.8964   3
   0 -16   0 594.037 26.2010   2
   0  16   0 572.326 23.8236   3
   0 -16  -1-5.15963 21.5995   2
   0  16  -1 18.8175 14.2701   3
   0  16   1 53.8487 15.8796   3
   0 -16   1 19.2959 15.0046   2
   0  16   2 401.872 23.1676   3
   0 -16  -2 479.223 32.1670   2
   0  16  -2 411.623 21.7812   3
   0 -16   2 392.052 19.8626   2
   0  16   3 705.085 26.5054   1
   0 -16  -3 791.038 37.9654   2
   0  16  -3 644.426 26.7263   3
   0 -16  -4 457.375 33.7219   2
   0  16  -4 452.262 23.6147   3
   0  16  -5 25.5542 16.8049   3
   0 -16  -5 93.5033 28.4611   2
   0 -16  -6 84.5388 21.5232   5
   0 -16  -6 75.2331 31.2659   2
   0  16  -6 46.5857 20.3272   3
   0  16  -7 82.5533 21.9780   3
   0 -16  -7 32.6135 27.0564   2
   0  17   0 40.5929 13.5300   3
   0 -17   0 12.0595 17.2202   2
   0  17  -1 1275.95 32.5435   3
   0 -17  -1 1368.23 39.6490   2
   0  17   1 1304.58 34.6158   3
   0 -17   1 1369.17 33.6666   2
   0  17  -2 407.952 22.0483   3
   0  17   2 430.664 24.3209   3
   0 -17   2 436.882 21.2551   2
   0 -17  -2 428.222 31.4782   2
   0  17  -3 5275.52 65.8676   3
   0 -17  -3 5574.31 79.3177   2
   0  17   4 10.9341 19.7347   1
   0 -17  -4 36.6638 26.2473   2
   0  17  -4 49.0346 16.8999   3
   0  17  -5 311.108 22.3566   3
   0 -17  -5 361.112 33.6084   2
   0 -17  -5 331.008 29.3184   5
   0 -17  -6 61.0376 23.0563   5
   0  17   6 47.8575 23.7984   1
   0  17  -6 46.1412 18.6879   3
   0 -17  -6 49.2571 26.5152   2
   0 -17  -7-20.5355 25.5146   2
   0  17   7-13.8324 29.5825   1
   0 -18   0 1118.41 33.9794   2
   0  18   0 1083.43 32.3286   3
   0 -18  -1 493.545 30.3794   2
   0  18  -1 448.966 23.8677   3
   0 -18   1 526.927 24.2246   2
   0  18   1 499.778 24.9307   3
   0  18  -2 154.953 18.4874   3
   0 -18  -2 128.846 27.9999   2
   0 -18   2 146.634 18.0685   2
   0  18   2 187.865 21.7264   3
   0 -18  -3 239.524 30.2846   2
   0  18   3 265.959 24.7396   3
   0  18  -3 272.256 22.0572   3
   0 -18  -4 775.692 41.4898   2
   0  18  -4 667.441 28.3006   3
   0  18   5 97.2282 25.2752   1
   0  18  -5 57.6035 17.2286   3
   0 -18  -5 93.5635 31.4182   2
   0 -18  -5 71.0088 23.3189   5
   0  18  -6 137.166 20.9476   3
   0 -18  -6 96.7773 24.8216   5
   0 -18  -6 47.6695 31.4621   2
   0  18   6 56.7226 26.4660   1
   0  19   0 7.93726 14.6711   3
   0 -19   0 31.5438 19.3573   2
   0  19  -1 195.798 20.1487   3
   0 -19   1 222.169 21.0838   2
   0 -19  -1 207.965 26.3778   2
   0  19   1 199.920 21.1199   3
   0  19  -2 2091.95 44.0086   3
   0 -19  -2 2089.81 51.7580   2
   0  19   2 2164.45 47.2561   3
   0 -19  -3 173.856 31.1325   2
   0  19   3 132.137 21.7560   3
   0  19  -3 120.929 18.7366   3
   0  19  -4 1253.06 37.7494   3
   0 -19  -4 1443.17 50.6992   2
   0 -19  -5 56.2901 29.7674   2
   0  19  -5 52.6376 18.5924   3
   0 -19  -5 86.4720 22.5593   5
   0  19   6-7.67309 22.2386   1
   0 -19  -6-3.69073 25.8871   2
   0  19  -6 42.4190 19.6960   3
   0 -19  -6 19.4000 21.6967   5
   0 -20   0 358.336 24.6461   2
   0  20   0 273.788 22.3620   3
   0  20   1 899.714 32.8709   3
   0  20  -1 873.433 31.2233   3
   0 -20  -1 940.864 37.7167   2
   0 -20   1 858.102 30.3043   2
   0  20   2 63.2156 19.3047   3
   0 -20  -2 17.8935 27.1910   2
   0  20  -2 61.3341 17.3841   3
   0  20  -3 39.8317 16.2291   3
   0 -20  -3 39.2558 26.0743   2
   0  20   3 53.6817 21.0393   3
   0  20  -4 9.97114 16.1633   3
   0 -20  -4 39.7571 28.3706   2
   0  20   4 48.0889 22.2158   3
   0 -20  -5 126.645 34.0196   2
   0  20  -5 102.176 20.3281   3
   0 -20  -5 182.033 28.8573   5
   0 -20  -6 98.4768 35.2614   2
   0 -21   0 14.5212 19.3145   2
   0  21   0 0.52133 15.8069   3
   0  21   1 762.030 31.6336   3
   0 -21  -1 690.253 35.5656   2
   0 -21   1 715.907 29.9575   2
   0  21  -1 728.670 29.8468   3
   0 -21  -2 127.113 26.6781   2
   0  21  -2 121.351 20.0309   3
   0  21   2 127.837 21.5600   3
   0  21   3 886.335 36.5377   3
   0  21  -3 874.264 33.1867   3
   0 -21  -3 901.349 43.3342   2
   0 -21  -4 136.491 32.9821   2
   0  21   4 121.411 24.5413   3
   0  21  -4 76.5590 15.6219   3
   0 -21  -5 67.8390 22.9593   5
   0 -21  -5 79.9890 31.7230   2
   0  21  -5 53.7931 17.8190   3
   0  22   0 484.798 27.5030   3
   0 -22   0 506.741 29.6545   2
   0 -22  -1 439.939 30.0019   2
   0 -22   1 404.845 24.8427   2
   0  22  -1 384.531 24.8757   3
   0  22   1 424.887 28.1396   3
   0  22  -2 302.331 22.4522   3
   0 -22  -2 339.865 33.2595   2
   0  22   2 286.882 24.9904   3
   0 -22  -3 166.124 28.5579   2
   0  22  -3 194.850 22.9205   3
   0  22   3 224.963 25.7101   3
   0 -22  -4 124.386 31.4236   2
   0  22  -4 172.419 21.9063   3
   0  22   4 146.381 26.0687   3
   0 -22  -5 366.218 42.0984   2
   0 -22  -5 537.737 38.8189   5
   0  22  -5 309.034 24.7110   3
   0  22   5 398.786 34.3261   3
   0 -23   0 17.6846 20.2722   2
   0  23   0 12.2402 17.2211   3
   0  23   1 380.663 25.7958   3
   0 -23   1 389.359 27.4801   2
   0  23  -1 389.519 25.7952   3
   0 -23  -1 392.658 30.3247   2
   0 -23  -2 69.6684 27.1830   2
   0  23  -2 57.4952 17.8483   3
   0  23   2 83.1575 19.2017   3
   0  23   3 51.0580 19.8568   3
   0  23  -3 41.1506 17.9623   3
   0 -23  -3-6.13000 27.8891   2
   0  23   4 242.238 29.7132   3
   0 -23  -4 236.242 37.7379   2
   0  23  -4 211.830 24.1595   3
   0 -23  -4 270.194 29.8756   5
   0 -24   0 391.935 30.0619   2
   0  24   0 382.621 27.3616   3
   0  24   1 157.923 24.0600   3
   0 -24  -1 169.845 26.1362   2
   0  24  -1 168.349 19.5759   3
   0 -24   1 169.664 22.7160   2
   0 -24  -2 24.7575 26.5020   2
   0  24  -2 41.6061 18.9271   3
   0  24   2 21.5407 19.0158   3
   0 -24  -3 143.487 28.0293   2
   0  24  -3 118.652 20.8581   3
   0  24   3 140.772 24.5373   3
   0  24  -4 97.9680 20.3884   3
   0 -24  -4 4.78653 23.1215   5
   0 -24  -4 60.2246 33.1456   2
   0  24   4 73.1985 21.4281   3
   0 -25   0 43.8300 21.9333   2
   0  25   0 47.2288 19.6419   3
   0  25  -1 186.353 24.9004   3
   0  25   1 219.377 26.0509   3
   0 -25  -1 230.022 26.3946   2
   0  25  -2 21.2226 16.2350   3
   0  25   2-3.07006 17.5973   3
   0 -25  -2 18.7251 27.9235   2
   0 -25  -3 240.253 36.2467   2
   0  25  -3 228.564 25.0528   3
   0  25   3 225.455 30.3983   3
   0  25  -4 38.4779 17.3164   3
   0 -25  -4 28.2403 26.4828   5
   0  26   0 407.668 28.9213   3
   0 -26   0 380.009 31.6489   2
   0 -26  -1 48.6819 22.9523   2
   0  26   1 66.6658 20.1345   3
   0  26  -1 53.3092 17.6109   3
   0 -26  -2 130.236 26.6028   2
   0  26   2 100.246 25.5089   3
   0  26  -2 132.645 20.5426   3
   0  26  -3-4.27876 18.5557   3
   0  26   3 27.1300 20.6644   3
   0 -26  -3 13.0877 31.5452   2
   0 -26  -3-2.52372 24.3920   5
   0 -27   0 41.1111 20.9197   2
   0  27   0 30.0527 19.9002   3
   0 -27  -1 11.5418 25.0560   2
   0  27   1 9.08170 23.2865   3
   0  27  -1 1.98754 17.2560   3
   0  27   2 217.581 27.6885   3
   0 -27  -2 282.034 32.9071   2
   0  27  -2 164.033 21.5699   3
   0  27  -3 16.2970 17.9156   3
   0 -28   0 173.228 25.4821   2
   0  28   0 143.598 25.0196   3
   0  28   1 204.384 28.2770   3
   0  28  -1 148.282 22.0777   3
   0 -28  -1 182.462 28.3588   2
   0  28  -2 51.8312 22.2344   3
   1   0  -8 129.911 24.8143   3
   1   0  -7 559.033 32.6843   3
   1   0  -6 930.643 30.1137   5
   1   0  -6 978.280 33.9743   3
   1   0  -5 76.5015 13.5874   5
   1   0  -5 73.3593 17.0233   3
   1   0  -4 30.1749 13.8243   3
   1   0  -4 57.2667 10.9499   2
   1   0  -4 51.7961 9.71578   0
   1   0  -4 34.6315 11.7050   5
   1   0  -3 91.4956 11.9838   3
   1   0  -3 104.086 8.49085   0
   1   0  -3 97.4463 11.2084   5
   1   0  -3 117.792 8.65902   2
   1   0  -2 1633.05 22.8635   3
   1   0  -2 1701.87 24.6133   5
  -1   0   2 1670.40 16.0921   0
   1   0  -1 624.561 14.3486   5
   1   0  -1 632.728 14.3424   1
   1   0  -1 616.353 11.0500   3
   1   0   0 69016.0 443.098   1
   1   0   0 68141.2 450.382   2
  -1   0  -1 15868.8 45.5343   3
   1   0   1 15625.1 62.4431   1
   1   0   2 23745.4 91.8993   1
  -1   0  -2 23847.2 77.7184   3
  -1   0  -3 1232.75 24.0647   3
   1   0   3 1258.04 27.9181   1
  -1   0  -4 1806.32 33.0958   3
  -1   0  -5 927.504 29.7050   3
  -1   0  -6 376.024 23.7873   3
  -1   0  -7 107.034 19.0125   3
   1   0   7 52.6738 25.2782   1
   1   0   8 19.8528 23.0240   1
   1  -1  -8 57.1160 23.8042   3
   1   1  -8 46.8396 21.4140   3
   1   1  -7 133.254 22.0360   3
   1  -1  -7 104.114 20.3055   3
   1  -1  -6 269.744 24.8100   3
   1  -1  -6 258.336 20.4767   5
   1   1  -6 203.007 22.3061   3
   1   1  -6 225.861 18.9313   5
   1  -1  -5 631.351 23.7229   5
   1   1  -5 663.751 26.3606   3
   1  -1  -5 644.920 25.9950   3
   1   1  -5 652.712 22.9215   5
   1   1  -4 5773.58 54.7236   5
   1  -1  -4 5737.12 57.4858   3
   1  -1  -4 5635.04 43.1355   2
   1   1  -4 5690.70 57.0378   3
   1  -1  -4 5808.66 56.8290   5
   1  -1  -4 5571.27 43.1476   0
   1  -1  -3 3015.52 36.6844   3
   1   1  -3 3234.81 37.4396   3
   1  -1  -3 3079.93 27.4228   2
   1  -1  -3 3028.93 36.8915   5
   1   1  -3 3252.16 22.6177   0
   1  -1  -3 3045.82 27.9035   0
   1   1  -3 3158.38 21.7547   2
   1   1  -3 3227.89 36.4819   5
   1  -1  -2 16848.2 73.0111   5
   1   1  -2 16628.0 70.1190   5
   1   1  -2 16583.0 68.4153   3
   1  -1  -2 16533.9 66.7239   3
   1  -1  -2 16455.4 51.5392   2
  -1   1   2 16394.3 53.6363   0
   1  -1  -1 8883.17 35.0928   3
   1  -1  -1 8805.92 35.9497   2
   1  -1  -1 8956.53 42.4814   1
   1   1  -1 8250.99 35.1265   3
   1   1  -1 8770.82 42.8511   1
   1  -1  -1 8897.68 45.6198   5
   1  -1   0 24109.6 68.6640   2
   1   1   0 23976.2 67.9980   1
   1  -1   0 24193.2 63.7772   1
   1  -1   1 12844.9 54.0375   1
  -1  -1  -1 13078.6 44.8587   3
   1   1   1 12662.5 57.7985   1
   1  -1   2 1203.77 22.6217   1
   1   1   2 1089.64 23.3026   1
  -1   1  -2 1109.90 17.9414   3
  -1  -1  -2 1175.94 18.9466   3
   1  -1   3 3466.95 42.3350   1
  -1   1  -3 3604.70 38.2668   3
   1   1   3 3511.97 44.1015   1
  -1  -1  -3 3425.62 38.1132   3
  -1  -1  -4 2412.99 37.7658   3
  -1   1  -4 2437.66 37.6369   3
  -1   1  -5 5450.02 62.7599   3
  -1  -1  -5 5632.15 64.4521   3
  -1  -1  -6 1139.71 34.0989   3
  -1   1  -6 1082.19 33.9364   3
  -1  -1  -7 227.390 22.9257   3
   1  -1   7 238.122 28.6591   1
  -1   1  -7 243.184 22.1653   3
   1   1   7 256.071 29.6143   1
   1   1   8 5.58261 24.0573   1
   1  -1   8 11.6888 20.8976   1
   1   2  -8 669.718 35.3042   3
   1  -2  -8 646.458 36.0921   3
   1  -2  -7 36.8353 16.8074   5
   1   2  -7 18.9137 21.6507   3
   1  -2  -7 31.3772 20.0948   3
   1   2  -6 3059.21 48.9168   5
   1  -2  -6 3200.82 56.0585   3
   1   2  -6 3104.17 55.7561   3
   1  -2  -6 3079.60 52.4993   5
   1  -2  -5 468.619 22.5886   5
   1   2  -5 460.241 23.6030   3
   1  -2  -5 469.822 23.6237   3
   1   2  -5 441.912 19.7644   5
   1   2  -4 517.577 20.5937   3
   1  -2  -4 569.319 18.0471   0
   1  -2  -4 554.273 21.7783   5
   1   2  -4 543.908 18.9407   5
   1  -2  -4 552.737 21.4906   3
   1  -2  -4 546.994 17.9453   2
   1  -2  -3 12626.0 72.8076   3
   1   2  -3 12755.4 73.3162   3
   1  -2  -3 13305.6 77.5144   5
   1  -2  -3 12444.1 58.8245   2
   1   2  -3 12970.0 69.6772   5
   1   2  -3 12608.0 36.5227   0
  -1  -2   3 12875.2 48.9417   4
   1  -2  -3 12621.1 59.5144   0
   1   2  -2 19166.6 74.7202   3
  -1   2   2 19359.7 65.4465   0
   1   2  -2 19531.8 75.9925   5
   1  -2  -2 19930.3 81.3203   5
   1  -2  -2 19470.6 62.9455   2
   1  -2  -2 19472.3 73.2438   3
   1  -2  -1 11893.8 53.5970   5
   1  -2  -1 11930.6 41.1005   3
   1   2  -1 12223.2 49.8584   1
   1  -2  -1 12002.5 49.4075   1
   1  -2  -1 11916.0 46.3576   2
   1   2  -1 12000.7 46.5440   3
   1   2   0 13545.6 42.8190   3
   1  -2   0 13624.1 47.2420   1
   1  -2   0 13278.5 53.8724   2
   1  -2   0 14553.4 57.9776   4
   1   2   0 13560.3 53.2094   1
   1  -2   1 1005.69 16.3731   1
   1   2   1 968.122 18.4240   1
   1  -2   1 1001.30 19.0798   2
  -1  -2  -2 2199.04 26.1777   3
  -1   2  -2 2046.14 23.1289   3
   1  -2   2 2165.48 27.8343   1
   1   2   2 2033.11 30.0618   1
   1   2   3 5262.50 54.1144   1
  -1   2  -3 5519.38 46.6242   3
  -1  -2  -3 5285.79 47.8449   3
   1  -2   3 5286.07 50.7225   1
  -1   2  -4 2893.66 40.7145   3
  -1  -2  -4 2865.80 41.3296   3
  -1  -2  -5 6417.08 68.8237   3
  -1   2  -5 6323.69 67.3682   3
  -1  -2  -6 212.587 20.9312   3
  -1   2  -6 208.958 20.8412   3
   1   2   7 47.2922 23.5419   1
  -1  -2  -7 49.7741 17.6082   3
  -1   2  -7 12.7649 17.0149   3
   1  -2   7 47.3679 20.1702   1
   1   2   8 10.0624 22.1704   1
   1  -2   8 22.4040 18.4127   1
  -1  -2  -8 19.9175 18.1934   3
   1   3  -8 79.4113 22.2760   3
   1  -3  -8 101.420 28.1102   3
   1  -3  -7 206.151 18.6768   5
   1  -3  -7 191.995 21.4668   3
   1   3  -7 216.247 26.9056   3
   1  -3  -6 307.432 25.1461   3
   1  -3  -6 311.569 22.3503   5
   1   3  -6 300.439 26.0735   3
   1   3  -5 377.325 21.6322   3
   1  -3  -5 382.068 20.1581   2
   1  -3  -5 300.650 21.4695   3
   1   3  -5 374.661 18.3765   5
   1  -3  -5 355.704 21.6106   5
   1  -3  -4 3584.09 39.2286   2
   1  -3  -4 3903.95 50.3591   5
   1   3  -4 3770.26 47.8346   3
   1   3  -4 3747.14 42.4428   5
   1  -3  -4 3554.87 39.4808   0
  -1  -3   4 3829.54 37.1789   4
   1  -3  -4 3641.87 46.6911   3
   1   3  -3 5185.75 44.6782   5
   1  -3  -3 5272.40 42.2885   0
   1  -3  -3 5830.51 54.2152   5
   1  -3  -3 5310.71 47.9009   3
   1  -3  -3 5140.54 41.3702   2
  -1  -3   3 5304.11 32.6427   4
   1   3  -3 5075.92 47.7525   3
   1  -3  -2 1538.07 21.6963   2
   1   3  -2 1513.43 22.5793   3
   1  -3  -2 1540.26 22.5250   3
  -1   3   2 1674.09 23.3201   0
   1  -3  -2 1557.93 25.2305   5
   1   3  -1 33761.9 83.3525   3
   1  -3  -1 33273.9 282.876   3
   1  -3  -1 32980.8 331.476   2
   1   3  -1 33954.3 83.4678   1
   1  -3  -1 33437.5 91.7563   5
   1  -3  -1 33352.7 82.1745   1
   1   3   0 1141.26 17.7200   1
   1  -3   0 1038.47 14.1149   1
   1  -3   0 1009.88 14.8921   5
   1  -3   0 1055.56 19.0246   4
   1  -3   0 998.479 17.1043   2
   1   3   0 1111.82 15.1056   3
   1   3   1 698.753 17.8310   1
   1  -3   1 733.507 19.5782   4
   1  -3   1 743.875 13.9554   1
   1  -3   1 738.761 17.8681   2
   1   3   2 980.939 22.5124   1
  -1   3  -2 979.297 16.6526   3
   1  -3   2 959.042 19.2597   1
  -1  -3  -2 961.964 19.2411   3
  -1  -3  -3 2268.32 32.7751   3
  -1   3  -3 2181.84 30.3953   3
   1  -3   3 2241.16 33.8689   1
   1   3   3 2158.13 36.8553   1
  -1   3  -4 540.330 20.6251   3
  -1  -3  -4 483.813 20.5099   3
  -1   3  -5 77.8201 18.0287   3
  -1  -3  -5 102.906 18.2424   3
  -1   3  -6 110.177 18.3897   3
  -1  -3  -6 109.958 19.0814   3
   1   3   7 230.298 28.0796   1
   1  -3   7 168.595 25.8021   1
  -1  -3  -7 209.016 21.8186   3
  -1   3  -7 243.857 22.9387   3
   1   3   8 198.795 27.8520   1
   1  -3   8 169.486 24.4330   1
  -1  -3  -8 197.571 23.5723   3
   1  -4  -8 58.2049 21.4138   3
   1   4  -8 2.15901 21.2940   3
   1  -4  -7 1242.57 41.6138   3
   1  -4  -7 1206.50 38.6897   5
   1   4  -7 1212.42 41.3593   3
   1  -4  -6 482.577 27.2289   3
   1  -4  -6 441.085 27.1723   5
   1   4  -6 479.406 26.7091   3
   1  -4  -5 908.122 26.7786   2
   1  -4  -5 872.419 29.2658   3
   1  -4  -5 870.023 29.9052   5
   1   4  -5 847.346 24.1921   5
   1   4  -5 857.759 28.7179   3
   1  -4  -4 828.710 25.2412   3
   1  -4  -4 844.531 23.1737   0
  -1  -4   4 798.913 19.1033   4
   1  -4  -4 921.004 27.6402   5
   1   4  -4 839.944 21.0139   5
   1   4  -4 909.677 26.5647   3
   1  -4  -4 853.505 23.3770   2
   1   4  -3 7954.44 59.8643   3
   1  -4  -3 7793.50 54.1376   0
   1  -4  -3 7971.27 58.9084   3
   1  -4  -3 8186.25 64.5002   5
  -1  -4   3 7764.04 41.5885   4
   1   4  -3 8105.29 54.5754   5
   1  -4  -3 7872.03 53.8963   2
  -1   4   2 1848.55 26.4471   0
   1  -4  -2 1785.65 28.1323   5
   1  -4  -2 1671.27 23.5766   3
   1  -4  -2 1657.59 24.1518   2
   1   4  -2 1701.14 24.3535   3
   1  -4  -1 106739. 669.196   5
   1  -4  -1 109230. 546.924   3
   1   4  -1 108341. 606.075   1
   1   4  -1 108267. 637.647   3
   1  -4  -1 108860. 652.902   2
   1  -4   0 6623.21 31.1584   1
   1   4   0 6650.92 39.2260   1
   1   4   0 6528.54 37.5528   3
   1  -4   0 6507.34 41.5655   2
   1  -4   0 6563.10 33.9790   5
   1  -4   0 6713.17 44.4946   4
   1  -4   1 4977.71 30.8739   1
   1  -4   1 5173.16 40.0922   2
   1   4   1 5167.96 40.7370   1
  -1   4  -1 4774.24 24.7147   3
   1  -4   1 5243.93 46.4280   4
   1   4   2 3054.86 38.1083   1
   1  -4   2 3121.83 31.1370   1
  -1   4  -2 2965.73 28.1472   3
  -1  -4  -2 3066.63 33.1469   3
   1  -4   2 3023.13 34.9350   2
   1  -4   2 3017.28 41.4865   4
   1  -4   3 2513.94 34.6364   1
  -1  -4  -3 2619.35 36.0195   3
  -1   4  -3 2537.56 32.4872   3
   1   4   3 2652.62 41.2061   1
  -1   4  -4 4107.90 47.9733   3
  -1  -4  -4 4122.73 50.8002   3
  -1  -4  -5 1175.03 34.0912   3
  -1   4  -5 1221.59 33.1919   3
  -1   4  -6 621.808 66.6704   3
  -1  -4  -6 578.062 28.1789   3
  -1  -4  -7 239.769 23.6799   3
   1   4   7 269.621 31.2727   1
   1  -4   7 150.585 24.3504   4
   1  -4   7 179.610 23.0372   1
   1   4   8 128.236 31.1406   1
  -1  -4  -8 69.6769 19.3464   3
   1  -5  -8 25.3271 18.9904   5
   1   5  -8 36.3534 22.1677   3
   1  -5  -8 35.8972 18.2998   3
   1  -5  -7 517.790 29.7067   3
   1  -5  -7 518.532 30.1850   5
   1   5  -7 532.788 29.5792   3
   1   5  -6 529.755 26.9545   3
   1  -5  -6 517.739 27.6903   3
   1  -5  -6 577.062 29.7591   5
   1  -5  -5 599.335 25.3570   2
   1   5  -5 587.013 25.5209   3
   1  -5  -5 626.943 26.2840   3
   1   5  -5 612.428 20.8651   5
   1  -5  -5 630.275 27.3960   5
   1  -5  -5 378.756 18.7596   0
   1  -5  -4 2570.11 40.5130   3
   1  -5  -4 2567.03 37.8689   2
   1   5  -4 2531.30 40.9602   3
   1  -5  -4 2531.92 37.6967   0
   1   5  -4 2547.09 34.7823   5
   1  -5  -4 2761.45 44.4124   5
  -1  -5   4 2526.35 31.1275   4
   1   5  -3 1439.08 27.2422   3
   1  -5  -3 1586.67 27.8717   0
   1  -5  -3 1651.58 31.8056   5
   1  -5  -3 1534.56 27.8728   3
   1  -5  -3 1552.84 27.9967   2
  -1  -5   3 1551.48 21.1819   4
   1  -5  -2 2302.31 32.2900   5
   1  -5  -2 2275.73 29.5712   2
  -1   5   2 2305.01 30.6895   0
   1  -5  -2 2239.40 27.7452   3
   1  -5  -2 2217.43 29.4386   0
   1   5  -2 2252.61 29.2455   3
   1   5  -2 2257.01 26.6516   1
   1  -5  -1 72442.7 477.089   3
   1   5  -1 73628.0 505.592   1
   1  -5  -1 73459.6 577.438   2
   1   5  -1 72538.1 557.421   3
   1  -5  -1 73592.9 576.189   5
   1   5   0 4358.30 33.6665   3
   1   5   0 4481.05 33.5388   1
   1  -5   0 4425.73 36.2579   2
   1  -5   0 4338.96 24.7419   1
   1  -5   0 4433.66 28.7855   5
   1  -5   0 4482.42 39.3477   4
  -1   5   0 4452.28 24.0796   3
   1  -5   1 1609.36 24.7736   2
  -1   5  -1 1347.31 15.1271   3
   1   5   1 1364.06 22.7004   1
   1  -5   1 1416.48 27.2998   4
   1  -5   1 1482.72 16.7935   1
  -1   5  -2 8359.36 47.3666   3
   1   5   2 8224.96 61.2443   1
   1  -5   2 8383.84 48.2124   1
   1  -5   2 8364.43 57.4573   2
   1  -5   2 9445.48 76.1242   4
   1  -5   3 3168.98 48.6976   4
  -1   5  -3 3011.11 35.1487   3
   1  -5   3 3081.38 37.0121   1
  -1  -5  -3 3042.86 39.6803   3
   1   5   3 3023.62 44.4545   1
   1  -5   4 873.009 34.0045   4
  -1   5  -4 881.400 24.0296   3
  -1  -5  -4 889.963 26.9418   3
  -1   5  -5 1627.76 36.8760   3
  -1  -5  -5 1600.54 38.7327   3
   1  -5   5 1670.37 45.2774   4
   1  -5   6 315.316 23.9221   1
  -1   5  -6 373.200 23.5261   3
   1   5   6 391.884 29.2585   1
   1  -5   6 360.528 30.4075   4
  -1  -5  -6 373.484 24.8407   3
   1  -5   7 212.445 25.1610   4
  -1  -5  -7 403.698 27.8541   3
   1   5   7 385.795 33.8514   1
  -1  -5  -8-7.17051 18.6991   3
   1  -6  -8 671.558 35.4047   3
   1  -6  -8 680.176 33.5377   5
   1   6  -8 664.486 37.5166   3
   1   6  -7 746.452 33.6585   3
   1  -6  -7 758.089 35.3385   3
   1  -6  -7 788.216 35.8523   5
   1  -6  -6 1557.72 41.0521   3
   1   6  -6 1616.76 40.1887   3
   1  -6  -6 1660.28 44.0841   5
   1  -6  -5 385.303 23.4496   3
   1   6  -5 439.510 23.5327   3
   1  -6  -5 440.223 23.8269   2
   1  -6  -5 440.458 24.5190   5
   1  -6  -4 90.6599 17.5203   0
   1  -6  -4 98.5126 17.6534   2
   1  -6  -4 108.384 16.0124   5
   1  -6  -4 94.3979 14.6699   3
   1   6  -4 91.6587 14.7409   3
  -1  -6   4 81.0134 11.7290   4
   1   6  -3 2871.55 35.7510   3
  -1  -6   3 3012.61 30.3379   4
   1  -6  -3 3065.51 38.8958   3
   1  -6  -3 3136.86 43.3572   5
   1  -6  -3 3040.04 38.8527   0
   1  -6  -3 3032.62 38.8805   2
  -1   6   2 10981.9 66.5600   0
   1  -6  -2 10623.8 63.3746   2
   1  -6  -2 10519.4 63.6894   0
   1  -6  -2 10433.7 59.3979   3
   1  -6  -2 10613.4 67.5171   5
   1   6  -2 10534.9 63.1805   3
   1   6  -2 10923.6 55.1945   1
   1  -6  -1 4617.96 38.9312   5
   1   6  -1 4576.26 33.3159   1
   1   6  -1 4495.16 38.3383   3
  -1   6   1 4717.05 41.5109   0
   1  -6  -1 4535.97 39.7324   2
  -1   6   0 3700.34 25.2858   3
   1  -6   0 3653.21 38.1935   4
   1   6   0 3646.68 33.4525   3
   1   6   0 3653.26 31.0559   1
   1  -6   0 3526.63 22.0194   1
   1  -6   0 3520.13 26.8082   5
   1  -6   0 3676.19 35.0780   2
   1  -6   1 5238.78 28.5561   1
   1   6   1 5311.80 43.1831   1
  -1   6  -1 5165.55 31.4696   3
   1  -6   1 5281.80 43.8562   2
   1  -6   1 5285.42 49.3355   4
  -1   6  -2 5750.45 40.6460   3
   1  -6   2 5949.99 49.7241   2
   1   6   2 5789.86 52.5870   1
   1  -6   2 5797.18 39.3138   1
   1  -6   2 5824.87 58.3500   4
   1  -6   3 9458.88 81.8202   4
   1  -6   3 9078.50 66.1809   2
  -1   6  -3 8873.12 60.8496   3
  -1  -6  -3 9184.54 69.2026   3
   1  -6   3 9081.41 60.1598   1
   1   6   3 9287.23 75.0226   1
   1  -6   4 281.768 28.4535   4
  -1  -6  -4 300.751 18.9974   3
   1   6   4 322.275 25.9800   1
   1  -6   4 281.824 18.5178   1
  -1   6  -4 269.619 15.7635   3
  -1  -6  -5 1359.75 36.7989   3
  -1   6  -5 1426.03 34.7989   3
   1  -6   5 1401.48 45.6261   4
  -1   6  -6 411.113 23.0242   3
  -1  -6  -6 418.242 25.4833   3
   1   6   6 376.768 31.7586   1
   1  -6   6 370.908 33.4019   4
   1   6   7 34.0014 23.2492   1
  -1  -6  -7 27.8113 20.2312   3
  -1  -6  -8-53.0496 18.7886   3
   1   7  -8 103.660 25.5670   3
   1  -7  -8 92.4048 23.9017   3
   1  -7  -8 137.390 24.5982   5
   1   7  -7 256.168 24.5769   3
   1  -7  -7 260.096 25.2634   3
   1  -7  -7 249.395 27.0442   5
   1   7  -6 606.396 29.8592   3
   1  -7  -6 596.513 30.9893   5
   1  -7  -6 568.273 28.7785   3
   1  -7  -5 1413.73 36.0803   2
   1  -7  -5 1453.29 36.7161   3
   1  -7  -5 1510.54 40.0320   5
   1   7  -5 1476.68 37.0787   3
  -1  -7   4 290.554 15.9300   4
   1  -7  -4 323.238 21.2981   0
   1  -7  -4 302.475 18.7923   3
   1  -7  -4 344.441 21.7830   5
   1  -7  -4 341.585 22.0294   2
   1   7  -4 328.173 19.2007   3
   1   7  -3 5664.67 52.1273   3
   1  -7  -3 5916.01 54.0980   3
   1  -7  -3 5765.67 54.4846   0
  -1  -7   3 5736.74 44.0603   4
   1  -7  -3 5966.95 59.8532   5
   1  -7  -3 5841.01 54.3485   2
  -1  -7   2 739.479 10.8898   2
   1   7  -2 757.184 16.6906   1
   1  -7  -2 781.823 21.9792   2
   1  -7  -2 751.531 19.2757   3
   1  -7  -2 736.101 21.3951   5
   1  -7  -2 732.582 22.0591   0
  -1   7   2 823.959 23.0691   0
   1   7  -2 749.660 19.7210   3
   1  -7  -1 7225.04 52.6950   2
  -1   7   1 7316.17 54.0531   0
   1  -7  -1 7230.89 49.6814   5
   1   7  -1 7107.13 50.2391   3
   1   7  -1 7125.06 41.3371   1
   1   7   0 9048.17 49.0614   1
  -1   7   0 8977.11 43.2792   3
   1  -7   0 8911.93 61.6698   4
   1  -7   0 9121.05 57.3129   2
   1  -7   0 8917.47 43.8953   5
   1   7   0 9067.83 54.9893   3
   1  -7   0 8813.31 33.4308   1
  -1   7  -1 4112.83 30.2939   3
   1  -7   1 4206.48 24.2276   1
   1  -7   1 4147.86 40.4902   2
   1   7   1 4116.44 39.2211   1
   1  -7   1 4132.63 45.9841   4
   1  -7   2 4887.50 46.0354   2
   1  -7   2 4846.21 54.1298   4
   1   7   2 4818.14 49.3762   1
   1  -7   2 4869.48 34.6081   1
  -1   7  -2 4281.56 35.2381   3
  -1   7  -3 1788.15 29.0434   3
   1  -7   3 1762.67 31.3985   2
   1   7   3 1832.10 37.2184   1
  -1  -7  -3 1729.52 32.7207   3
   1  -7   3 1679.26 38.1440   4
   1  -7   3 1783.63 27.5011   1
   1   7   4 3224.32 53.0038   1
  -1   7  -4 3125.49 42.5885   3
  -1  -7  -4 3148.08 47.5580   3
   1  -7   4 3132.88 41.8822   1
   1  -7   4 3250.62 55.7577   4
   1   7   5 1404.91 42.6869   1
  -1  -7  -5 1414.42 37.4040   3
   1  -7   5 1416.30 43.4473   4
  -1   7  -5 1320.98 32.3351   3
   1  -7   6 295.937 31.4572   4
  -1  -7  -6 315.747 24.7880   3
   1   7   6 269.303 29.7655   1
   1   7   7 66.5256 28.3718   1
  -1  -7  -7 50.3333 19.7506   3
  -1  -7  -8 189.297 24.4127   3
   1  -8  -8 94.5123 26.3967   3
   1   8  -8 67.6300 19.9863   3
   1  -8  -8 8.19067 20.9555   5
   1   8  -7 1773.34 48.0499   3
   1  -8  -7 1748.72 51.2036   5
   1  -8  -7 1732.68 49.0426   3
   1  -8  -6 302.391 24.1312   5
   1  -8  -6 269.006 24.3777   3
   1   8  -6 277.592 24.1951   3
   1  -8  -5 931.753 33.3634   5
   1  -8  -5 860.978 30.6836   3
   1   8  -5 919.711 29.7963   3
   1  -8  -5 901.228 31.8941   2
  -1  -8   4 340.356 17.7403   4
   1  -8  -4 323.707 23.9705   2
   1   8  -4 323.042 19.6446   3
   1  -8  -4 306.985 19.2831   3
   1  -8  -4 323.839 21.0850   5
   1  -8  -3 862.885 23.7187   3
   1   8  -3 893.410 24.3615   3
   1  -8  -3 833.893 25.9563   5
   1  -8  -3 887.459 26.6423   0
   1  -8  -3 892.765 26.6578   2
   1  -8  -2 19317.1 94.7599   0
   1   8  -2 18735.8 89.9831   3
   1  -8  -2 19091.2 93.6889   2
  -1  -8   2 19347.9 57.6530   2
   1   8  -2 19288.9 73.3865   1
   1  -8  -2 19147.7 87.7693   3
  -1   8   2 19730.2 98.1542   0
   1  -8  -2 19499.0 96.7867   5
   1   8  -1 12554.8 55.1913   1
   1   8  -1 12863.5 70.0355   3
  -1  -8   1 12238.8 58.7312   0
   1  -8  -1 12460.0 67.1236   5
   1  -8  -1 12323.6 71.2387   2
  -1   8   1 13078.8 74.8757   0
  -1  -8   1 12311.3 58.4696   2
  -1   8   0 1569.45 20.4775   3
   1   8   0 1522.78 25.1897   3
   1  -8   0 1567.60 29.2959   4
   1  -8   0 1581.58 20.4215   5
   1   8   0 1583.06 22.6781   1
   1  -8   0 1527.15 27.0372   2
   1  -8   1 3805.95 21.3704   1
   1   8   1 3992.98 39.1980   1
   1  -8   1 3788.53 46.1053   4
  -1   8  -1 3971.62 32.1549   3
   1   8   1 3952.06 40.9813   3
   1  -8   1 3865.27 40.3890   2
   1   8   2 6017.45 55.2226   1
   1  -8   2 6079.04 36.7466   1
  -1   8  -2 5746.08 42.9449   3
   1  -8   2 6126.25 52.6104   2
   1  -8   2 6070.42 61.6997   4
  -1   8  -3 766.006 20.4155   3
   1  -8   3 768.371 23.0618   2
   1  -8   3 756.939 18.5578   1
   1   8   3 844.392 28.5515   1
   1  -8   3 716.939 29.4518   4
  -1   8  -4 2168.83 37.0334   3
   1  -8   4 2061.36 47.2919   4
   1   8   4 2289.44 46.8418   1
  -1  -8  -4 2223.05 42.1410   3
  -1   8  -5 20.1746 13.7432   3
   1  -8   5 21.5111 24.0368   4
  -1  -8  -5 42.7301 17.0410   3
   1   8   5 48.7965 24.8558   1
  -1  -8  -6 244.309 22.6571   3
   1   8   6 237.497 27.8727   1
   1  -8   6 185.567 28.9632   4
  -1  -8  -7 118.503 20.2411   3
  -1  -8  -7 82.7587 19.7473   5
   1   8   7 97.4590 25.8387   1
   1  -9  -8 100.138 24.5587   5
   1   9  -8 159.272 26.4810   3
   1  -9  -8 142.711 23.9923   3
   1  -9  -7 195.083 26.7894   5
   1   9  -7 214.656 25.2486   3
   1  -9  -7 211.390 26.0657   3
   1   9  -6 614.698 30.9655   3
   1  -9  -6 589.043 31.0133   3
   1  -9  -6 400.692 25.3397   2
   1  -9  -6 585.689 32.0751   5
   1   9  -5 1352.48 36.5032   3
   1  -9  -5 1290.85 36.5605   3
   1  -9  -5 1314.31 37.2457   2
   1  -9  -5 1306.48 39.5968   5
   1  -9  -4 3419.08 51.0292   2
   1   9  -4 3336.03 48.4111   3
  -1  -9   4 3269.72 41.8051   4
   1  -9  -4 3635.82 55.6265   5
   1  -9  -4 3387.02 49.7002   3
   1   9  -3 333.066 18.5057   3
   1  -9  -3 305.940 21.1431   0
   1  -9  -3 318.340 17.6043   3
   1  -9  -3 357.068 20.2519   5
   1  -9  -3 332.520 21.9684   2
   1  -9  -2 421.853 21.1563   2
   1  -9  -2 430.159 19.1847   5
   1   9  -2 379.953 13.2464   1
   1   9  -2 404.609 17.4109   3
  -1   9   2 441.705 22.4743   0
  -1  -9   2 394.384 11.2276   2
   1  -9  -1 9360.60 60.5934   5
   1   9  -1 9490.12 49.0944   1
   1   9  -1 9383.68 63.5580   3
  -1   9   1 9772.68 68.7429   0
  -1  -9   1 9569.09 55.6253   0
  -1  -9   1 9459.74 54.3984   2
   1  -9  -1 9355.97 65.2228   2
   1   9   0 1428.60 21.8300   1
  -1   9   0 1440.29 21.3350   3
   1  -9   0 1407.62 26.5502   2
   1  -9   0 1398.94 20.4790   5
   1   9   0 1435.20 26.4555   3
   1   9   1 4379.62 41.5481   1
   1   9   1 4230.97 44.8496   3
   1  -9   1 4420.49 44.5127   2
   1  -9   1 4287.71 51.0419   4
  -1   9  -1 4312.76 35.8577   3
   1  -9   2 623.594 12.6089   1
   1  -9   2 652.320 20.9121   2
   1   9   2 667.394 22.9537   1
   1  -9   2 593.358 25.6498   4
  -1   9  -2 622.744 16.9814   3
   1   9   3 83.5584 19.6029   1
  -1   9  -3 87.8230 11.4252   3
   1  -9   3 120.059 21.4503   4
   1  -9   3 92.8644 13.6637   2
   1   9   4 8.74910 20.2885   1
   1  -9   4 7.55443 21.6240   4
  -1   9  -4 4.21986 11.6703   3
   1   9   5 568.113 32.4399   1
   1  -9   5 476.269 32.1508   4
  -1  -9  -5 560.693 27.7528   3
  -1   9  -5 476.247 22.7838   3
  -1  -9  -6 365.652 25.3389   3
   1   9   6 369.301 32.8753   1
   1  -9   6 438.684 34.1118   4
   1   9   7 154.676 30.2490   1
  -1  -9  -7 165.115 22.0833   3
  -1  -9  -7 142.290 24.0103   5
   1 -10  -8 197.603 25.1769   3
   1  10  -8 200.203 26.4336   3
   1 -10  -8 217.995 26.1503   5
   1 -10  -7 147.156 25.2438   3
   1  10  -7 155.028 24.0571   3
   1 -10  -7 133.264 26.3260   5
   1  10  -6 892.118 35.2557   3
   1 -10  -6 852.069 36.8661   5
   1 -10  -6 626.964 31.3231   2
   1 -10  -6 829.771 34.8770   3
   1 -10  -5 320.043 27.1573   2
   1  10  -5 330.813 22.5241   3
   1 -10  -5 328.812 23.9904   3
   1 -10  -5 310.515 26.6439   5
   1 -10  -4 199.047 21.7795   5
   1 -10  -4 165.741 17.2534   3
   1  10  -4 189.254 18.4042   3
   1 -10  -4 180.240 22.9174   2
   1  10  -3 4973.54 55.4964   3
   1 -10  -3 4910.91 58.8046   5
   1 -10  -3 4840.31 53.5891   3
   1 -10  -3 4683.50 56.3603   2
   1  10  -2 4740.62 36.8538   1
   1  10  -2 4909.42 50.5148   3
  -1  10   2 4957.84 54.9603   0
  -1 -10   2 4761.28 35.6265   2
   1 -10  -2 5015.56 53.0627   5
   1 -10  -2 4797.98 53.1102   2
  -1  10   1 1456.29 31.7863   0
   1  10  -1 1446.68 20.5371   1
   1 -10  -1 1425.66 29.2511   2
  -1 -10   1 1428.54 24.9516   2
   1 -10  -1 1440.21 26.3486   5
   1  10  -1 1460.19 28.1147   3
  -1 -10   1 1404.04 24.6908   0
   1  10   0 7671.36 48.5416   1
   1  10   0 7550.14 59.3717   3
   1 -10   0 7489.43 59.8092   2
  -1  10   0 7649.28 50.7412   3
   1 -10   0 7429.47 46.9962   5
  -1  10  -1 3892.00 36.5157   3
   1  10   1 4021.90 40.8042   1
   1 -10   1 3910.75 43.7025   2
   1 -10   1 3906.68 50.8173   4
   1  10   1 3893.06 45.0178   3
   1 -10   2 6303.40 56.7660   2
  -1  10  -2 6303.74 49.7021   3
   1  10   2 6370.38 58.4116   1
   1 -10   2 6223.34 67.0001   4
  -1  10  -3 637.872 19.8307   3
   1 -10   3 647.333 22.2895   2
   1  10   3 717.524 27.7796   1
   1 -10   3 614.599 30.4580   4
   1 -10   4 730.354 34.2667   4
  -1  10  -4 766.625 24.7715   3
   1 -10   4 754.116 25.5510   2
   1  10   4 817.311 32.6961   1
  -1  10  -5 812.186 27.5228   3
   1 -10   5 756.437 35.5144   4
   1  10   5 804.135 36.0189   1
   1 -10   6 305.480 32.0363   4
  -1 -10  -6 315.145 26.2066   3
   1  10   6 293.311 30.5804   1
  -1 -10  -7 36.5992 19.8115   3
   1  10   7 33.1862 27.5407   1
  -1 -10  -7 28.4453 18.6282   5
   1 -11  -8 136.099 27.5644   5
   1  11  -8 163.834 28.2826   3
   1 -11  -8 68.7717 25.8482   3
   1  11  -7 6.21373 18.3084   3
   1 -11  -7 16.2081 22.3813   3
   1 -11  -7 23.4757 21.4880   5
   1  11  -6 156.213 21.1609   3
   1 -11  -6 182.150 26.4675   2
   1 -11  -6 182.335 22.6007   3
   1 -11  -6 214.628 25.9535   5
   1 -11  -5 1831.12 43.5173   3
   1  11  -5 1732.21 41.7179   3
   1 -11  -5 1761.54 46.6307   5
   1 -11  -5 1822.87 44.8666   2
   1 -11  -4 1546.50 36.3730   3
   1 -11  -4 1713.49 41.7198   5
   1 -11  -4 1572.18 40.2866   2
   1  11  -4 1308.22 29.8259   3
   1  11  -3 2338.61 40.1049   3
   1 -11  -3 2280.42 43.2473   2
   1 -11  -3 2307.79 43.0184   5
   1  11  -2 4906.23 52.6283   3
   1 -11  -2 4962.12 54.6131   5
   1 -11  -2 4955.31 56.3876   2
  -1 -11   2 4976.49 38.8465   2
   1  11  -2 4886.61 37.4646   1
  -1  11   1 2389.42 40.3110   0
  -1 -11   1 2325.36 32.9838   0
   1  11  -1 2360.77 36.0150   3
   1  11  -1 2290.12 25.4054   1
  -1  11   1 2439.79 32.5997   3
  -1 -11   1 2259.37 31.7483   2
   1 -11  -1 2230.40 33.0602   5
   1 -11  -1 2348.94 37.8821   2
   1 -11   0 2219.31 35.5061   2
   1  11   0 1876.21 25.6468   1
   1  11   0 1850.12 32.6701   3
  -1  11   0 1975.94 28.2414   3
  -1  11   0 1832.19 33.2917   0
   1 -11   0 1912.38 25.8581   5
   1  11   1 2769.60 40.1859   3
   1 -11   1 2786.70 46.3290   4
  -1  11  -1 2604.43 31.9342   3
   1  11   1 2752.49 35.2274   1
   1 -11   1 2785.68 38.9674   2
  -1  11  -2 1468.18 26.3577   3
   1 -11   2 1441.30 37.5507   4
   1  11   2 1591.37 31.9347   1
   1 -11   2 1494.67 30.4517   2
   1  11   3 518.916 25.4492   1
   1 -11   3 499.856 21.1609   2
   1 -11   3 510.562 30.0521   4
  -1  11  -3 417.395 16.9289   3
   1 -11   4 262.572 27.1104   4
   1  11   4 258.683 24.8473   1
  -1  11  -4 253.635 17.2043   3
   1  11   5 461.075 30.2325   1
   1 -11   5 394.530 30.0357   4
   1  11   6 416.744 32.3009   1
   1 -11   6 457.307 33.2292   4
   1  11   7 23.1069 24.4737   1
  -1 -11  -7-38.6416 20.8333   5
   1  12  -8 177.641 25.1978   3
   1 -12  -8 167.027 28.3392   5
   1  12  -7 207.247 25.6335   3
   1 -12  -7 175.656 24.2646   3
   1 -12  -7 268.956 28.2974   5
   1 -12  -6 53.4840 20.9367   5
   1 -12  -6 53.8343 24.4990   2
   1  12  -6 39.4111 19.7658   3
   1 -12  -6 35.6477 21.1326   3
   1  12  -5 848.530 31.8394   3
   1 -12  -5 839.478 31.5825   3
   1 -12  -5 849.010 35.7926   2
   1 -12  -5 936.664 36.7566   5
   1  12  -4 2008.96 40.7451   3
   1 -12  -4 2243.40 43.9073   3
   1 -12  -4 2117.18 47.4568   5
   1 -12  -4 2169.87 47.8229   2
   1  12  -3 185.821 17.7334   3
   1 -12  -3 135.362 22.7895   2
   1 -12  -3 182.738 19.5262   5
   1  12  -2 224.416 17.7125   3
   1 -12  -2 205.488 17.3763   5
   1  12  -2 213.740 10.7597   1
   1 -12  -2 214.873 21.8945   2
  -1 -12   2 202.756 11.8972   2
  -1 -12   1 4486.03 45.1001   2
   1  12  -1 4570.46 50.8531   3
   1 -12  -1 4536.23 53.2455   2
  -1 -12   1 4370.62 44.6215   0
   1  12  -1 4347.09 35.1048   1
  -1  12   1 4495.30 46.2883   3
   1 -12  -1 4403.56 46.9371   5
  -1  12   0 1317.91 25.0842   3
   1  12   0 1276.42 21.8853   1
   1  12   0 1318.70 29.7655   3
  -1 -12   0 1355.28 31.3806   2
  -1 -12   0 1374.10 31.8601   0
  -1  12   0 1329.74 31.8066   0
   1 -12   0 1327.29 29.9307   2
   1 -12   0 1253.77 22.2644   5
   1  12   1 4751.64 46.2662   1
  -1  12  -1 4682.13 44.7378   3
   1 -12   1 4607.42 59.4533   4
   1 -12   1 4646.07 51.1504   2
   1  12   1 4584.42 53.1285   3
  -1  12  -2 2308.00 33.3357   3
   1 -12   2 2367.42 38.5784   2
   1 -12   2 2304.68 47.4152   4
   1  12   2 2361.47 38.5480   1
   1  12   3 197.460 20.4320   1
  -1  12  -3 169.341 12.8018   3
   1 -12   3 206.585 25.8419   4
   1 -12   3 190.878 16.8137   2
  -1  12  -4 414.729 20.0417   3
   1  12   4 435.399 26.8477   1
   1 -12   4 382.217 29.7117   4
   1  12   5 358.057 28.6105   1
   1 -12   5 313.066 29.0204   4
   1  12   6 537.716 33.8588   1
   1 -12   6 501.255 33.8206   4
   1  12   7 106.359 28.8188   1
  -1 -12  -7 44.5408 22.9425   5
   1 -13  -7 21.4916 24.1660   3
   1  13  -7 41.4386 18.5859   3
   1 -13  -7 92.6208 24.1599   5
   1  13  -6 274.098 25.7192   3
   1 -13  -6 222.515 22.6373   3
   1 -13  -6 236.456 28.6655   2
   1 -13  -6 281.323 27.1556   5
   1 -13  -5 8.33908 17.0241   3
   1 -13  -5-3.91770 18.5932   5
   1 -13  -5 0.11904 23.9621   2
   1  13  -5-3.39198 17.1067   3
   1  13  -4 5979.80 69.1685   3
   1 -13  -4 6118.98 77.4117   5
   1 -13  -4 5980.53 74.2268   2
   1 -13  -3 155.755 22.8145   2
   1 -13  -3 185.431 19.9592   5
   1  13  -3 154.245 18.3811   3
  -1 -13   2 2092.38 29.7197   2
   1 -13  -2 2077.07 38.9510   5
   1  13  -2 2209.52 39.0002   3
   1 -13  -2 2052.59 42.3194   2
   1  13  -1 2434.59 27.1418   1
   1 -13  -1 2655.62 43.4503   2
  -1 -13   1 2469.00 36.0865   0
   1  13  -1 2533.18 40.8162   3
  -1 -13   1 2512.96 36.6772   2
   1 -13  -1 2470.79 37.2423   5
  -1  13   1 2558.93 37.0737   3
   1  13   0 3153.24 45.4684   3
  -1  13   0 3199.52 39.3255   3
   1 -13   0 3230.67 45.2498   2
  -1 -13   0 3252.98 44.9557   2
   1 -13   0 3149.75 35.4664   5
  -1 -13   0 3241.70 45.9404   0
   1  13   0 3160.41 33.9654   1
   1 -13   1 4198.23 50.6213   2
   1  13   1 4215.86 44.0658   1
  -1  13  -1 4083.71 44.0023   3
   1  13   1 4134.82 52.9863   3
   1  13   2 1806.10 37.8371   3
   1 -13   2 1859.05 35.5354   2
   1 -13   2 1808.77 44.6028   4
  -1  13  -2 1819.83 31.3401   3
   1  13   2 1798.85 34.7050   1
   1 -13   3 465.697 21.3265   2
  -1  13  -3 413.458 18.4384   3
   1 -13   3 456.158 30.4102   4
   1  13   3 455.315 25.3761   1
  -1  13  -4 656.124 24.4884   3
   1  13   4 664.900 32.2463   1
   1 -13   4 603.299 33.1048   4
   1 -13   5 256.855 28.0060   4
   1  13   5 279.710 27.2787   1
   1  13   6 34.2136 22.7249   1
   1 -13   6 48.9526 23.2952   4
  -1 -13  -7 523.822 36.1195   5
   1  13   7 643.992 42.7204   1
   1 -14  -7 32.9331 20.4432   3
   1 -14  -7 84.4087 23.4365   5
   1  14  -7 87.9437 22.3917   3
   1 -14  -6 250.226 28.5146   2
   1  14  -6 176.369 24.7389   3
   1 -14  -6 291.150 26.7361   3
   1 -14  -6 268.244 29.3136   5
   1 -14  -5 169.215 28.0184   2
   1  14  -5 126.933 19.8561   3
   1 -14  -5 210.351 24.9841   5
   1  14  -4 2383.36 46.6997   3
   1 -14  -4 2528.88 53.3694   5
   1 -14  -4 2401.69 51.1485   2
   1 -14  -3 38.7587 17.0922   5
   1 -14  -3 17.6340 22.7855   2
   1  14  -3 25.1906 16.7945   3
  -1 -14   2 697.683 19.9829   2
   1 -14  -2 663.183 30.5082   2
   1 -14  -2 621.760 24.6512   5
   1  14  -2 666.504 25.0543   3
   1 -14  -1 78.4159 12.7762   5
   1 -14  -1 88.1327 19.6545   2
  -1 -14   1 62.7124 15.8954   2
  -1  14   1 61.4104 12.5435   3
   1  14  -1 82.9408 15.6822   3
  -1 -14   1 67.6832 14.5162   0
  -1 -14   0 1702.68 36.3837   2
   1  14   0 1741.62 35.9697   3
  -1  14   0 1684.42 31.0522   3
   1 -14   0 1730.67 36.7287   2
   1 -14   0 1339.34 24.9003   5
   1  14   0 1722.17 26.5906   1
   1  14   1 1190.95 32.0507   3
   1 -14   1 1228.51 31.0106   2
  -1  14  -1 1237.87 26.7189   3
  -1 -14  -1 1243.97 36.9272   2
   1  14   1 1242.82 26.3508   1
   1 -14   2 1359.42 32.3539   2
  -1  14  -2 1277.38 28.2582   3
   1  14   2 1329.98 31.0068   1
   1  14   2 1316.21 34.5559   3
   1 -14   2 1313.87 40.5296   4
   1 -14   3 2264.12 51.7719   4
   1 -14   3 2259.14 40.9237   2
  -1  14  -3 2215.00 37.5701   3
   1  14   3 2488.17 45.9734   1
   1  14   4 87.2283 22.6005   1
   1 -14   4 45.6690 23.4852   4
   1  14   5 124.567 24.8786   1
   1 -14   5 110.127 28.6904   4
   1  14   6 59.5983 23.9129   1
   1 -14   6 38.9676 24.2707   4
  -1 -14  -7 24.8358 25.5065   5
   1  15  -7 1.43112 22.0034   3
   1 -15  -7 49.8149 25.9591   5
   1 -15  -6 4.69955 23.9023   2
   1 -15  -6 71.8609 23.3431   5
   1  15  -6 36.1991 20.1790   3
   1  15  -5 1271.41 37.6424   3
   1 -15  -5 1474.19 46.6883   5
   1 -15  -5 1474.34 45.6883   2
   1 -15  -4 175.555 23.0501   5
   1 -15  -4 150.576 25.0784   2
   1  15  -4 144.002 18.6508   3
   1 -15  -3 2963.97 53.2073   5
   1 -15  -3 2984.93 55.6016   2
   1  15  -3 3066.75 51.1017   3
  -1  15   2 189.228 17.0706   3
   1  15  -2 152.535 17.9849   3
   1 -15  -2 200.753 18.6880   5
   1 -15  -2 198.036 23.5264   2
  -1  15   1 263.844 16.4393   3
   1  15  -1 310.043 19.8696   3
  -1 -15   1 286.299 19.8336   2
   1 -15  -1 274.995 17.0068   5
   1 -15  -1 309.681 23.0003   2
  -1 -15   1 261.130 19.6110   0
  -1  15   0 1611.73 31.5736   3
   1  15   0 1639.37 36.8965   3
  -1 -15   0 1693.75 38.0020   2
   1 -15   0 1724.74 38.1410   2
  -1  15  -1 1650.32 31.7084   3
  -1 -15  -1 1872.20 43.8990   2
   1 -15   1 1730.06 36.9736   2
   1  15   1 1718.10 30.7051   1
   1  15   1 1772.87 39.1944   3
   1  15   2 449.625 25.3791   3
   1 -15   2 488.366 22.7780   2
  -1  15  -2 417.578 19.2021   3
   1  15   2 460.721 21.7370   1
   1 -15   2 439.538 30.6575   4
   1 -15   3 3842.73 53.0420   2
  -1  15  -3 3666.10 49.3376   3
   1 -15   3 3873.36 66.5577   4
   1  15   3 3913.45 56.2685   1
   1  15   4 79.9572 20.5605   1
   1 -15   4 85.8023 26.7748   4
   1  15   5 146.658 25.1226   1
   1 -15   5 112.118 29.4945   4
   1  15   6 192.900 27.0217   1
   1 -15   6 107.632 24.6128   4
   1  16  -7 332.356 29.2871   3
   1 -16  -7 237.896 28.9092   2
   1 -16  -7 312.951 30.0105   5
   1 -16  -6 30.1612 23.3864   2
   1  16  -6 31.4709 17.6889   3
   1 -16  -6 24.9231 21.0916   5
   1 -16  -5 206.756 29.1253   2
   1  16  -5 199.777 21.5372   3
   1 -16  -5 242.674 27.1979   5
   1  16  -4 130.606 19.5805   3
   1 -16  -4 128.789 26.6086   2
   1 -16  -4 179.903 22.6986   5
   1 -16  -3 1015.28 35.0574   5
   1  16  -3 964.678 31.5753   3
   1 -16  -3 922.188 38.1445   2
  -1  16   2 2606.81 44.8205   3
   1 -16  -2 2476.67 46.2198   5
   1  16  -2 2602.22 46.8204   3
   1 -16  -2 2617.68 50.8208   2
  -1  16   1 706.559 24.3598   3
   1  16  -1 674.145 26.2051   3
   1 -16  -1 758.018 30.5132   2
   1 -16  -1 708.281 23.9189   5
  -1 -16   1 700.751 26.1999   2
  -1  16   0 810.670 24.8598   3
   1 -16   0 898.075 31.2275   2
  -1 -16   0 864.157 31.3347   2
   1  16   0 836.360 28.5573   3
   1  16   1 3567.24 54.0356   3
  -1  16  -1 3755.26 48.1352   3
  -1 -16  -1 3842.48 59.3993   2
   1 -16   1 3742.29 53.0360   2
   1  16   2 791.695 31.5237   3
   1 -16   2 783.968 27.3644   2
  -1 -16  -2 924.225 39.1681   2
   1  16   2 765.739 26.1429   1
  -1  16  -2 740.662 24.5203   3
   1 -16   3 47.7316 26.6052   4
   1  16   3 26.0579 19.0967   3
   1  16   3 20.4097 18.5984   1
   1 -16   3 16.8834 16.1985   2
  -1  16  -3 19.1279 13.7291   3
   1  16   4 942.366 36.0211   1
   1 -16   4 974.737 42.4490   4
   1 -16   5 107.129 24.6420   4
   1  16   5 109.572 33.0677   1
   1  16   6-13.8914 23.6331   1
   1 -16   6-10.5070 19.8033   4
   1  17  -7 82.8799 24.2609   3
   1 -17  -7 23.0136 21.6600   2
   1  17  -6 94.0009 19.0616   3
   1 -17  -6 55.9187 21.8990   5
   1 -17  -6 62.1878 26.3641   2
   1 -17  -5 34.8163 25.0207   2
   1  17  -5 37.8253 14.7375   3
   1 -17  -5 77.8401 19.6690   5
   1  17  -4 678.602 30.5328   3
   1 -17  -4 710.142 34.1385   5
   1 -17  -4 671.091 34.8715   2
   1  17  -3 537.158 26.3773   3
   1 -17  -3 539.714 28.2364   5
   1 -17  -3 461.756 31.8963   2
   1  17  -2 1689.58 39.6552   3
  -1  17   2 1611.71 37.6018   3
   1 -17  -2 1767.81 44.3118   2
   1 -17  -2 1598.11 38.9097   5
  -1  17   1 101.609 15.3174   3
  -1 -17   1 58.6782 17.7522   2
   1 -17  -1 96.3282 21.1551   2
   1  17  -1 97.6870 17.7094   3
   1 -17  -1 93.6120 14.6435   5
  -1  17   0 180.114 16.4042   3
   1  17   0 140.197 19.2168   3
  -1 -17   0 170.487 22.8287   2
   1 -17   0 165.486 21.7419   2
   1 -17   1 505.370 25.2543   2
   1  17   1 459.899 24.6502   3
  -1  17  -1 474.032 21.0645   3
  -1 -17  -1 494.507 31.5937   2
   1  17   2 1168.14 36.6260   3
   1 -17   2 1086.36 31.9124   2
  -1 -17  -2 1155.79 41.5921   2
  -1  17  -2 1043.24 28.8613   3
   1  17   3 1513.48 41.9576   3
  -1 -17  -3 1614.92 51.1710   2
   1  17   3 1559.21 38.7883   1
   1 -17   3 1540.76 48.4266   4
   1 -17   4 304.654 30.3464   4
   1  17   4 264.754 26.4616   1
  -1 -17  -4 415.918 38.6734   2
  -1 -17  -5 216.798 36.0694   2
   1 -17   5 121.023 30.1001   4
   1  17   5 132.876 23.7172   1
   1  17   6 44.7585 26.4795   1
  -1 -17  -6 63.5896 33.2743   2
   1 -18  -7-4.52472 24.0302   2
   1 -18  -6 54.4425 29.2425   2
   1  18  -6 80.7525 18.8972   3
   1 -18  -6 99.3434 23.7890   5
   1 -18  -5-8.66752 25.9278   2
   1  18  -5-28.9262 11.9875   3
   1 -18  -5 35.6482 25.0138   5
   1 -18  -4 173.008 24.8355   5
   1 -18  -4 155.028 26.7015   2
   1  18  -4 158.439 21.4935   3
   1 -18  -3 198.519 28.6652   2
   1  18  -3 181.602 21.4659   3
   1 -18  -3 178.299 22.0928   5
  -1  18   2 1191.16 34.3806   3
   1  18  -2 1139.65 34.6599   3
   1 -18  -2 1285.62 40.7418   2
   1 -18  -2 1235.32 35.8239   5
  -1  18   1 520.748 23.3020   3
   1  18  -1 480.500 25.8276   3
  -1 -18   1 497.446 26.0973   2
   1 -18  -1 388.557 18.9445   5
   1 -18  -1 513.593 29.8798   2
  -1  18   0 977.435 29.0600   3
   1  18   0 961.326 33.3567   3
  -1 -18   0 924.950 33.3289   2
   1 -18   0 911.878 32.2356   2
   1  18   1 1247.02 36.5085   3
  -1  18  -1 1193.13 31.3545   3
  -1 -18  -1 1239.28 40.6035   2
   1 -18   1 1184.43 34.7845   2
   1  18   2 1334.43 39.2843   3
  -1  18  -2 1308.66 32.9938   3
   1 -18   2 1330.74 35.6073   2
  -1 -18  -2 1381.12 44.9641   2
   1  18   3 201.659 23.0813   3
  -1 -18  -3 208.642 34.3546   2
   1 -18   4 604.634 39.5265   4
  -1 -18  -4 610.150 41.5701   2
   1  18   4 514.661 29.3579   1
   1  18   5 131.180 23.5886   1
  -1 -18  -5 129.837 30.3910   2
   1 -18   5 127.676 27.9149   4
   1  18   6 96.8704 29.1841   1
  -1 -18  -6 189.199 39.3213   2
   1 -19  -6 16.8071 30.5649   2
   1 -19  -6 29.5446 21.2305   5
   1  19  -6 17.6270 21.2106   3
   1  19  -5 239.416 22.9697   3
   1 -19  -5 259.380 30.4965   5
   1 -19  -5 302.302 34.8095   2
   1 -19  -4 190.025 29.3695   2
   1  19  -4 169.325 22.5526   3
   1 -19  -4 187.091 25.5422   5
   1  19  -3 947.380 34.4996   3
  -1  19   3 883.698 32.6655   3
   1 -19  -3 1070.87 37.5224   5
   1 -19  -3 973.974 40.1570   2
  -1  19   2 593.634 27.7840   3
   1  19  -2 593.678 28.4914   3
   1 -19  -2 627.344 28.8322   5
   1 -19  -2 630.220 32.6645   2
  -1  19   1 165.904 18.1061   3
   1  19  -1 181.714 20.6634   3
   1 -19  -1 182.559 22.9252   2
  -1 -19   1 161.771 21.1014   2
   1  19   0 661.674 30.6021   3
   1 -19   0 678.851 30.7376   2
  -1 -19   0 687.285 31.2502   2
  -1  19   0 732.554 27.0520   3
   1 -19   1 753.805 30.3943   2
   1  19   1 698.094 30.7121   3
  -1  19  -1 689.288 26.2613   3
  -1 -19  -1 802.627 36.3418   2
   1 -19   2 1603.08 39.3403   2
   1  19   2 1547.51 43.7983   3
  -1 -19  -2 1669.76 48.8319   2
  -1  19  -2 1515.29 36.3159   3
  -1 -19  -3 156.263 31.2657   2
   1  19   3 123.340 23.3843   3
   1 -19   4 135.221 28.9513   4
  -1 -19  -4 111.707 30.4516   2
   1  19   4 64.2319 20.7056   3
  -1 -19  -5 60.3675 32.1057   2
   1 -19   5 57.7355 29.2982   4
   1  19   5-0.07387 22.5881   1
   1  19   6 227.847 30.1935   1
   1 -20  -6 40.5637 33.0286   2
   1  20  -6 47.6976 23.4337   3
   1 -20  -6 112.482 28.3142   5
   1  20  -5 216.338 21.9540   3
   1 -20  -5 270.232 30.0195   5
   1 -20  -5 256.649 34.6926   2
   1 -20  -4 155.877 24.1821   5
   1  20  -4 98.8488 18.3546   3
   1 -20  -4 126.550 30.8638   2
  -1  20   3 70.3135 16.5814   3
   1 -20  -3 93.1701 21.6402   5
   1 -20  -3 165.386 26.3719   2
   1  20  -3 89.8969 18.7981   3
  -1  20   2 219.592 22.1847   3
   1  20  -2 188.581 20.7435   3
   1 -20  -2 225.178 21.6823   5
   1 -20  -2 192.791 27.5904   2
   1  20  -1 447.747 27.0067   3
  -1  20   1 472.313 24.3591   3
   1 -20  -1 430.503 27.8745   2
  -1 -20   1 444.491 24.8500   2
   1  20   0 697.020 31.4492   3
  -1  20   0 690.048 26.7500   3
   1 -20   0 681.829 32.1931   2
  -1 -20   0 667.436 31.9513   2
   1 -20   1 288.804 24.2745   2
   1  20   1 302.483 23.4558   3
  -1  20  -1 276.518 21.6069   3
  -1 -20  -1 257.650 27.3314   2
  -1 -20  -2 1222.55 44.2775   2
   1  20   2 1164.70 39.8601   3
   1  20   3 272.824 26.1734   3
  -1 -20  -3 262.738 34.2006   2
  -1 -20  -4 186.463 31.9887   2
   1  20   4 171.282 25.9699   3
   1 -20   5 95.1957 30.1801   4
  -1 -20  -5 78.9006 35.3406   2
   1  20   5 48.4775 26.2146   3
   1 -21  -6-3.91257 31.2743   2
   1  21  -6-47.4279 17.9356   3
   1 -21  -5 40.9467 30.6633   2
   1  21  -5 51.6458 16.4104   3
   1 -21  -5 33.1358 23.4888   5
  -1  21   4 907.182 36.7570   3
   1 -21  -4 945.551 45.7037   2
   1 -21  -4 997.809 42.7567   5
   1  21  -4 861.054 37.6703   3
   1 -21  -3 46.0832 24.7953   2
  -1  21   3 33.6581 17.8084   3
   1  21  -3 53.6179 17.3201   3
   1 -21  -3 13.8992 17.7901   5
   1  21  -2 302.364 24.1868   3
   1 -21  -2 350.385 24.7580   5
  -1  21   2 322.432 24.1473   3
   1 -21  -2 295.537 29.3956   2
   1 -21  -1 34.4289 23.3982   2
  -1  21   1 34.2997 15.8467   3
   1  21  -1 20.2237 16.7983   3
   1  21   0 269.653 25.7540   3
   1 -21   0 271.944 25.5788   2
  -1  21   0 250.450 19.5848   3
  -1 -21   0 234.079 27.2346   2
   1 -21   1 426.632 26.6935   2
   1  21   1 477.720 29.7956   3
  -1  21  -1 455.503 23.6686   3
  -1 -21  -1 468.960 32.6614   2
   1 -21   2 389.800 25.7098   2
  -1 -21  -2 417.205 34.8347   2
   1  21   2 369.598 28.7250   3
  -1 -21  -3 138.653 31.1946   2
   1  21   3 86.6303 22.0633   3
   1  21   4 729.745 38.1884   3
  -1 -21  -4 745.910 46.1097   2
  -1 -21  -5 85.8346 34.8802   2
   1  21   5 30.0082 22.6647   3
   1 -22  -5 176.755 34.0194   2
   1  22  -5 129.107 23.8908   3
   1 -22  -5 147.881 29.9876   5
   1 -22  -4 117.289 26.1701   5
   1 -22  -4 109.027 31.2144   2
  -1  22   4 78.2801 22.0406   3
   1  22  -4 49.2749 23.2517   3
  -1  22   3 261.051 26.8237   3
   1  22  -3 223.988 22.8911   3
   1 -22  -3 245.824 25.6793   5
   1 -22  -3 241.015 29.4549   2
  -1  22   2 159.153 19.6036   3
   1 -22  -2 176.367 27.1236   2
   1  22  -2 98.4257 21.6478   3
  -1  22   1 744.737 31.8394   3
   1  22  -1 777.472 33.9457   3
   1 -22  -1 708.691 35.6836   2
  -1  22   0 126.830 17.8763   3
   1  22   0 175.602 23.6895   3
  -1 -22   0 156.579 25.3360   2
   1 -22   0 173.326 24.1111   2
   1 -22   1 317.488 24.7675   2
  -1  22  -1 274.508 22.0804   3
   1  22   1 276.636 26.7465   3
  -1 -22  -1 274.891 30.8120   2
   1 -22   2 283.624 25.0419   2
   1  22   2 293.281 26.5296   3
  -1 -22  -2 334.628 34.3127   2
  -1 -22  -3 11.5572 25.6378   2
   1  22   3 20.2070 23.0534   3
  -1 -22  -4 24.7781 34.7192   2
   1  22   4 20.1077 23.6897   3
  -1  23   5 495.713 33.3818   3
   1  23  -5 601.517 35.4903   3
   1 -23  -5 499.770 41.2272   2
   1 -23  -5 592.341 37.9356   5
   1 -23  -4 14.5145 27.1369   2
  -1  23   4 101.820 20.2628   3
   1  23  -4 19.8980 20.3851   3
   1 -23  -4 38.2662 23.2898   5
  -1  23   3 375.958 27.9397   3
   1  23  -3 343.940 24.6004   3
   1 -23  -3 403.260 29.6344   5
   1 -23  -3 297.013 34.0057   2
   1 -23  -2 82.6953 26.1119   2
  -1  23   2 66.4584 18.8178   3
   1  23  -2 87.2418 21.5096   3
   1  23  -1 612.930 30.7666   3
  -1  23   1 555.435 28.3067   3
   1 -23  -1 562.399 32.6027   2
   1  23   0 245.812 25.9621   3
  -1  23   0 211.695 20.5828   3
  -1 -23   0 193.821 28.0135   2
   1 -23   0 217.638 25.7286   2
   1  23   1 922.192 36.8893   3
   1 -23   1 1006.24 36.5379   2
  -1 -23  -1 947.614 40.8704   2
  -1 -23  -2 1.92173 30.8685   2
   1  23   2 17.9719 20.7886   3
  -1 -23  -3 148.639 33.3299   2
   1  23   3 122.359 25.8405   3
  -1 -23  -4 115.055 35.8873   2
   1  23   4 106.481 22.6007   3
   1 -24  -4 51.0373 27.9183   2
  -1  24   4 83.1558 22.1540   3
   1  24  -4 68.4845 25.0737   3
   1 -24  -4 64.2715 23.2040   5
   1  24  -3 185.301 22.3150   3
   1 -24  -3 201.150 29.3132   2
  -1  24   3 121.475 22.1625   3
   1  24  -2 174.079 21.8954   3
  -1  24   2 125.062 22.5506   3
   1 -24  -2 223.252 28.2562   2
   1 -24  -1 36.8833 20.1383   2
  -1  24   1 81.7797 19.5928   3
   1  24  -1 69.1487 20.0336   3
   1 -24   0 305.613 28.0439   2
   1  24   0 332.484 28.3921   3
  -1  24   0 316.596 22.7611   3
  -1 -24   0 324.053 29.1613   2
  -1 -24  -1 65.6813 25.1653   2
   1 -24   1 112.237 22.4655   2
   1  24   1 93.3497 24.3905   3
  -1 -24  -2 68.6236 27.2611   2
   1  24   2 53.8587 19.7080   3
  -1 -24  -3 3.82680 32.6644   2
   1  24   3-10.5092 19.3823   3
  -1  25   4 253.330 28.1751   3
   1  25  -4 218.619 28.5980   3
   1 -25  -4 261.507 30.5172   5
   1 -25  -3 73.7291 28.5380   2
  -1  25   3-10.2078 19.0678   3
   1  25  -3 43.8901 20.0439   3
   1 -25  -2 162.122 27.6329   2
  -1  25   2 147.471 22.5491   3
   1  25  -2 183.501 26.8550   3
   1 -25  -1 96.0359 24.2389   2
  -1  25   1 73.6516 21.1846   3
   1  25  -1 78.8544 22.0484   3
  -1 -25   0 74.1111 23.6897   2
   1 -25   0 18.7257 23.7798   2
   1  25   0 40.5854 21.2580   3
  -1 -25  -1 54.4429 27.8545   2
   1 -25   1 98.9570 21.8609   2
   1  25   1 73.1481 22.7655   3
  -1 -25  -2 119.474 28.6433   2
   1  25   2 103.173 25.6996   3
  -1 -25  -3-40.7075 30.3981   2
   1  25   3-16.5108 22.3163   3
   1 -26  -4 118.611 22.7109   5
   1 -26  -3 12.4911 28.5272   2
  -1  26   3 12.5136 22.8146   3
   1  26  -3 10.0388 20.0803   3
   1 -26  -2 120.557 29.0477   2
  -1  26   2 136.900 23.7228   3
   1  26  -2 140.240 22.8832   3
   1 -26  -1 52.0811 26.2411   2
  -1  26   1 50.7177 20.0812   3
   1  26  -1 82.6789 19.2298   3
   1 -26   0 30.0830 22.3772   2
   1  26   0 51.2332 22.6349   3
  -1 -26  -1 52.6070 25.6112   2
   1 -26   1 88.0549 22.6330   2
   1  26   1 52.0670 20.6683   3
  -1 -26  -2 44.8103 33.4160   2
   1  26   2 20.6859 20.0616   3
  -1  27   3 96.2397 29.4428   3
   1 -27  -2 37.3662 25.0840   2
  -1  27   2 35.7995 21.4561   3
   1  27  -2 28.0579 23.0750   3
   1 -27  -1 37.8400 28.4072   2
  -1  27   1 64.0109 22.0799   3
   1  27  -1 35.1468 20.2516   3
   1 -27   0 264.095 27.1296   2
   1  27   0 324.783 29.3618   3
  -1 -27  -1 20.8649 26.2296   2
   1  27   1 58.0638 18.2920   3
  -1 -27  -2 64.4563 29.7193   2
  -1  28   2 65.1771 21.0651   3
   1 -28  -1 75.8750 29.9368   2
   1 -28   0 63.6946 23.8917   2
  -1 -28  -1 102.739 32.1906   2
   2   0  -8 208.040 27.8255   3
   2   0  -7-5.44222 17.0591   3
   2   0  -7 16.0544 13.1296   5
   2   0  -6 842.328 32.1739   3
   2   0  -6 819.155 30.8696   5
   2   0  -5 450.804 22.8502   3
   2   0  -5 436.566 22.5327   5
   2   0  -4 1707.41 33.4744   3
   2   0  -4 1760.42 35.7114   5
   2   0  -3 335.091 17.7618   5
   2   0  -3 313.807 10.2515   2
   2   0  -3 310.470 15.0831   3
  -2   0   3 315.038 11.3042   0
   2   0  -2 90.8910 8.41968   2
   2   0  -2 90.3929 9.48066   3
   2   0  -2 92.0808 12.4379   1
   2   0  -1 1169.45 15.2569   3
   2   0  -1 1155.65 20.9910   2
   2   0  -1 1201.81 23.3364   1
   2   0   0 7842.86 55.2234   1
   2   0   0 7810.09 55.3102   2
   2   0   1 4368.73 44.1761   1
  -2   0  -2 594.393 13.8331   3
   2   0   2 610.880 22.1651   1
  -2   0  -3 4601.82 43.4609   3
   2   0   3 4564.88 55.7652   1
   2   0   4 265.529 23.6959   1
   2   0   5 398.968 26.0837   1
   2   0   6 61.7676 24.0951   1
   2   0   7 111.257 24.9536   1
   2   1  -8 255.658 30.4970   3
   2  -1  -8 197.224 24.0613   3
   2   1  -7 28.3575 20.4744   3
   2  -1  -7 38.1053 17.0341   5
   2  -1  -7 23.5208 20.1421   3
   2   1  -7 17.0255 16.7059   5
   2   1  -6-6.49771 14.8289   5
   2   1  -6 2.65663 17.3516   3
   2  -1  -6-6.06849 16.1446   5
   2  -1  -6 19.7253 17.4247   3
   2   1  -5 48.3405 14.1566   5
   2  -1  -5 40.8665 16.2924   3
   2  -1  -5 42.6382 15.5220   5
   2   1  -5 63.7022 16.9033   3
   2   1  -4 1751.82 35.9137   5
   2  -1  -4 1696.92 35.6847   5
   2   1  -4 1663.19 33.3714   3
   2  -1  -4 1660.69 33.3661   3
   2  -1  -3 523.367 13.5251   2
   2   1  -3 501.840 10.9554   2
  -2   1   3 473.580 14.2486   0
   2  -1  -3 552.759 18.0034   3
   2   1  -3 535.547 19.8285   5
   2  -1  -3 545.622 20.8047   5
  -2  -1   3 525.182 11.8310   0
   2   1  -3 510.713 18.1776   3
   2  -1  -2 3398.46 31.9104   3
   2  -1  -2 3445.79 41.6211   5
   2  -1  -2 3370.34 31.3991   2
   2   1  -2 3308.14 28.2538   2
   2  -1  -2 3344.96 38.5778   1
   2   1  -2 3309.16 32.8008   3
   2  -1  -2 3348.33 22.5936   4
   2   1  -2 3349.12 38.6902   1
   2   1  -1 5502.74 33.3448   3
   2  -1  -1 5339.53 42.3473   2
   2   1  -1 5512.51 41.0054   2
   2  -1  -1 5459.89 29.8351   3
   2   1  -1 5372.32 45.9990   1
   2  -1  -1 5255.24 44.7892   1
   2  -1  -1 5907.69 41.0420   4
   2  -1   0 5161.31 45.7150   2
   2   1   0 4868.54 27.2848   3
   2   1   0 4916.99 44.4457   1
   2  -1   0 5083.27 44.4914   1
   2   1   1 2258.32 33.2859   1
   2  -1   1 2327.69 32.7901   1
   2   1   2 1840.22 33.8729   1
  -2   1  -2 1890.71 22.3260   3
  -2  -1  -2 1936.43 24.2795   3
   2  -1   2 2025.04 33.8521   1
  -2   1  -3 583.282 17.0873   3
  -2  -1  -3 551.067 17.3881   3
   2   1   3 604.219 26.1959   1
   2  -1   3 576.544 24.1967   1
   2  -1   4 1863.70 41.1994   1
   2   1   4 1965.24 44.2143   1
   2   1   5 366.804 27.6058   1
   2  -1   5 408.409 28.0269   1
   2   1   6 514.139 31.2105   1
   2  -1   6 553.668 31.9229   1
   2   1   7 70.6502 26.2972   1
   2  -1   7 82.1847 22.5640   1
   2  -2  -8 182.172 26.1479   3
   2   2  -8 176.008 28.3067   3
   2  -2  -8 107.113 21.8361   5
   2   2  -7 358.760 26.4335   3
   2  -2  -7 396.955 26.4266   3
   2  -2  -7 398.670 27.0158   5
   2   2  -6 101.065 19.4359   3
   2   2  -6 108.523 17.2980   5
   2  -2  -6 87.8107 18.1775   5
   2  -2  -6 94.5426 19.7307   3
   2   2  -5 2137.02 42.1909   3
   2  -2  -5 2166.59 42.0142   3
   2   2  -5 2235.89 42.8651   5
   2  -2  -5 2214.18 44.3332   5
   2   2  -4 4068.70 50.4319   3
   2   2  -4 3918.96 51.3651   5
   2  -2  -4 3920.63 48.9551   3
   2  -2  -4 3897.12 53.2684   5
   2  -2  -4 3728.92 35.4939   2
  -2  -2   3 387.664 9.41903   0
   2  -2  -3 395.528 13.6172   2
   2   2  -3 365.088 8.47174   2
   2   2  -3 434.729 17.4123   3
   2  -2  -3 365.859 16.6198   3
  -2   2   3 394.775 14.5730   0
   2  -2  -3 408.251 19.9594   5
   2  -2  -2 2828.25 30.3996   2
   2   2  -2 3066.59 37.5477   1
   2   2  -2 2900.79 31.3745   3
   2   2  -2 2959.52 25.6872   2
   2  -2  -2 2939.94 29.8158   3
   2  -2  -2 2862.08 38.1667   5
   2  -2  -2 2934.92 36.8415   1
   2   2  -1 5691.09 36.5770   3
   2  -2  -1 5538.76 44.2681   2
   2  -2  -1 5574.96 29.2520   3
   2   2  -1 5794.32 47.7875   1
   2  -2  -1 5404.72 44.7719   1
   2  -2  -1 5748.70 40.9330   4
   2   2   0 898.415 14.0184   3
   2   2   0 878.856 21.7188   1
   2  -2   0 895.713 21.7232   2
   2  -2   0 907.380 20.2481   1
   2  -2   0 931.148 22.6962   4
   2   2   1 7478.77 58.8086   1
   2  -2   1 7568.18 60.8574   2
   2  -2   1 7442.61 54.6279   1
   2   2   1 7576.85 41.6262   3
  -2   2  -2 5788.88 36.3030   3
   2  -2   2 5670.06 53.1027   1
   2   2   2 5884.15 57.8907   1
  -2  -2  -3 769.631 20.2582   3
   2   2   3 755.204 28.1355   1
   2  -2   3 780.851 26.0277   1
   2  -2   4 6341.26 69.9094   1
  -2  -2  -4 6297.50 61.5440   3
   2   2   4 6444.08 73.7497   1
   2   2   5 518.658 31.0123   1
   2  -2   5 523.516 28.7266   1
   2   2   6 266.547 27.5751   1
   2  -2   6 250.137 25.1077   1
   2   2   7 57.9555 27.0948   1
   2  -2   7 23.9068 22.9076   1
   2   3  -8-18.8840 22.1072   3
   2  -3  -8-4.56627 23.9751   3
   2  -3  -8 35.1386 18.7146   5
   2   3  -7 9.59138 19.0495   3
   2  -3  -7 50.1151 18.0613   5
   2  -3  -7 33.0466 20.1069   3
   2   3  -6 238.317 18.7517   5
   2   3  -6 251.190 23.2878   3
   2  -3  -6 258.630 22.7592   3
   2  -3  -6 249.139 21.9310   5
   2   3  -5 110.566 15.5534   5
   2  -3  -5 90.0114 16.9288   3
   2  -3  -5 100.459 17.0127   5
   2   3  -5 113.534 16.7622   3
   2   3  -4 67.2397 14.6996   3
   2  -3  -4 84.7779 10.8101   2
   2   3  -4 96.2961 14.4556   5
   2  -3  -4 86.9424 15.0323   5
   2  -3  -4 74.0931 14.3922   3
   2  -3  -3 3567.11 35.7534   2
  -2  -3   3 3425.58 19.7875   0
   2   3  -3 3566.97 43.7896   1
   2   3  -3 3639.40 41.9933   3
   2  -3  -3 3446.06 39.9701   3
  -2   3   3 3617.20 37.4672   0
   2  -3  -3 3665.20 47.9344   5
   2  -3  -2 1099.76 24.1702   1
   2   3  -2 971.744 18.9349   3
   2  -3  -2 1090.93 25.5990   5
   2  -3  -2 1142.95 19.8842   3
   2   3  -2 1147.76 25.6012   1
   2  -3  -2 1121.05 20.9157   2
   2   3  -1 301.530 11.4139   3
   2  -3  -1 219.958 7.29862   3
   2  -3  -1 237.768 13.5681   2
   2   3  -1 294.958 15.8116   1
   2  -3  -1 219.380 13.3151   1
   2  -3  -1 219.905 13.1819   4
   2  -3   0 1824.83 29.5240   2
   2   3   0 1847.99 29.5320   1
   2  -3   0 1879.33 27.3547   1
   2   3   0 1848.47 21.5574   3
   2  -3   0 2165.71 35.5368   4
   2   3   1 1336.01 28.0618   1
   2  -3   1 1413.73 25.4423   1
   2  -3   1 1417.60 29.2762   2
   2   3   1 1363.98 20.2790   3
   2   3   2 26.7681 14.9716   1
   2  -3   2 23.0095 12.2607   1
  -2   3  -2 20.9173 6.08071   3
   2   3   3 47.4923 18.0897   1
   2  -3   3 24.7328 15.3960   1
  -2  -3  -3 63.2760 10.7923   3
  -2  -3  -4 1172.40 29.5862   3
   2  -3   4 1213.93 34.2705   1
   2   3   4 1173.65 37.0592   1
   2  -3   5 462.879 25.8192   1
   2   3   5 451.485 30.7619   1
   2   3   6 74.6908 24.2703   1
   2  -3   6 61.8429 21.7330   1
   2   3   7 15.3648 26.7659   1
   2  -3   7 1.98500 31.0210   4
   2   4  -8 261.017 28.9865   3
   2  -4  -8 271.131 27.7705   3
   2  -4  -8 240.804 26.2683   5
   2   4  -7 719.068 34.2602   3
   2  -4  -7 720.465 32.4137   3
   2  -4  -7 781.221 35.1530   5
   2   4  -6 534.590 28.5545   3
   2  -4  -6 493.859 27.0980   3
   2  -4  -6 480.053 28.4875   5
   2   4  -6 511.644 24.0613   5
   2   4  -5 283.053 21.0989   3
   2  -4  -5 280.205 20.3877   3
   2   4  -5 288.402 18.5728   5
   2  -4  -5 340.332 23.3163   5
   2   4  -4 658.887 24.0916   3
   2  -4  -4 713.442 20.3344   2
   2  -4  -4 661.785 22.6079   3
   2  -4  -4 645.942 25.8259   5
   2  -4  -3 6381.70 49.7493   2
   2   4  -3 6576.59 58.4610   1
   2   4  -3 6592.63 57.3908   3
  -2   4   3 6662.32 53.0583   0
   2  -4  -3 6379.91 53.7939   3
   2  -4  -3 6496.58 62.9786   5
   2  -4  -2 2846.67 36.0640   1
   2   4  -2 2913.60 34.2924   3
   2  -4  -2 2828.96 38.6376   5
   2  -4  -2 2859.21 29.4063   3
   2   4  -2 3008.80 37.5843   1
   2  -4  -2 2886.87 33.6116   2
   2  -4  -1 14691.0 75.9021   2
   2   4  -1 14705.3 65.7279   3
   2  -4  -1 14786.1 71.4834   4
   2  -4  -1 14478.9 46.8573   3
   2  -4  -1 14265.5 71.0950   1
   2   4  -1 14584.0 76.3628   1
   2  -4  -1 14511.9 77.4948   5
   2   4   0 2789.29 28.3695   3
   2  -4   0 2843.26 37.7998   4
   2  -4   0 2732.28 36.1949   2
   2   4   0 2811.38 36.0899   1
   2  -4   0 2726.32 31.3615   1
   2  -4   1 2605.20 32.6003   1
   2  -4   1 2813.82 44.2825   4
   2  -4   1 2737.16 38.9870   2
   2   4   1 2670.53 29.3207   3
   2   4   1 2654.87 37.7580   1
   2  -4   2 1303.56 31.0378   2
   2  -4   2 1290.66 26.2785   1
   2  -4   2 1316.97 35.4085   4
   2   4   2 1182.46 29.4758   1
   2  -4   3 3816.56 48.0541   1
   2   4   3 3884.86 55.1016   1
  -2  -4  -4 258.068 17.4560   3
   2   4   4 259.736 25.9571   1
   2  -4   4 269.889 21.7734   1
   2   4   5 853.946 35.8489   1
   2  -4   5 883.050 31.5039   1
   2  -4   6 17.6927 16.4717   1
   2  -4   6 52.7507 29.6892   4
   2   4   6 27.8315 23.4504   1
   2   4   7 68.4933 28.5625   1
   2  -4   7 51.9731 28.9213   4
   2   5  -8 20.2779 21.7245   3
   2  -5  -8-28.5867 19.1548   3
   2  -5  -8-27.8623 19.4531   5
   2  -5  -7 109.632 20.5075   5
   2   5  -7 187.218 24.8298   3
   2  -5  -7 190.243 23.6702   3
   2   5  -6 404.064 23.1347   5
   2   5  -6 430.394 26.5837   3
   2  -5  -6 383.755 24.4939   3
   2  -5  -6 384.246 27.7934   5
   2   5  -5 738.709 28.7422   3
   2  -5  -5 729.561 27.5636   3
   2  -5  -5 761.702 30.2948   5
   2  -5  -4 27.3277 12.4088   2
   2  -5  -4 22.1684 13.0468   3
   2   5  -4 22.2315 13.1756   3
   2  -5  -4 43.9788 15.5075   5
  -2   5   3 5415.27 50.7796   0
   2   5  -3 4760.35 48.3773   3
   2  -5  -3 5155.74 48.4421   3
   2   5  -3 5151.70 52.1693   1
   2  -5  -3 5151.16 57.4302   5
   2  -5  -3 5081.86 47.0605   2
   2  -5  -2 210.166 14.3485   2
   2   5  -2 158.190 13.1843   3
   2  -5  -2 197.005 11.1787   3
   2  -5  -2 200.597 15.0710   5
   2   5  -2 203.630 15.1715   1
   2  -5  -1 6365.90 52.4139   2
   2   5  -1 6365.54 46.8994   3
   2   5  -1 6349.44 51.9137   1
   2  -5  -1 6319.65 32.4411   3
   2  -5  -1 6357.77 51.9000   5
   2  -5  -1 6432.02 48.0155   1
   2  -5  -1 6428.90 51.1343   4
   2   5   0 2102.50 26.9447   3
   2  -5   0 2139.02 33.6800   2
   2   5   0 2058.89 32.5569   1
   2  -5   0 2169.50 27.8608   1
   2  -5   0 2140.04 34.4332   4
   2   5   1 4540.77 40.2000   3
   2  -5   1 4415.30 40.5607   1
   2  -5   1 4449.84 49.5930   2
   2   5   1 4642.76 49.4357   1
   2  -5   1 4724.30 55.6942   4
   2  -5   2 3421.45 39.7668   1
   2  -5   2 3479.39 47.5300   2
   2   5   2 3349.18 47.0785   1
   2  -5   2 3631.39 56.0253   4
   2  -5   3 1935.59 34.8022   1
   2  -5   3 1840.21 46.5733   4
   2   5   3 1842.59 40.7016   1
   2   5   4 210.874 25.3568   1
  -2  -5  -4 203.898 17.3455   3
   2  -5   4 221.034 20.6618   1
   2  -5   4 167.034 29.4387   4
  -2  -5  -5 1175.92 33.6893   3
   2  -5   5 850.769 30.2095   1
   2   5   5 1113.00 39.6474   1
   2  -5   5 1095.22 43.7463   4
   2  -5   6 347.373 35.5103   4
   2   5   6 372.957 32.8946   1
   2   5   7 109.883 31.1971   1
   2  -5   7 95.8029 31.6625   4
   2   6  -8 103.128 21.8782   3
   2  -6  -8 32.6286 21.5845   3
   2  -6  -8 44.7956 21.7854   5
   2  -6  -7 1062.73 40.9986   5
   2   6  -7 1065.42 40.7386   3
   2  -6  -7 1031.77 39.2565   3
   2   6  -6 395.288 27.7017   3
   2  -6  -6 371.022 23.7212   3
   2  -6  -6 373.622 26.9660   5
   2   6  -5 110.768 18.3624   3
   2  -6  -5 99.7977 16.0315   3
   2  -6  -5 90.4931 18.4056   5
   2  -6  -4 899.470 29.8074   5
   2   6  -4 980.686 28.4764   3
   2  -6  -4 988.855 27.2861   3
   2  -6  -4 986.279 25.5946   2
   2   6  -3 103.939 15.8368   1
   2  -6  -3 83.9762 13.8592   2
   2  -6  -3 91.6382 15.3813   5
   2   6  -3 72.7021 11.9232   3
   2  -6  -3 90.8235 12.4461   3
  -2   6   3 94.2110 15.2435   0
   2  -6  -2 16579.6 86.1109   2
   2   6  -2 16743.5 85.1674   3
   2  -6  -2 16575.9 93.3016   5
   2  -6  -2 16410.8 72.1155   3
   2   6  -2 17054.2 86.5554   1
   2  -6  -1 12278.8 74.2401   2
   2   6  -1 12507.8 67.7966   3
   2   6  -1 12562.0 72.8312   1
   2  -6  -1 11950.8 71.4536   5
   2  -6  -1 12064.4 64.8889   1
   2  -6  -1 12241.4 73.0168   4
   2   6   0 177.418 11.6325   3
   2  -6   0 172.157 14.6333   2
   2   6   0 177.107 14.4864   1
   2  -6   0 182.905 11.7320   1
   2  -6   0 184.222 17.0103   4
   2   6   1 5.48353 9.14421   3
   2   6   1 12.9251 15.2683   1
   2  -6   1 5.17053 13.0563   2
   2  -6   1 4.98040 9.37514   1
   2  -6   1-0.11414 16.7277   4
   2  -6   2 4321.82 52.8414   2
   2  -6   2 4365.67 61.9401   4
   2   6   2 4189.72 52.5041   1
   2  -6   2 4127.28 42.1495   1
   2   6   3 890.371 32.2643   1
   2  -6   3 897.176 39.3292   4
   2  -6   3 812.771 24.3447   1
   2  -6   4 3279.64 65.6223   4
   2   6   4 2947.63 54.6306   1
   2  -6   4 3075.30 46.9970   1
   2   6   5 53.5258 23.4354   1
  -2  -6  -5 75.1536 16.0364   3
   2  -6   5 57.7367 28.2998   4
   2   6   6 3.94101 24.8622   1
   2  -6   6 49.8056 28.4654   4
   2  -6   7 15.6681 23.4300   4
   2   6   7 47.1739 26.4569   1
   2  -7  -8 164.946 27.3409   3
   2  -7  -8 201.550 27.6829   5
   2   7  -8 190.318 26.7140   3
   2   7  -7 610.300 33.9550   3
   2  -7  -7 594.652 31.9083   3
   2  -7  -7 611.619 33.5933   5
   2   7  -6 669.115 31.7042   3
   2  -7  -6 670.207 29.8977   3
   2  -7  -6 698.137 32.7829   5
   2   7  -5 348.621 22.7687   3
   2  -7  -5 280.732 21.3678   3
   2  -7  -5 277.796 22.3138   5
   2  -7  -5 268.725 19.4772   2
   2   7  -4 1544.08 35.1329   3
   2  -7  -4 1548.04 32.9080   3
   2  -7  -4 1619.99 38.1256   5
   2  -7  -4 1611.08 32.6030   2
   2   7  -3 297.162 18.5773   1
   2   7  -3 301.519 18.1567   3
   2  -7  -3 315.350 16.3414   3
   2  -7  -3 292.045 19.2275   5
  -2   7   3 331.450 19.5990   0
   2  -7  -3 299.934 18.0997   2
   2  -7  -2 3228.89 40.9086   2
   2   7  -2 3414.97 41.2131   3
   2   7  -2 3353.35 39.8894   1
   2  -7  -2 3327.15 34.4660   3
   2  -7  -2 3309.48 43.4415   5
   2   7  -1 977.093 22.3091   3
   2  -7  -1 985.162 20.8125   1
   2   7  -1 982.035 23.5564   1
   2  -7  -1 918.413 24.1758   2
   2  -7  -1 969.790 25.1613   4
   2  -7  -1 933.368 22.1868   5
   2   7   0 2344.42 31.8705   3
  -2   7   0 2338.30 17.6513   3
   2  -7   0 2311.52 36.3284   2
   2   7   0 2385.98 34.9151   1
   2  -7   0 2290.48 27.5685   1
   2  -7   0 2438.30 39.5545   4
   2   7   1 1036.26 27.1848   1
   2   7   1 1043.37 23.0664   3
   2  -7   1 1074.62 20.6164   1
   2  -7   1 1066.17 30.5716   4
   2  -7   1 1021.27 27.1617   2
   2  -7   2 853.461 20.6702   1
   2  -7   2 912.863 28.2471   2
   2  -7   2 865.328 33.7018   4
   2   7   2 810.255 28.0269   1
   2   7   3 101.527 21.1496   1
   2  -7   3 79.6767 14.3638   1
   2  -7   3 99.8457 18.6160   2
   2  -7   3 77.2146 25.8383   4
   2   7   4 58.2872 23.6250   1
   2  -7   4 11.7657 25.9962   4
   2   7   5 148.021 26.6325   1
   2  -7   5 98.5678 29.8830   4
   2   7   6 99.6161 24.3230   1
   2  -7   6 118.874 33.9488   4
   2   7   7 545.680 40.7526   1
   2  -7   7 593.256 37.0862   4
   2   8  -8 174.755 29.2865   3
   2  -8  -8 169.129 24.6729   3
   2  -8  -8 195.764 26.7301   5
   2   8  -7 217.426 26.0059   3
   2  -8  -7 195.501 23.9024   5
   2  -8  -7 134.144 24.5764   3
   2   8  -6 1433.02 42.3049   3
   2  -8  -6 1402.13 39.7617   3
   2  -8  -6 1405.93 43.3310   5
   2   8  -5 822.741 31.0858   3
   2  -8  -5 821.221 29.6346   3
   2  -8  -5 901.125 33.4865   5
   2  -8  -5 935.427 29.3850   2
   2   8  -4 562.649 24.5218   3
   2  -8  -4 536.119 22.6198   3
   2  -8  -4 610.513 26.3131   5
   2  -8  -4 574.899 23.4830   2
   2   8  -3 3121.29 41.5576   1
   2   8  -3 3099.22 44.2899   3
   2  -8  -3 3046.44 40.2715   3
   2  -8  -3 3089.92 43.1398   2
   2  -8  -3 3069.32 47.2278   5
  -2   8   3 3160.66 45.3273   0
   2   8  -2 8934.71 66.9716   3
   2  -8  -2 9218.63 72.1347   5
   2  -8  -2 9285.22 57.9936   3
  -2   8   2 9464.30 71.9702   0
   2  -8  -2 9312.41 70.2293   2
   2   8  -2 9050.36 64.4542   1
   2  -8  -1 3265.97 34.5903   1
   2  -8  -1 3260.74 42.6262   2
   2   8  -1 3296.45 39.9826   3
   2   8  -1 3498.64 40.5064   1
   2  -8  -1 3213.94 38.8301   5
   2  -8  -1 3516.58 44.7553   4
   2   8   0 631.569 19.5071   3
  -2   8   0 657.108 11.3807   3
   2  -8   0 666.673 23.0623   2
   2   8   0 659.571 21.6956   1
   2  -8   0 671.518 17.0210   5
   2  -8   0 615.314 15.3895   1
   2  -8   0 679.366 25.6231   4
   2   8   1 2783.67 41.2353   1
   2  -8   1 2783.07 42.4156   2
   2  -8   1 2767.63 30.2890   1
   2   8   1 2770.29 37.6679   3
   2  -8   1 2815.27 46.8618   4
   2  -8   2 837.055 20.0262   1
   2  -8   2 884.452 28.6932   2
   2   8   2 875.704 28.3806   1
   2  -8   2 847.923 33.1507   4
   2  -8   3 2451.17 44.4517   2
   2  -8   3 2331.11 51.9072   4
   2   8   3 2402.97 47.1442   1
   2   8   4 554.591 30.8954   1
   2  -8   4 561.936 34.9046   4
   2  -8   5 503.320 36.3815   4
   2   8   5 508.729 30.7635   1
   2   8   6 127.614 27.4650   1
   2  -8   6 167.914 30.5750   4
   2  -8   7 70.5171 28.0452   4
   2  -9  -8 69.3196 23.7875   5
   2   9  -8 70.0973 21.1676   3
   2  -9  -8 94.5744 20.3168   3
   2  -9  -7 190.650 24.1999   3
   2   9  -7 157.347 22.3798   3
   2  -9  -7 178.257 24.1814   5
   2   9  -6 81.6453 21.7229   3
   2  -9  -6 76.4132 20.4986   3
   2  -9  -6 82.5098 23.7671   5
   2   9  -5 1460.75 39.1263   3
   2  -9  -5 1571.90 43.4527   5
   2  -9  -5 1433.51 37.9890   3
   2  -9  -5 1409.82 35.6738   2
   2   9  -4 639.703 24.2847   3
   2  -9  -4 763.065 26.2458   3
   2  -9  -4 739.923 28.9861   5
   2  -9  -4 794.524 26.8140   2
   2   9  -3 4549.40 54.7200   3
   2  -9  -3 4613.19 50.0878   3
   2  -9  -3 4745.22 54.6263   2
   2  -9  -3 4860.91 59.0964   5
   2   9  -3 4786.80 50.6671   1
   2  -9  -2 9359.40 73.4040   2
   2   9  -2 9083.08 70.1562   3
   2   9  -2 9109.90 65.0277   1
  -2   9   2 9489.75 74.9373   0
   2  -9  -2 9295.13 73.9240   5
   2  -9  -1 457.514 20.6737   2
   2   9  -1 404.974 17.9377   3
   2   9  -1 372.178 17.3477   1
   2  -9  -1 467.828 17.6884   5
   2   9   0 3826.94 44.3879   3
   2  -9   0 3662.61 33.4907   1
  -2   9   0 3792.17 28.8318   3
   2  -9   0 3890.22 48.4209   2
   2   9   0 3890.18 45.1222   1
   2  -9   0 3695.72 36.9242   5
   2  -9   0 3854.20 51.7344   4
   2   9   1 2408.45 39.3085   1
   2   9   1 2407.60 36.7840   3
   2  -9   1 2514.25 41.7206   2
   2  -9   1 2434.85 27.6883   1
   2  -9   1 2561.93 46.4435   4
   2  -9   2 2687.29 44.9438   2
   2   9   2 2550.37 40.0428   3
   2  -9   2 2595.02 51.1380   4
   2   9   2 2672.93 44.9554   1
   2   9   3 76.7789 21.5607   1
   2  -9   3 79.5801 18.2209   2
   2  -9   3 75.6773 24.7154   4
   2   9   4 518.973 30.7950   1
   2  -9   4 466.884 32.6519   4
   2  -9   5 13.6320 28.6312   4
   2   9   5-2.83877 24.1767   1
   2   9   6 571.397 35.6465   1
   2  -9   6 507.496 38.0167   4
   2  -9   7 15.3110 19.8557   4
   2 -10  -8 235.112 30.1091   3
   2  10  -8 212.824 29.4661   3
   2 -10  -8 223.685 30.6104   5
   2  10  -7 376.281 30.4008   3
   2 -10  -7 366.503 29.1587   3
   2 -10  -7 421.161 31.8757   5
   2  10  -6 9.63398 19.2488   3
   2 -10  -6-23.3458 21.2390   5
   2 -10  -6 20.4571 19.0257   3
   2  10  -5 1133.11 35.3455   3
   2 -10  -5 1115.89 33.7770   2
   2 -10  -5 1135.20 34.6845   3
   2 -10  -5 1141.85 38.2442   5
   2  10  -4 914.940 28.3278   3
   2 -10  -4 1071.72 30.4752   3
   2 -10  -4 1080.74 34.6215   5
   2 -10  -4 1049.11 31.6521   2
   2  10  -3 1041.44 29.4386   3
   2 -10  -3 1066.33 26.1711   3
   2 -10  -3 1063.40 30.9913   5
   2 -10  -3 1093.49 31.2681   2
   2  10  -3 1142.47 27.2397   1
   2  10  -2 3837.83 48.0838   3
   2  10  -2 3794.23 43.2095   1
   2 -10  -2 3759.06 49.4199   5
   2 -10  -2 3720.29 49.6813   2
  -2  10   1 752.951 16.7308   3
   2  10  -1 702.874 22.5971   3
   2 -10  -1 732.132 23.9862   2
   2  10  -1 744.077 21.7589   1
   2 -10  -1 727.533 20.9473   5
  -2  10   0 729.096 14.4257   3
   2 -10   0 738.057 25.6682   2
   2  10   0 722.779 22.5173   1
   2 -10   0 652.682 17.3790   5
   2 -10   0 655.600 15.2206   1
   2  10   0 698.770 22.4021   3
   2 -10   0 703.196 27.8139   4
   2  10   1 183.336 18.4470   1
   2  10   1 175.385 15.6294   3
   2 -10   1 157.383 18.7004   2
   2 -10   1 201.789 23.8101   4
   2  10   2 3718.98 49.5980   3
   2 -10   2 3909.70 53.6586   2
   2 -10   2 3780.72 61.0039   4
   2  10   2 3845.39 53.1618   1
   2 -10   3 540.645 25.9053   2
   2 -10   3 527.192 33.6150   4
   2  10   3 483.225 27.8080   1
   2  10   4 2481.60 52.6435   1
   2 -10   4 2282.14 55.7692   4
   2  10   5 83.7271 23.6837   1
   2 -10   5 86.8853 28.6298   4
   2  10   6-10.9015 27.8389   1
   2 -10   6 2.19643 29.3022   4
   2 -10   7 22.3221 24.8372   4
   2  11  -8 42.7197 21.8094   3
   2 -11  -8 65.8705 23.1750   3
   2 -11  -8 43.3014 25.9039   5
   2  11  -7 140.399 23.1447   3
   2 -11  -7 141.492 22.8811   3
   2 -11  -7 120.237 25.8978   5
   2  11  -6 264.103 24.1891   3
   2 -11  -6 244.041 23.3787   3
   2 -11  -6 263.538 26.3701   5
   2  11  -5 1154.63 36.4074   3
   2 -11  -5 1281.25 36.9375   3
   2 -11  -5 1290.68 41.0719   5
   2 -11  -5 1379.88 37.8751   2
   2  11  -4 1698.47 38.9784   3
   2 -11  -4 1727.50 37.5994   3
   2 -11  -4 1789.72 43.6928   5
   2 -11  -4 1698.98 39.4828   2
   2  11  -3 1085.40 30.8150   3
   2 -11  -3 1082.16 27.4297   3
   2 -11  -3 1107.89 31.9597   5
   2 -11  -3 1131.54 32.4631   2
   2  11  -3 1106.83 27.1399   1
   2 -11  -2 1443.51 34.9122   2
   2  11  -2 1314.27 30.8865   3
   2  11  -2 1314.00 27.5146   1
   2 -11  -2 1357.44 31.3847   5
  -2  11   1 1807.10 26.3728   3
   2  11  -1 1818.89 34.6108   3
   2  11  -1 1746.72 31.0331   1
   2 -11  -1 1830.55 36.9838   2
   2 -11  -1 1709.23 31.0119   5
   2  11   0 1004.65 27.1624   3
   2 -11   0 805.344 18.8763   5
   2  11   0 1006.60 26.2015   1
   2 -11   0 1020.73 29.5354   2
   2 -11   0 999.673 32.8071   4
   2  11   1 4326.58 52.4641   1
   2  11   1 4173.69 51.7163   3
   2 -11   1 4426.86 56.4518   2
   2 -11   1 4630.98 64.2850   4
   2 -11   2 1573.91 36.8492   2
   2  11   2 1526.26 34.6071   3
   2 -11   2 1541.55 45.1014   4
   2  11   2 1521.18 37.1078   1
   2  11   3 78.0771 21.5902   1
   2 -11   3 104.190 20.0353   2
   2 -11   3 79.9749 27.6144   4
   2 -11   4 362.080 23.8066   2
   2  11   4 353.377 30.3796   1
   2 -11   4 326.388 31.3830   4
   2  11   5 279.840 29.2860   1
   2 -11   5 245.192 30.2217   4
   2 -11   6 150.123 27.4853   4
   2  11   6 149.295 27.3004   1
   2 -11   7 145.777 26.3130   4
   2  12  -7-14.8464 22.6029   3
   2 -12  -7-10.0708 19.8092   3
   2 -12  -7-2.83920 23.8604   5
   2  12  -6 214.870 25.0111   3
   2 -12  -6 189.300 23.2111   3
   2 -12  -6 240.173 24.8276   5
   2  12  -5 602.513 29.8559   3
   2 -12  -5 591.484 27.8782   3
   2 -12  -5 546.300 30.7268   5
   2 -12  -5 637.982 29.7401   2
   2  12  -4 310.303 22.7343   3
   2 -12  -4 362.921 21.6885   3
   2 -12  -4 375.648 24.9561   2
   2 -12  -4 351.592 25.9353   5
   2  12  -3 3135.31 42.2136   1
   2  12  -3 2887.45 48.4135   3
   2 -12  -3 3000.15 50.5648   5
   2 -12  -3 3017.52 50.4960   2
   2  12  -2 1256.75 31.4505   3
   2  12  -2 1259.48 27.1222   1
   2 -12  -2 1261.36 30.9508   5
   2 -12  -2 1261.54 33.7881   2
  -2  12   1 1307.63 23.9205   3
   2 -12  -1 1310.50 33.5168   2
   2  12  -1 1350.86 31.3855   3
   2  12  -1 1327.35 27.4817   1
   2 -12  -1 1279.57 27.5545   5
   2 -12   0 2505.93 44.0161   2
   2  12   0 2608.92 42.3610   3
   2  12   0 2597.96 39.0108   1
   2 -12   0 2578.04 49.3133   4
   2  12   1 980.014 28.5601   1
   2  12   1 938.740 28.1940   3
   2 -12   1 941.439 30.7509   2
   2 -12   1 965.677 37.5076   4
   2  12   2 5.02097 18.2221   1
   2  12   2 15.3251 14.9873   3
   2 -12   2-4.80838 17.1603   2
   2 -12   2 6.07200 26.6104   4
   2 -12   3 2810.79 50.5158   2
   2  12   3 2727.98 50.9515   1
   2 -12   3 2715.57 59.3044   4
   2 -12   4 351.161 25.0070   2
   2  12   4 331.668 29.4301   1
   2 -12   4 319.174 31.3451   4
   2  12   5 217.677 28.7372   1
   2 -12   5 234.454 31.9598   4
   2  12   6 31.7675 29.4257   1
   2 -12   6 36.1233 29.9762   4
   2 -13  -7 52.1065 22.5637   3
   2  13  -7 20.1113 15.1522   3
   2  13  -6 242.620 23.5471   3
   2 -13  -6 136.018 21.6693   5
   2 -13  -6 151.210 20.9195   2
   2 -13  -6 204.341 22.0324   3
   2  13  -5 248.695 23.0481   3
   2 -13  -5 238.000 21.5599   3
   2 -13  -5 281.497 25.5144   2
   2 -13  -5 234.829 26.1533   5
   2  13  -4 355.324 24.0265   3
   2 -13  -4 389.116 25.9421   5
   2 -13  -4 407.435 26.9375   2
   2 -13  -3 2688.13 49.3465   2
   2  13  -3 2702.05 47.6740   3
   2 -13  -3 2619.02 49.0361   5
   2  13  -2 572.782 24.6210   3
   2  13  -2 589.737 20.4113   1
   2 -13  -2 566.640 23.2788   5
   2 -13  -2 588.559 27.5970   2
   2 -13  -1 705.636 28.7469   2
  -2  13   1 753.445 20.3811   3
   2  13  -1 752.223 22.3653   1
   2 -13  -1 747.632 22.7577   5
   2  13  -1 765.979 26.6481   3
   2 -13   0 4653.96 59.4003   2
   2  13   0 4471.82 56.2217   3
   2  13   0 4590.01 51.5983   1
   2 -13   0 4654.11 64.9912   4
   2  13   1 950.441 28.9609   3
   2 -13   1 955.040 32.0563   2
   2  13   1 917.536 28.1892   1
   2 -13   1 993.797 38.7025   4
   2 -13   2 1832.00 41.2104   2
   2  13   2 1897.45 40.3886   3
   2 -13   2 1874.11 50.1165   4
   2  13   2 1937.79 41.2107   1
   2  13   3 168.677 19.7932   3
   2  13   3 154.673 24.0489   1
   2 -13   3 132.500 21.1084   2
   2 -13   3 127.082 29.5913   4
   2  13   4 79.8296 22.5205   1
   2 -13   4 69.4008 20.0259   2
   2 -13   4 35.3225 28.5481   4
   2  13   5 12.9872 22.4912   1
   2 -13   5 12.2736 30.9217   4
   2  13   6 250.069 34.7435   1
   2 -13   6 232.691 31.7003   4
   2 -14  -7 230.112 28.5625   3
   2 -14  -7 185.582 29.5431   5
   2  14  -7 172.784 26.7059   3
   2  14  -6 147.641 24.0600   3
   2 -14  -6 71.1268 18.6555   2
   2 -14  -6 116.899 21.3474   3
   2 -14  -6 89.4206 22.8635   5
   2 -14  -5 110.779 21.3903   2
   2  14  -5 40.6171 16.3444   3
   2 -14  -5 41.5954 21.7436   5
   2 -14  -5 73.6322 17.1169   3
   2  14  -4 586.736 28.3561   3
   2 -14  -4 616.921 30.7891   5
   2 -14  -4 619.896 30.2332   2
   2  14  -3 720.592 29.0503   3
   2 -14  -3 688.782 30.6541   2
   2 -14  -3 646.180 28.9307   5
   2  14  -2 624.427 26.0051   3
   2 -14  -2 627.987 24.6506   5
   2 -14  -2 624.334 29.2167   2
   2  14  -1 26.2167 12.2872   1
  -2  14   1 14.0368 8.51177   3
   2 -14  -1-3.53676 20.1611   2
   2  14  -1 14.0236 14.7846   3
   2 -14  -1-0.82535 9.74199   5
   2 -14   0 856.988 31.0947   2
   2  14   0 770.516 27.8249   3
   2  14   0 770.656 25.1687   1
   2  14   1 2160.63 42.5652   3
   2  14   1 2263.74 40.9159   1
   2 -14   1 2216.84 45.0237   2
   2 -14   1 2187.11 51.6752   4
   2  14   2 565.637 26.8733   3
   2 -14   2 474.952 26.0031   2
   2  14   2 527.743 25.7610   1
   2 -14   2 430.801 33.7843   4
   2  14   3 1514.35 40.2453   3
   2 -14   3 1487.14 40.4792   2
   2 -14   3 1510.29 48.5911   4
   2  14   3 1570.04 42.2946   1
   2 -14   4 535.346 28.3221   2
   2 -14   4 514.996 39.1433   4
   2  14   4 527.523 31.2222   1
   2  14   5-12.6383 21.4132   1
   2 -14   5 9.80727 26.0136   4
   2  14   6 67.7706 28.0585   1
   2 -14   6 66.7138 33.7580   4
   2  15  -7 119.863 25.3460   3
   2 -15  -7 111.416 22.0070   3
   2 -15  -7 146.159 28.1687   5
   2 -15  -6 219.104 24.8227   3
   2  15  -6 155.553 26.5305   3
   2 -15  -6 131.175 26.2501   5
   2 -15  -6 258.774 28.7079   2
   2  15  -5 786.268 31.2057   3
   2 -15  -5 906.124 39.8754   5
   2 -15  -5 837.930 35.6844   2
   2  15  -4 486.483 27.6478   3
   2 -15  -4 514.633 28.7896   5
   2 -15  -4 478.894 28.7808   2
   2  15  -3 1980.18 43.7689   3
   2 -15  -3 1991.37 45.5667   5
   2 -15  -3 2032.53 46.7467   2
  -2  15   2 647.653 22.6424   3
   2  15  -2 584.694 25.5924   3
   2 -15  -2 663.802 25.8041   5
   2 -15  -2 640.740 31.0236   2
   2 -15  -1 1469.16 38.9347   2
   2  15  -1 1520.09 36.8812   3
   2 -15  -1 1010.02 25.7040   5
  -2 -15   1 1470.17 35.0047   2
   2 -15   0 8.45613 17.1294   2
   2  15   0 6.46998 16.5697   3
   2  15   0-1.26028 14.0017   1
   2  15   1 3728.30 56.3439   3
   2  15   1 3937.91 52.3738   1
   2 -15   1 4013.29 59.6669   2
   2 -15   1 4197.47 69.3396   4
   2 -15   2 172.569 28.2115   4
   2  15   2 169.088 19.5591   3
   2 -15   2 158.750 21.5987   2
   2  15   2 185.999 19.8580   1
   2  15   3 419.007 27.0345   3
   2 -15   3 384.345 25.8120   2
   2 -15   3 381.436 35.7297   4
   2  15   3 398.555 28.3634   1
   2  15   4 32.9955 21.2041   1
   2 -15   4 38.2138 26.3712   4
   2  15   5 389.404 31.3214   1
   2 -15   5 394.737 38.6909   4
   2  15   6 2.67865 23.6538   1
   2 -15   6 45.1692 27.4986   4
   2  16  -7 24.4460 24.6895   3
   2 -16  -7 76.5175 22.5680   5
   2 -16  -6 131.928 24.6570   2
   2  16  -6 145.238 28.1508   3
   2 -16  -6 120.323 25.4810   5
   2  16  -5 134.503 19.0104   3
   2 -16  -5 155.348 23.9008   5
   2 -16  -5 195.992 24.7751   2
   2 -16  -4 41.0858 22.4030   2
   2  16  -4 14.6831 18.1157   3
   2 -16  -4 37.9347 20.8052   5
   2  16  -3 665.359 29.1545   3
   2 -16  -3 678.616 30.4050   5
   2 -16  -3 654.023 32.7371   2
  -2  16   2 642.318 23.4962   3
   2  16  -2 630.223 28.3881   3
   2 -16  -2 604.086 25.7202   5
   2 -16  -2 596.162 31.8615   2
   2 -16  -1 709.586 32.1040   2
   2  16  -1 719.409 28.7194   3
  -2 -16   1 757.356 28.2619   2
   2 -16   0 240.297 23.5024   2
   2  16   0 241.584 21.2345   3
   2  16   1 263.703 21.6530   3
   2  16   1 307.838 20.8527   1
   2 -16   1 296.710 24.8467   2
   2 -16   1 316.188 31.6288   4
   2 -16   2 5.61051 29.0044   4
   2  16   2 24.6953 16.9501   1
   2  16   2 15.6660 16.7984   3
   2 -16   2 12.3771 19.8377   2
   2  16   3 1942.57 47.5804   3
   2 -16   3 1925.97 45.7340   2
   2 -16   3 1895.54 56.3500   4
   2  16   3 1974.68 47.5853   1
   2  16   4 246.891 25.2299   3
   2  16   4 267.941 29.8844   1
   2 -16   4 254.200 36.2629   4
   2  16   5 218.540 28.7828   1
   2 -16   5 236.754 32.0778   4
   2 -16   6 26.7475 26.6950   4
   2  17  -6 277.293 27.9521   3
   2 -17  -6 197.980 27.1577   5
   2 -17  -6 285.539 28.2055   2
   2  17  -5 501.253 27.0221   3
   2 -17  -5 558.043 34.6898   5
   2 -17  -5 666.599 36.5794   2
   2 -17  -4 11.9802 20.5147   2
   2  17  -4-4.40458 17.4805   3
   2 -17  -4-3.22697 19.7403   5
   2  17  -3 480.596 27.2540   3
   2 -17  -3 460.008 27.1613   5
   2 -17  -3 455.093 29.8309   2
  -2  17   2 564.672 23.5314   3
   2  17  -2 580.345 28.5648   3
   2 -17  -2 565.674 24.9206   5
   2 -17  -2 572.676 30.9133   2
   2 -17  -1 197.220 24.5218   2
   2  17  -1 184.767 20.7210   3
   2  17   0 1515.59 40.0988   3
   2 -17   0 1536.28 40.9100   2
  -2 -17   0 1606.02 42.6095   2
   2  17   1 85.4207 18.7075   3
   2 -17   1 94.6948 19.6965   2
   2  17   1 81.0180 16.6383   1
   2  17   2 933.352 31.8641   1
   2  17   2 909.553 33.6749   3
   2 -17   2 967.388 34.9793   2
   2 -17   2 846.736 41.1904   4
   2  17   3 836.866 34.6475   3
   2 -17   3 888.258 35.2953   2
   2 -17   3 853.307 42.8320   4
   2  17   3 1003.93 36.7318   1
   2  17   4 171.620 24.7379   3
   2  17   4 196.931 24.6086   1
   2 -17   4 208.427 30.8320   4
   2  17   5 48.4729 19.9299   3
   2  17   5 86.8731 22.1884   1
   2 -17   5 27.5222 33.3363   4
   2 -18  -6 131.559 28.0732   2
   2  18  -6 73.2639 23.0058   3
   2 -18  -6 58.8455 25.6274   5
   2  18  -5 218.659 22.9856   3
   2 -18  -5 316.187 32.4829   5
   2 -18  -5 258.057 30.6187   2
   2 -18  -4 115.213 25.6442   2
   2  18  -4 111.815 20.6573   3
   2 -18  -4 125.937 22.6966   5
   2 -18  -3 9.22444 20.9535   2
   2  18  -3 39.4516 18.0732   3
   2 -18  -3 33.9886 17.1992   5
   2  18  -2 1135.48 36.5346   3
   2 -18  -2 1113.32 33.6223   5
   2 -18  -2 1144.27 39.6620   2
   2 -18  -1 190.257 24.2757   2
   2  18  -1 150.025 19.7591   3
   2 -18   0 248.365 24.5730   2
   2  18   0 167.128 22.0386   3
  -2 -18   0 174.369 24.0724   2
   2  18   1 362.151 26.2862   3
   2 -18   1 319.101 25.1451   2
   2 -18   2 167.333 22.7913   2
   2  18   2 139.849 22.3445   3
   2  18   2 127.725 20.0605   1
   2 -18   2 173.816 31.7537   4
   2 -18   3 33.9190 29.4137   4
   2  18   3 26.7699 18.9111   1
   2  18   3 21.8231 20.0004   3
   2 -18   3 10.5669 19.9161   2
   2 -18   4 186.174 35.4708   4
   2  18   4 168.860 25.0437   1
   2  18   4 152.827 23.5696   3
   2 -18   5 107.127 36.5022   4
   2  18   5 129.842 24.2157   1
   2  18   5 107.621 21.3197   3
   2  19  -6 196.345 24.9226   3
   2 -19  -6 173.935 30.4647   2
   2 -19  -6 198.364 31.6693   5
   2  19  -5 220.140 28.1679   3
   2 -19  -5 209.547 29.0415   2
   2 -19  -5 203.644 30.4523   5
   2  19  -4 355.739 28.9935   3
   2 -19  -4 387.829 29.2882   5
   2 -19  -4 392.632 30.5654   2
   2 -19  -3 121.048 25.3716   2
  -2  19   3 105.993 18.7290   3
   2  19  -3 153.055 19.6124   3
   2 -19  -3 128.773 21.5949   5
   2 -19  -2 980.052 37.9172   2
   2  19  -2 929.882 34.6934   3
   2 -19  -1 487.844 30.0599   2
   2  19  -1 517.852 27.7276   3
   2 -19   0 745.920 33.1059   2
   2  19   0 699.349 31.2269   3
  -2 -19   0 785.600 34.9536   2
   2  19   1 760.089 32.9453   3
   2 -19   1 740.117 33.1586   2
  -2 -19  -1 829.923 38.2376   2
   2  19   2 451.550 28.3706   3
   2 -19   2 492.787 28.4798   2
   2 -19   3 111.147 34.0310   4
   2  19   3 87.5918 19.6478   3
   2 -19   3 56.8167 20.4750   2
   2 -19   4 97.5293 32.4498   4
   2  19   4 61.1501 24.8144   1
   2  19   4 102.851 23.1464   3
   2 -19   5 212.343 34.2187   4
   2  19   5 188.174 28.2742   1
   2  19   5 186.169 27.7724   3
   2 -20  -6 490.672 31.3299   5
   2 -20  -6 265.846 29.2733   2
   2 -20  -5 31.0115 25.1689   2
   2  20  -5 55.2243 20.9674   3
   2 -20  -5 42.5278 26.0260   5
   2 -20  -4 108.550 26.1372   2
   2  20  -4 94.8427 21.4492   3
   2 -20  -4 112.001 24.9053   5
  -2  20   3 562.005 27.4590   3
   2  20  -3 597.028 31.9026   3
   2 -20  -3 586.770 30.7587   5
   2 -20  -3 638.190 33.3679   2
   2 -20  -2 35.3892 24.3080   2
   2  20  -2 21.9975 18.5070   3
   2 -20  -1 210.005 25.1371   2
   2  20  -1 228.445 23.7652   3
   2  20   0 154.107 22.9525   3
   2 -20   0 144.258 23.6114   2
  -2 -20   0 207.531 26.9468   2
   2  20   1 219.496 25.7553   3
   2 -20   1 229.472 25.3386   2
  -2 -20  -1 204.177 28.5216   2
  -2 -20  -2 46.0493 28.8167   2
   2  20   2 18.8641 18.8567   3
   2 -20   2-3.93474 19.1958   2
   2  20   3 276.360 27.1896   3
   2 -20   3 304.009 35.1363   4
   2 -20   4 165.608 31.4955   4
   2  20   4 152.792 26.1228   3
   2  20   5 161.387 29.3335   1
   2 -21  -6-5.43566 20.8957   2
   2  21  -5 240.411 28.1762   3
   2 -21  -5 224.201 29.4234   5
   2 -21  -5 246.469 30.4617   2
  -2  21   4 510.831 29.9519   3
   2  21  -4 485.261 32.5623   3
   2 -21  -4 549.587 36.4629   5
   2 -21  -4 499.905 36.3639   2
   2  21  -3 243.000 26.0617   3
   2 -21  -3 231.194 23.6681   5
   2 -21  -3 239.486 29.7305   2
   2 -21  -2 119.136 24.5054   2
   2  21  -2 131.578 22.4634   3
   2 -21  -1 19.0352 22.0416   2
   2  21  -1 59.9670 19.9846   3
   2 -21   0 2196.46 53.3926   2
   2  21   0 2223.68 53.3549   3
  -2 -21   0 2100.12 51.5151   2
  -2 -21  -1 100.730 27.2351   2
   2  21   1 90.2958 22.6708   3
   2 -21   1 87.5075 22.9170   2
  -2 -21  -2 268.875 35.4959   2
   2  21   2 187.794 24.9073   3
   2 -21   2 172.045 23.6958   2
  -2 -21  -3 63.6542 33.6886   2
   2  21   3 15.1262 21.0081   3
   2 -21   4 7.62514 33.2537   4
   2  21   4 23.1067 18.2224   3
  -2 -21  -4 76.7268 32.7869   2
   2 -22  -5 20.3033 24.5628   2
   2  22  -5 8.10178 17.1231   3
   2 -22  -5 7.57030 22.7253   5
   2 -22  -4 126.765 26.2068   2
  -2  22   4 127.723 22.8869   3
   2  22  -4 124.823 25.7221   3
   2 -22  -4 147.365 27.2780   5
   2 -22  -3 117.076 27.1018   2
   2  22  -3 92.8959 23.1217   3
   2 -22  -2 96.6300 26.7144   2
   2  22  -2 111.078 23.0012   3
   2  22  -1 200.370 24.5408   3
   2 -22  -1 192.176 27.9987   2
   2 -22   0 196.302 27.0015   2
   2  22   0 146.497 24.5582   3
  -2 -22   0 179.995 26.7597   2
  -2 -22  -1 55.7829 29.0017   2
   2  22   1 55.1475 23.1021   3
   2 -22   1 58.1945 22.9586   2
   2 -22   2 341.361 26.9222   2
   2  22   2 276.177 28.5306   3
  -2 -22  -2 359.437 35.7436   2
  -2 -22  -3 66.3553 32.3742   2
   2  22   3 37.3875 22.9841   3
  -2  23   5 499.444 35.0459   3
   2 -23  -5 486.978 35.1619   5
   2  23  -4 162.317 25.9594   3
   2 -23  -4 296.016 28.0148   5
   2 -23  -4 215.245 29.6055   2
   2 -23  -3 45.8185 24.7504   2
   2  23  -3 56.2882 21.0154   3
   2 -23  -2 32.4430 23.6993   2
   2  23  -2 19.1469 19.4322   3
   2 -23  -1 341.152 28.6439   2
   2  23  -1 382.108 29.1404   3
   2 -23   0 40.5239 22.9408   2
   2  23   0 11.3469 21.4959   3
   2  23   1 1282.52 46.6609   3
   2 -23   1 1226.50 44.3892   2
  -2 -23  -1 1308.31 48.9873   2
  -2 -23  -2-12.9345 31.4513   2
   2  23   2 6.03782 19.6554   3
   2 -23   2 1.60425 20.6487   2
  -2 -23  -3 95.4942 34.6920   2
   2  23   3 90.1681 20.6807   3
   2 -24  -4 58.1985 30.3173   2
   2  24  -4 17.0049 20.9033   3
   2 -24  -3 157.015 28.5965   2
   2  24  -3 168.808 23.9605   3
   2  24  -2 192.565 24.7931   3
   2 -24  -2 179.760 31.9930   2
   2  24  -1 180.550 23.7718   3
   2 -24  -1 180.323 29.0002   2
   2 -24   0 81.7396 21.5271   2
   2  24   0 95.7947 20.6659   3
   2  24   1 214.472 26.5584   3
   2 -24   1 222.237 28.4853   2
  -2 -24  -1 248.611 34.8028   2
   2  24   2 189.770 27.5138   3
  -2 -24  -2 154.529 32.7622   2
   2 -24   2 162.453 23.9764   2
   2 -25  -3 16.2386 33.2590   2
   2  25  -3 55.5358 20.9467   3
   2 -25  -2-11.6879 22.6913   2
   2  25  -2 10.8839 20.2145   3
   2 -25  -1 128.846 26.7125   2
   2  25  -1 104.664 24.7113   3
   2 -25   0 339.758 31.7276   2
   2  25   0 352.911 28.8209   3
  -2 -25  -1 66.7358 29.8277   2
   2  25   1 53.7837 21.8885   3
   2 -25   1 51.1577 23.0140   2
  -2 -25  -2 76.5876 33.8493   2
   2  25   2 67.5605 26.6265   3
   2  26  -2 229.587 25.7485   3
   2 -26  -2 227.396 31.4203   2
   2 -26  -1 22.9356 26.2791   2
   2  26  -1 46.6706 22.0931   3
   2 -26   0 41.1699 24.9150   2
   2  26   0 57.0182 22.5528   3
  -2 -26  -1 20.5042 30.3684   2
   2 -26   1-0.17363 22.1100   2
   2 -27   1 71.9307 22.8761   2
   3   0  -8 356.625 29.4568   3
   3   0  -8 304.863 26.2152   5
   3   0  -7 242.099 27.4469   3
   3   0  -7 243.093 25.9323   5
   3   0  -6 8.50088 18.3815   3
   3   0  -6 12.1605 16.8354   5
   3   0  -5-0.29126 15.7928   3
   3   0  -5 4.40586 17.1428   5
   3   0  -4 8383.60 72.6581   3
   3   0  -3 143.299 12.5188   2
   3   0  -3 182.168 13.1117   3
   3   0  -3 187.634 20.7896   1
   3   0  -2 11500.6 62.0364   3
   3   0  -2 11243.5 71.1722   2
   3   0  -2 11222.2 83.4260   1
   3   0  -1 1101.00 26.9272   2
   3   0  -1 1068.13 28.6117   1
   3   0   0 1831.30 36.0840   1
   3   0   1 612.878 25.0337   1
   3   0   2 1790.52 39.3010   1
   3   0   3 274.369 22.7247   1
   3   0   4 3384.68 59.3852   1
   3   0   5 1.94790 22.9980   1
   3   0   6 83.6382 25.8498   1
   3   1  -8 8.99617 19.9216   3
   3  -1  -8 49.7012 22.9662   3
   3   1  -8 13.1690 17.7424   5
   3  -1  -7 211.735 25.0717   5
   3   1  -7 193.088 27.7546   3
   3  -1  -7 159.407 22.1290   3
   3   1  -7 160.223 21.6198   5
   3  -1  -6 248.708 23.2835   5
   3   1  -6 293.070 23.2101   3
   3  -1  -6 256.842 22.5645   3
   3   1  -6 277.812 24.0671   5
   3   1  -5 849.394 29.8441   3
   3  -1  -5 881.404 29.9649   3
   3  -1  -5 850.843 31.9649   5
   3   1  -5 844.001 32.0935   5
   3   1  -4 56.0081 14.8993   3
   3  -1  -4 71.8536 14.4506   3
   3  -1  -4 90.1534 18.4789   5
   3  -1  -3 133.368 18.8588   1
   3  -1  -3 122.516 12.7195   2
   3   1  -3 131.298 13.3723   3
   3  -1  -3 125.573 12.1808   3
   3   1  -3 122.940 20.3511   1
   3  -1  -2 353.940 18.1745   2
   3   1  -2 399.902 15.3902   3
   3  -1  -2 355.247 13.6221   3
   3   1  -2 399.142 17.5567   2
   3   1  -2 441.546 22.7951   1
   3  -1  -2 404.471 22.1074   1
   3  -1  -1 2445.01 37.5006   2
   3   1  -1 2412.38 40.2535   1
   3  -1  -1 2402.90 39.3137   1
   3  -1  -1 2570.58 37.6858   4
   3   1   0 1839.03 36.6268   1
   3  -1   0 1720.60 35.5955   2
   3  -1   0 1847.64 35.8046   1
   3   1   1 1816.67 37.5907   1
   3  -1   1 1734.48 36.2182   1
   3   1   2 387.596 23.9536   1
   3  -1   2 373.419 22.9267   1
   3   1   3 150.797 22.9004   1
   3  -1   3 159.364 20.8136   1
   3   1   4 735.273 33.9524   1
   3  -1   4 731.687 32.5593   1
   3   1   5 132.141 24.1870   1
   3  -1   5 142.332 22.5051   1
   3   1   6 140.969 25.5976   1
   3  -1   6 178.737 26.9017   1
   3   2  -8 245.097 25.7567   3
   3  -2  -8 252.505 28.8680   3
   3  -2  -8 278.163 28.7099   5
   3  -2  -7 215.852 24.8064   5
   3   2  -7 183.008 24.6991   3
   3  -2  -7 184.621 25.1305   3
   3   2  -7 177.264 22.8474   5
   3   2  -6 169.608 20.2733   3
   3  -2  -6 164.398 21.9490   3
   3  -2  -6 186.022 23.2976   5
   3   2  -6 202.829 22.0993   5
   3   2  -5 831.216 29.5955   3
   3  -2  -5 855.230 28.7681   3
   3  -2  -5 884.039 32.9241   5
   3   2  -4 584.998 23.8863   3
   3  -2  -4 556.795 22.2897   3
   3  -2  -4 506.378 25.8548   5
   3  -2  -3 5419.92 61.1381   1
   3  -2  -3 5428.21 49.7231   2
   3   2  -3 5440.93 53.0139   3
   3  -2  -3 5511.23 50.2368   3
   3   2  -3 5425.60 62.1836   1
   3  -2  -2 4610.08 48.4128   2
   3   2  -2 4705.44 42.5903   3
   3  -2  -2 4757.54 38.1137   3
   3   2  -2 4731.60 55.5359   1
   3  -2  -2 4679.58 54.5344   1
   3   2  -1 1123.24 18.7788   3
   3  -2  -1 1137.49 28.4750   2
   3   2  -1 1115.36 29.2492   1
   3  -2  -1 1117.34 28.3537   1
   3  -2  -1 1215.47 27.4334   4
   3   2   0 324.988 22.1432   1
   3  -2   0 280.293 20.4466   2
   3  -2   0 257.369 19.0730   1
   3  -2   0 304.421 22.2904   4
   3   2   1 1512.36 35.6056   1
   3  -2   1 1548.50 34.1832   1
   3   2   2 134.448 20.5353   1
   3  -2   2 119.255 19.0468   1
   3   2   3 2005.38 45.1493   1
   3  -2   3 2034.38 43.5578   1
   3   2   4 387.228 28.1597   1
   3  -2   4 350.768 25.5233   1
   3   2   5 416.337 29.0590   1
   3  -2   5 461.008 29.7410   1
   3   2   6 172.734 28.8774   1
   3  -2   6 127.930 24.4223   1
   3   3  -8 149.442 22.1449   3
   3  -3  -8 166.714 24.1702   3
   3  -3  -8 117.673 25.4953   5
   3   3  -7 237.294 26.2032   3
   3  -3  -7 259.934 25.2038   3
   3  -3  -7 277.386 26.9353   5
   3  -3  -6 423.247 29.1575   5
   3   3  -6 439.248 27.2875   3
   3  -3  -6 444.599 26.9351   3
   3   3  -5 1613.31 39.0941   3
   3  -3  -5 1574.51 37.5451   3
   3  -3  -5 1651.51 43.3886   5
   3   3  -4 185.711 17.0324   3
   3  -3  -4 209.880 16.5488   3
   3  -3  -4 219.633 20.9392   5
   3  -3  -3 381.564 23.2830   1
   3  -3  -3 329.863 16.8803   2
   3  -3  -3 362.876 21.8675   5
   3   3  -3 345.657 17.6401   3
   3  -3  -3 365.185 16.2879   3
   3   3  -3 412.125 23.6753   1
   3  -3  -2 620.006 21.5955   2
   3   3  -2 488.988 15.4868   3
   3   3  -2 587.775 24.3763   1
   3  -3  -2 616.242 24.3855   1
   3  -3  -2 622.607 19.0444   4
   3   3  -1 2394.91 28.3670   3
   3  -3  -1 2368.44 39.0368   2
   3   3  -1 2409.22 40.6184   1
   3  -3  -1 2348.58 38.1403   1
   3  -3  -1 2370.96 36.5518   4
   3  -3   0 6227.12 64.1941   2
   3   3   0 6400.08 64.7757   1
   3  -3   0 6327.36 60.2597   1
   3  -3   0 7307.57 72.8876   4
   3   3   1 435.559 24.8744   1
   3  -3   1 425.591 21.5878   1
   3  -3   1 446.200 25.8906   2
   3  -3   1 468.406 27.4185   4
   3   3   2 1693.51 40.0105   1
   3  -3   2 1761.18 37.9088   1
   3   3   3 755.708 32.2104   1
   3  -3   3 859.054 30.2942   1
   3   3   4 657.262 32.1164   1
   3  -3   4 691.599 29.8276   1
   3   3   5 101.999 26.4315   1
   3  -3   5 110.842 22.0274   1
   3  -3   6 481.009 43.3423   4
   3   3   6 552.636 38.0391   1
   3   4  -8 116.413 23.9492   3
   3  -4  -8 141.774 24.5435   3
   3  -4  -8 135.022 23.1174   5
   3   4  -7 1037.19 39.4085   3
   3  -4  -7 1054.27 39.3392   3
   3  -4  -7 1017.23 41.4777   5
   3   4  -6 77.3090 20.1229   3
   3  -4  -6 70.5612 19.7357   3
   3  -4  -6 89.5060 20.1901   5
   3   4  -5 234.888 21.0758   3
   3  -4  -5 204.527 20.2976   3
   3  -4  -5 227.475 22.9766   5
   3   4  -4 1877.23 38.4338   3
   3  -4  -4 1904.35 43.2984   5
   3  -4  -4 1918.38 35.8736   3
   3  -4  -3 1342.78 28.7374   2
   3   4  -3 1378.86 29.5741   3
   3  -4  -3 1399.12 26.8140   3
   3  -4  -3 1409.93 35.4770   5
   3   4  -3 1368.77 34.3410   1
   3  -4  -2 3055.00 42.2299   2
   3   4  -2 2950.35 36.3854   3
   3   4  -2 3043.58 45.7703   1
   3  -4  -2 3010.78 44.3606   1
   3  -4  -2 3108.38 37.2362   4
   3   4  -1 1859.74 26.7183   3
   3  -4  -1 1889.78 36.1864   2
   3   4  -1 1856.15 36.7425   1
   3  -4  -1 1837.60 33.8197   1
   3  -4  -1 1863.36 33.9179   4
   3  -4   0 84.7821 14.5443   1
   3   4   0 79.7684 9.39520   3
   3  -4   0 87.1308 17.4243   2
   3   4   0 82.4868 18.0916   1
   3  -4   0 82.5299 20.6389   4
   3  -4   1 2683.77 52.3103   4
   3   4   1 2346.32 43.8350   1
   3  -4   1 2406.80 39.1533   1
   3  -4   1 2553.40 46.2710   2
   3   4   2 2494.30 47.4058   1
   3  -4   2 2676.69 44.4165   1
   3  -4   2 2711.48 56.0824   4
   3   4   3 1844.68 44.8917   1
   3  -4   3 1742.51 39.6609   1
   3  -4   3 1891.64 54.1341   4
   3  -4   4 641.498 28.4608   1
   3  -4   4 634.990 39.9964   4
   3   4   4 650.189 32.9754   1
   3  -4   5 265.551 35.1125   4
   3   4   5 266.784 30.1473   1
   3   4   6 62.4633 28.9248   1
   3  -4   6 20.2190 34.2019   4
   3   5  -8 18.9343 19.9458   3
   3  -5  -8-14.0847 21.9814   3
   3  -5  -8-35.1796 21.6289   5
   3  -5  -7 252.816 24.8190   5
   3   5  -7 230.044 24.9397   3
   3  -5  -7 250.931 24.8432   3
   3   5  -6 526.524 30.0821   3
   3  -5  -6 494.177 27.5499   3
   3  -5  -6 495.142 30.5279   5
   3   5  -5 1211.63 35.9080   3
   3  -5  -5 1138.62 32.7054   3
   3  -5  -5 1124.94 38.4649   5
   3  -5  -4 292.945 17.4514   2
   3   5  -4 332.984 20.3444   3
   3  -5  -4 327.474 18.7053   3
   3  -5  -4 315.892 23.4783   5
   3  -5  -3 510.053 20.5060   2
   3   5  -3 450.775 19.5276   3
   3  -5  -3 493.927 17.1427   3
   3  -5  -3 474.155 23.7512   5
   3   5  -3 503.040 24.2879   1
   3  -5  -2 253.303 17.5023   2
   3   5  -2 268.537 14.9607   3
   3   5  -2 265.672 20.6387   1
   3  -5  -2 244.803 19.5487   1
   3  -5  -2 282.939 16.8417   4
   3   5  -1 1948.16 28.8096   3
   3  -5  -1 1828.82 36.3502   2
   3   5  -1 2022.84 38.5994   1
   3  -5  -1 1907.93 35.8621   4
   3  -5  -1 1862.79 34.3476   1
   3   5   0 1227.82 22.6998   3
   3  -5   0 1154.04 32.2771   2
   3   5   0 1245.75 32.9801   1
   3  -5   0 1174.37 27.8625   1
   3  -5   0 1195.86 33.4785   4
   3   5   1 2957.36 48.9508   1
   3  -5   1 2964.19 43.1718   1
   3  -5   1 2946.07 50.0978   2
   3  -5   1 3255.21 57.5061   4
   3   5   2 734.546 30.1813   1
   3  -5   2 747.719 26.7974   1
   3  -5   2 716.441 36.9990   4
   3   5   3 1023.96 37.3993   1
   3  -5   3 1040.96 31.7701   1
   3  -5   3 1088.07 46.9373   4
   3   5   4 120.112 24.4113   1
   3  -5   4 80.4487 17.1010   1
   3  -5   4 117.225 28.2210   4
   3  -5   5 441.866 41.1258   4
   3   5   5 371.078 33.0738   1
   3   5   6-21.4854 32.7708   1
   3  -5   6-7.07111 30.6218   4
   3   6  -8 310.029 30.5229   3
   3  -6  -8 230.706 26.1190   3
   3  -6  -8 168.883 28.4965   5
   3  -6  -7 99.1860 25.3149   5
   3  -6  -7 109.951 20.7153   3
   3   6  -7 89.6948 20.7263   3
   3   6  -6 448.309 28.9207   3
   3  -6  -6 428.435 25.8674   3
   3  -6  -6 469.414 31.3646   5
   3   6  -5 712.577 29.3324   3
   3  -6  -5 693.113 27.4716   3
   3  -6  -5 621.032 31.6123   5
   3  -6  -4 304.849 18.6540   2
   3   6  -4 351.245 24.6195   1
   3   6  -4 270.214 20.1272   3
   3  -6  -4 290.241 17.7020   3
   3  -6  -4 324.036 24.9375   5
   3  -6  -3 4306.71 51.0582   2
   3  -6  -3 4288.89 44.4041   3
   3  -6  -3 4397.78 59.9388   5
   3   6  -3 4316.04 56.2793   1
   3  -6  -2 3367.11 46.6030   2
   3   6  -2 3411.69 42.3573   3
   3  -6  -2 3366.64 49.6941   5
   3   6  -2 3554.86 49.4518   1
   3  -6  -2 3369.92 42.4329   4
   3  -6  -2 3425.51 46.8462   1
   3   6  -1 2944.57 37.0115   3
   3  -6  -1 2846.29 45.3669   2
   3   6  -1 2988.40 45.4952   1
   3  -6  -1 2921.43 40.8786   1
   3  -6  -1 2937.80 44.2090   4
   3   6   0 88.8488 11.0691   3
   3  -6   0 82.9489 14.1744   1
   3  -6   0 95.9045 18.4867   2
   3   6   0 107.895 18.6538   1
   3  -6   0 110.085 20.2558   4
   3   6   1 4754.31 46.5668   3
   3   6   1 4853.10 61.2124   1
   3  -6   1 4592.34 61.8450   2
   3  -6   1 4697.22 52.9538   1
   3  -6   1 4682.03 65.5934   4
   3   6   2 221.562 23.7154   1
   3  -6   2 216.011 19.2433   1
   3  -6   2 244.012 25.2590   2
   3  -6   2 222.807 31.5843   4
   3   6   3 2958.31 55.9996   1
   3  -6   3 3339.46 71.8922   4
   3   6   4 93.8077 23.6173   1
   3  -6   4 75.4479 30.8267   4
   3  -6   5 539.450 44.3420   4
   3   6   5 498.027 35.7641   1
   3   6   6 235.567 32.9567   1
   3  -6   6 227.458 43.0154   4
   3  -7  -8 38.2377 22.7137   3
   3  -7  -8 26.6565 22.8888   5
   3   7  -8-9.75570 22.6829   3
   3   7  -7 113.952 19.1760   3
   3  -7  -7 177.414 23.6448   3
   3  -7  -7 100.929 24.3497   5
   3   7  -6 1633.44 45.9008   3
   3  -7  -6 1668.04 42.7045   3
   3  -7  -6 1706.77 49.5123   5
   3   7  -5 483.724 26.6961   3
   3  -7  -5 413.321 22.2276   3
   3  -7  -5 394.851 26.9221   5
   3  -7  -4 1390.77 32.5321   2
   3   7  -4 1422.87 36.9271   1
   3   7  -4 1385.84 35.3279   3
   3  -7  -4 1416.51 32.3281   3
   3  -7  -4 1508.92 40.3757   5
   3  -7  -3 414.829 20.9696   2
   3   7  -3 339.135 18.9561   3
   3  -7  -3 355.592 21.7482   5
   3   7  -3 365.061 22.8808   1
   3  -7  -2 1106.55 29.2090   1
   3  -7  -2 1186.95 31.6128   2
   3   7  -2 1098.02 26.7825   3
   3   7  -2 1100.86 30.9019   1
   3  -7  -2 1148.74 31.0379   5
   3  -7  -2 1226.10 29.4281   4
   3   7  -1 724.856 21.2925   3
   3  -7  -1 723.397 27.4806   2
   3   7  -1 736.823 26.7504   1
   3  -7  -1 730.683 23.7134   1
   3  -7  -1 772.905 27.6841   4
   3   7   0 4670.24 47.1766   3
   3  -7   0 4658.27 59.0188   2
   3   7   0 4733.67 58.2906   1
   3  -7   0 4697.77 50.2288   1
   3  -7   0 4785.18 61.4454   4
   3   7   1 1087.56 25.4079   3
   3   7   1 1158.07 34.4464   1
   3  -7   1 1153.55 35.7762   2
   3  -7   1 1138.72 28.5450   1
   3  -7   1 1170.19 39.2827   4
   3   7   2 1525.80 40.6160   1
   3  -7   2 1479.28 33.0254   1
   3  -7   2 1487.98 40.8509   2
   3  -7   2 1642.24 47.9621   4
   3   7   3 1364.67 41.5583   1
   3  -7   3 1302.83 48.2961   4
   3  -7   4 488.238 41.1927   4
   3   7   4 415.724 29.3413   1
   3   7   5 151.542 27.2780   1
   3  -7   5 168.801 36.6111   4
   3   7   6 173.590 32.1432   1
   3  -7   6 140.629 38.7964   4
   3   8  -8 285.723 27.9146   3
   3  -8  -8 322.093 30.3555   3
   3  -8  -8 252.489 28.0664   5
   3  -8  -7 198.703 25.9634   5
   3   8  -7 204.746 26.0105   3
   3  -8  -7 210.055 25.3634   3
   3  -8  -6 146.984 20.0097   3
   3   8  -6 135.822 25.5435   3
   3  -8  -6 144.622 22.1400   5
   3   8  -5 86.2018 19.3016   3
   3  -8  -5 47.5069 16.5775   3
   3  -8  -5 82.6964 20.4305   5
   3  -8  -4 5487.80 61.2732   2
   3   8  -4 5647.39 67.1405   1
   3   8  -4 5367.18 65.2606   3
   3  -8  -4 5349.34 59.1261   3
   3  -8  -4 5437.35 72.7628   5
   3  -8  -3 543.466 23.8265   2
   3   8  -3 588.226 23.4706   3
   3  -8  -3 550.262 25.9832   5
   3   8  -3 646.679 27.3247   1
   3  -8  -2 6734.16 63.7165   1
   3  -8  -2 6666.77 67.7224   2
   3   8  -2 6625.98 62.3856   3
   3   8  -2 6602.29 66.4062   1
   3  -8  -2 6576.84 68.5466   5
   3   8  -1 425.118 18.5992   3
   3  -8  -1 480.440 24.6932   2
   3   8  -1 435.545 23.3618   1
   3  -8  -1 431.438 19.6216   1
   3  -8  -1 464.648 25.1120   4
   3   8   0 235.393 15.6255   3
   3  -8   0 218.169 22.0555   2
   3   8   0 251.582 22.4858   1
   3  -8   0 229.025 16.4204   1
   3  -8   0 232.684 25.2066   4
   3   8   1 640.103 21.2034   3
   3   8   1 633.853 28.8935   1
   3  -8   1 624.764 30.5050   2
   3  -8   1 645.336 22.0744   1
   3  -8   1 629.768 32.4345   4
   3   8   2 4621.20 64.9289   1
   3  -8   2 4658.64 66.2891   2
   3  -8   2 4662.70 72.6325   4
   3   8   3 241.364 26.9919   1
   3  -8   3 215.381 33.2815   4
   3  -8   4 640.836 41.1899   4
   3   8   4 538.584 32.6907   1
   3   8   5-3.55818 23.0327   1
   3  -8   5 45.0909 28.7023   4
   3  -8   6-12.2513 31.8897   4
   3  -9  -8-15.2495 20.0323   3
   3  -9  -8-25.1231 23.2386   5
   3   9  -7 297.652 29.0884   3
   3  -9  -7 246.039 23.8955   3
   3  -9  -7 269.881 28.5303   5
   3  -9  -6 218.877 25.4696   5
   3  -9  -6 188.587 20.5404   3
   3   9  -6 169.640 24.6607   3
   3   9  -5 417.591 26.4384   3
   3  -9  -5 437.948 23.4247   3
   3  -9  -5 439.792 28.5991   5
   3  -9  -4 2064.33 41.2521   2
   3   9  -4 2097.77 43.1598   1
   3   9  -4 1872.57 38.7642   3
   3  -9  -4 2098.65 39.5145   3
   3  -9  -4 2154.80 48.3000   5
   3  -9  -3 641.003 25.9859   2
   3   9  -3 667.873 25.3126   3
   3  -9  -3 656.905 27.3145   5
   3   9  -3 721.801 27.2771   1
   3  -9  -2 525.774 25.1378   2
   3   9  -2 476.442 20.9471   3
   3   9  -2 518.081 24.6722   1
   3  -9  -2 530.500 23.1270   5
   3   9  -1 4845.66 52.8928   3
   3  -9  -1 5066.78 62.3740   2
   3   9  -1 5085.31 60.0255   1
   3  -9  -1 4987.17 51.4305   1
   3  -9  -1 5263.57 63.0909   4
   3   9   0 795.885 23.6020   3
   3  -9   0 767.495 30.3031   2
   3   9   0 832.811 30.1406   1
   3  -9   0 727.682 22.5414   1
   3  -9   0 773.332 32.8047   4
   3   9   1 4061.31 50.3813   3
   3   9   1 4153.12 58.9323   1
   3  -9   1 4039.96 60.7213   2
   3  -9   1 4124.15 64.9707   4
   3   9   2 1661.43 35.1896   3
   3   9   2 2058.26 46.7820   1
   3  -9   2 1999.92 46.8236   2
   3  -9   2 2014.55 52.4495   4
   3   9   3 26.4413 21.7572   1
   3  -9   3 41.2253 21.8960   2
   3  -9   3 40.3874 28.7020   4
   3   9   4 136.901 26.8281   1
   3  -9   4 86.8383 27.5301   4
   3   9   5 212.511 30.4587   1
   3  -9   5 303.112 37.5666   4
   3 -10  -8 215.223 27.9145   3
   3  10  -7 76.9751 22.3422   3
   3 -10  -7 101.937 23.6933   3
   3 -10  -7 82.8596 22.2441   5
   3  10  -6 8.94724 20.7108   3
   3 -10  -6-6.44985 15.3673   3
   3 -10  -6-15.6084 15.1348   5
   3 -10  -5 151.929 19.1109   3
   3  10  -5 135.519 21.2978   3
   3 -10  -5 137.989 22.3775   5
   3 -10  -4 347.304 24.3374   2
   3  10  -4 405.191 24.5849   1
   3  10  -4 343.121 22.4440   3
   3 -10  -4 282.376 18.6302   3
   3 -10  -4 344.594 25.8972   5
   3 -10  -3 3124.25 50.6990   2
   3  10  -3 3141.08 50.0319   3
   3 -10  -3 3235.46 54.5227   5
   3  10  -3 3240.68 49.4849   1
   3 -10  -2 170.963 18.6764   2
   3  10  -2 183.685 16.7115   3
   3  10  -2 191.280 18.5284   1
   3 -10  -2 173.206 16.2981   5
   3 -10  -1 1538.42 33.0672   5
   3  10  -1 1537.08 33.0630   3
   3 -10  -1 1607.23 39.5211   2
   3  10  -1 1581.93 36.3593   1
   3 -10  -1 1612.59 31.2827   1
   3 -10  -1 1618.20 40.0669   4
   3  10   0 726.401 24.1889   3
   3 -10   0 703.924 30.1461   2
   3  10   0 748.543 28.6530   1
   3 -10   0 744.310 32.9944   4
   3  10   1 211.668 17.3762   3
   3  10   1 211.934 23.3509   1
   3 -10   1 203.285 23.7354   2
   3 -10   1 249.479 29.7039   4
   3  10   2 2578.04 43.7954   3
   3  10   2 2857.05 54.0416   1
   3 -10   2 2711.57 53.7590   2
   3 -10   2 2726.82 60.1371   4
   3  10   3 1079.68 38.7588   1
   3 -10   3 1042.78 38.8428   2
   3 -10   3 1042.58 43.7516   4
   3  10   4 105.054 25.4760   1
   3 -10   4 101.559 31.8734   4
   3  10   5 197.356 30.8680   1
   3 -10   5 226.233 32.4330   4
   3 -11  -8 80.9569 20.3166   3
   3  11  -7 87.3631 23.1205   3
   3 -11  -7 113.066 23.8988   3
   3 -11  -7 177.940 27.3139   5
   3  11  -6 503.477 30.1446   3
   3 -11  -6 546.291 28.9330   3
   3 -11  -6 537.911 32.5149   5
   3 -11  -5 834.945 30.0030   2
   3  11  -5 1147.64 37.2972   3
   3 -11  -5 1105.65 33.6667   3
   3 -11  -5 1147.63 40.8521   5
   3 -11  -4 1363.24 37.1420   2
   3  11  -4 1441.59 36.5006   1
   3  11  -4 1342.27 36.8232   3
   3 -11  -4 1358.17 40.7342   5
   3 -11  -3 243.654 22.5689   2
   3  11  -3 207.781 20.5395   3
   3 -11  -3 229.944 21.1998   5
   3  11  -3 254.616 21.5406   1
   3 -11  -2 2349.00 45.7794   2
   3  11  -2 2401.89 42.2230   3
   3  11  -2 2431.10 43.1973   1
   3 -11  -2 2376.51 43.7835   5
   3 -11  -1 112.285 24.2673   4
   3  11  -1 71.6680 17.5893   1
   3  11  -1 65.8351 14.1163   3
   3 -11  -1 92.6703 20.8926   2
   3 -11  -1 76.3413 13.1071   5
   3  11   0 4472.18 55.1579   3
   3 -11   0 4566.08 63.7371   2
   3  11   0 4450.92 59.0822   1
   3 -11   0 4614.15 67.5219   4
   3  11   1 335.152 20.2886   3
   3  11   1 373.819 26.0045   1
   3 -11   1 325.226 26.3084   2
   3 -11   1 340.054 29.7468   4
   3  11   2 1834.56 39.0744   3
   3  11   2 2008.36 46.8123   1
   3 -11   2 1887.16 46.7645   2
   3 -11   2 2020.57 54.7597   4
   3  11   3 523.401 32.7365   1
   3 -11   3 537.023 31.6821   2
   3 -11   3 587.238 38.6615   4
   3 -11   4 169.799 29.6734   4
   3  11   4 199.724 27.7785   1
   3  11   5 151.659 27.0039   1
   3 -11   5 185.331 36.7600   4
   3  12  -7 37.5800 19.1822   3
   3 -12  -7 17.9864 17.2804   3
   3 -12  -7 51.3052 24.7324   5
   3  12  -6 211.998 26.4979   3
   3 -12  -6 237.899 21.0596   3
   3 -12  -6 179.096 23.3855   5
   3 -12  -5 30.1703 16.5715   2
   3  12  -5-3.40787 18.3899   3
   3 -12  -5 0.54641 12.3502   3
   3 -12  -5 13.9247 20.0249   5
   3 -12  -4 225.038 23.7590   2
   3  12  -4 271.651 21.6197   1
   3  12  -4 252.437 22.9949   3
   3 -12  -4 252.806 23.3838   5
   3 -12  -3 2355.53 47.1168   2
   3  12  -3 2372.59 47.0163   3
   3 -12  -3 2421.45 49.2686   5
   3  12  -3 2358.85 43.1764   1
   3 -12  -2 491.911 26.4499   2
   3  12  -2 517.107 24.6012   3
   3  12  -2 503.230 24.4643   1
   3 -12  -2 517.009 23.8338   5
   3 -12  -1 254.105 23.6901   2
   3  12  -1 271.721 19.4858   3
   3  12  -1 266.218 20.9340   1
   3 -12  -1 192.320 14.2126   5
   3 -12  -1 320.098 26.1726   4
   3  12   0 500.791 22.6150   3
   3 -12   0 490.323 28.0218   2
   3  12   0 522.628 26.3267   1
   3 -12   0 498.662 32.1466   4
   3  12   1 526.865 24.5318   3
   3  12   1 530.393 27.3503   1
   3 -12   1 534.328 30.5743   2
   3 -12   1 567.104 33.9025   4
   3  12   2 1077.39 32.0978   3
   3  12   2 1094.77 37.5071   1
   3 -12   2 1130.11 38.9890   2
   3 -12   2 1174.20 46.5513   4
   3  12   3 92.9117 14.3129   3
   3  12   3 164.242 24.0449   1
   3 -12   3 133.363 22.8609   2
   3 -12   3 134.424 33.1934   4
   3 -12   4 324.753 36.2874   4
   3  12   4 362.063 31.9339   1
   3  12   5 142.488 32.4207   1
   3 -12   5 76.8871 30.3187   4
   3  13  -7 347.999 30.5578   3
   3 -13  -7 304.580 29.1987   3
   3 -13  -7 299.913 30.8608   5
   3  13  -6 224.514 24.6983   3
   3 -13  -6 266.213 24.5377   3
   3 -13  -6 303.692 29.0392   5
   3 -13  -5 356.100 26.1751   2
   3  13  -5 340.262 23.8055   3
   3 -13  -5 277.313 20.3542   3
   3 -13  -5 341.152 28.4671   5
   3 -13  -4 397.668 26.4781   2
   3  13  -4 388.558 23.0651   1
   3  13  -4 363.734 24.1475   3
   3 -13  -4 421.304 27.4200   5
   3 -13  -3 265.439 24.2526   2
   3  13  -3 227.878 22.0058   3
   3 -13  -3 225.770 22.4298   5
   3  13  -3 232.247 20.0226   1
   3 -13  -2 502.520 27.5309   2
   3  13  -2 518.408 24.7451   3
   3  13  -2 528.514 24.7580   1
   3 -13  -2 480.424 23.7332   5
   3 -13  -1 2129.64 46.5628   2
   3  13  -1 2139.64 42.3620   3
   3  13  -1 2115.34 41.8194   1
   3  13   0 1628.52 37.2931   3
   3 -13   0 1825.74 45.2632   2
   3  13   0 1774.89 40.5624   1
   3 -13   0 1754.45 48.1666   4
   3  13   1 731.002 28.0479   3
   3  13   1 778.507 32.4351   1
   3 -13   1 740.439 33.5190   2
   3 -13   1 751.924 38.9033   4
   3  13   2 461.356 23.4431   3
   3  13   2 504.088 29.1849   1
   3 -13   2 525.922 30.1238   2
   3 -13   2 553.808 36.2437   4
   3  13   3 373.578 30.7593   1
   3  13   3 270.572 21.2533   3
   3 -13   3 349.401 29.9846   2
   3 -13   3 347.503 33.3506   4
   3  13   4 46.7793 25.6724   1
   3 -13   4 84.4924 30.9970   4
   3  13   5 247.886 31.1852   1
   3 -13   5 259.867 38.6686   4
   3  14  -7 90.2957 25.6414   3
   3 -14  -7 119.504 24.8303   5
   3  14  -6-3.81351 18.2345   3
   3 -14  -6 44.0686 17.5468   3
   3 -14  -6 55.9846 23.7074   5
   3 -14  -5 205.422 25.0101   2
   3  14  -5 156.564 22.6576   3
   3 -14  -5 211.246 24.6706   5
   3 -14  -4 587.072 30.9273   2
   3  14  -4 579.557 28.5999   3
   3 -14  -4 577.336 31.0416   5
   3 -14  -3 3246.53 56.9260   2
   3  14  -3 3245.81 56.4161   3
   3 -14  -3 3239.09 57.4858   5
   3  14  -3 3236.43 50.4982   1
   3 -14  -2 100.870 20.9207   2
   3  14  -2 77.6333 17.0497   3
   3  14  -2 117.380 17.7021   1
   3 -14  -2 97.9548 15.4179   5
   3 -14  -1 418.869 27.7567   2
   3  14  -1 415.473 24.3601   3
   3  14  -1 411.422 24.0108   1
   3  14   0 688.323 27.2400   3
   3 -14   0 744.700 33.0483   2
   3  14   0 830.791 30.1250   1
   3 -14   0 760.675 38.2304   4
   3  14   1 279.041 21.6750   3
   3  14   1 258.328 23.1009   1
   3 -14   1 294.033 26.3500   2
   3 -14   1 277.074 30.7484   4
   3  14   2 104.489 17.8536   3
   3  14   2 104.398 23.1457   1
   3 -14   2 63.0622 22.3198   2
   3 -14   2 110.106 32.4980   4
   3  14   3 633.427 34.3750   1
   3  14   3 469.826 25.5369   3
   3 -14   3 535.505 32.6027   2
   3 -14   3 648.392 43.0182   4
   3 -14   4 455.305 29.6739   2
   3 -14   4 491.301 42.6737   4
   3  14   4 489.965 34.2098   1
   3  14   5 46.2573 28.0252   1
   3 -14   5 44.2813 36.1315   4
   3 -15  -7 127.153 19.8673   3
   3  15  -6 370.151 28.9135   3
   3 -15  -6 282.647 22.9088   3
   3 -15  -6 426.371 31.9193   5
   3 -15  -5 307.439 25.9338   2
   3  15  -5 212.515 22.0670   3
   3 -15  -5 332.688 29.4213   5
   3 -15  -4 373.679 27.8495   2
   3  15  -4 357.322 26.8957   3
   3 -15  -4 392.839 27.3264   5
   3 -15  -3 86.8785 22.4111   2
   3  15  -3 27.9224 19.2704   3
   3 -15  -3 57.6780 17.1193   5
   3 -15  -2 395.858 26.7687   2
   3  15  -2 352.533 24.3506   3
   3  15  -2 354.944 21.5237   1
   3 -15  -2 325.355 20.4646   5
   3 -15  -1 530.732 30.0044   2
   3  15  -1 520.736 26.5382   3
   3  15  -1 524.621 24.8871   1
   3  15   0 1168.32 35.2691   3
   3 -15   0 1148.37 38.8754   2
   3  15   0 1162.95 35.0716   1
   3 -15   0 1220.55 43.8310   4
   3 -15   1 86.3074 28.9305   4
   3  15   1 70.4655 17.1803   3
   3 -15   1 82.1357 21.4897   2
   3  15   1 68.3099 19.0506   1
   3  15   2 416.559 23.8183   3
   3  15   2 456.576 28.3482   1
   3 -15   2 437.004 30.5883   2
   3 -15   2 471.036 35.8910   4
   3  15   3 366.223 28.2346   1
   3  15   3 393.616 25.0636   3
   3 -15   3 392.848 33.5925   2
   3 -15   3 392.709 35.3281   4
   3  15   4 65.8892 27.4653   1
   3 -15   4 41.3073 20.7279   2
   3 -15   4 89.0743 28.6386   4
   3  16  -6 60.3243 24.0636   3
   3 -16  -6 41.2979 23.9119   5
   3 -16  -5 222.877 26.7840   2
   3  16  -5 199.208 24.9919   3
   3 -16  -5 212.276 24.0958   5
   3 -16  -4 264.745 26.0907   2
   3  16  -4 282.104 24.7006   3
   3 -16  -4 320.471 26.3097   5
   3 -16  -3 43.2145 20.6652   2
   3  16  -3 51.8624 18.7867   3
   3 -16  -3 36.5382 17.9636   5
   3 -16  -2 238.879 24.7165   2
   3  16  -2 221.883 21.4595   3
   3 -16  -1 611.626 31.7221   2
   3  16  -1 596.871 28.1121   3
   3  16  -1 596.378 26.3238   1
   3  16   0 169.395 20.4692   3
   3  16   0 135.557 19.6999   1
   3 -16   0 144.709 24.2798   2
   3  16   1 193.327 21.9242   3
   3 -16   1 211.378 25.1876   2
   3  16   1 165.736 22.6561   1
   3 -16   1 225.223 30.7025   4
   3  16   2 525.091 27.5169   3
   3  16   2 530.726 29.2633   1
   3 -16   2 543.106 33.4202   2
   3 -16   2 584.571 40.6161   4
   3  16   3 49.8668 20.3508   3
   3  16   3 61.3726 21.0661   1
   3 -16   3 78.0325 20.0146   2
   3 -16   3 93.8442 35.1616   4
   3  16   4 129.821 30.6699   1
   3 -16   4 122.579 24.9334   2
   3 -16   4 170.327 36.4153   4
   3  17  -6 237.068 26.7880   3
   3 -17  -6 271.260 32.9719   5
   3 -17  -5 418.649 29.8463   2
   3  17  -5 353.303 25.2219   3
   3 -17  -5 403.209 31.5491   5
   3 -17  -4 152.018 23.7182   2
   3  17  -4 116.146 21.6093   3
   3 -17  -4 151.943 24.4756   5
   3 -17  -3 413.534 29.8148   2
   3  17  -3 388.751 25.8270   3
   3 -17  -3 421.786 26.0084   5
   3 -17  -2 48.8559 21.8866   2
   3  17  -2 55.9464 19.1010   3
   3 -17  -1 1273.30 40.7357   2
   3  17  -1 1161.83 37.5102   3
   3  17   0 70.5288 17.5096   3
   3 -17   0 74.2639 23.6069   2
   3  17   0 72.4033 18.2165   1
   3  17   1 456.308 28.3881   3
   3 -17   1 534.392 32.6032   2
   3  17   1 510.686 27.9483   1
   3 -17   1 570.380 39.7267   4
   3 -17   2 16.2228 26.3657   4
   3  17   2 17.4166 16.7162   3
   3 -17   2 36.3413 23.5511   2
   3  17   2 29.3902 20.5203   1
   3  17   3 207.631 25.9775   3
   3  17   3 215.517 26.5998   1
   3 -17   3 219.149 26.3853   2
   3 -17   3 199.477 35.5862   4
   3  17   4 19.1803 18.4118   3
   3  17   4 42.0229 25.2878   1
   3 -17   4 37.4568 22.8867   2
   3 -17   4 42.6222 35.8738   4
   3 -18  -6 0.08353 20.3623   2
   3  18  -6 0.08912 17.4912   3
   3 -18  -6 28.9207 22.0161   5
   3 -18  -5 108.238 26.6950   2
   3  18  -5 97.1535 18.7727   3
   3 -18  -5 127.032 24.6919   5
   3 -18  -4 155.977 25.2110   2
   3  18  -4 119.275 22.7427   3
   3 -18  -4 145.693 20.1806   5
   3  18  -3 226.895 24.2703   3
   3 -18  -3 159.863 25.3264   2
   3 -18  -3 225.228 23.3671   5
   3 -18  -2 271.105 27.3107   2
   3  18  -2 280.541 25.5681   3
   3 -18  -1 73.8914 23.3137   2
   3  18  -1 84.6512 21.7051   3
   3  18   0 305.987 24.6097   3
   3 -18   0 266.598 27.4733   2
   3  18   1 361.934 26.2325   3
   3 -18   1 347.814 30.4976   2
   3  18   1 324.144 25.5911   1
   3 -18   1 328.513 36.9117   4
   3 -18   2 195.042 33.7927   4
   3  18   2 181.168 21.9803   3
   3  18   2 169.553 23.8776   1
   3 -18   2 176.874 27.9583   2
   3 -18   3 105.565 29.6104   4
   3  18   3 76.0325 19.8929   3
   3  18   3 110.178 24.7697   1
   3 -18   3 78.7392 22.6631   2
   3  18   4 38.0903 19.4788   3
   3  18   4 26.2306 22.0373   1
   3 -18   4 78.5054 31.7720   4
   3 -19  -6 305.129 28.5040   2
   3 -19  -5 37.2444 26.9919   2
   3  19  -5 71.0211 23.6406   3
   3 -19  -5 60.6510 19.4909   5
   3 -19  -4 7.39083 22.8664   2
   3  19  -4 41.6634 16.5859   3
   3 -19  -4 8.45042 16.0745   5
   3 -19  -3 58.0798 23.0949   2
   3  19  -3 57.3537 19.3667   3
   3 -19  -2 228.036 26.5388   2
   3  19  -2 319.667 26.4419   3
   3 -19  -1 42.0488 23.4606   2
   3  19  -1-6.38801 18.7740   3
   3  19   0 1355.75 41.5175   3
   3 -19   0 1390.28 45.9249   2
   3  19   1 16.5585 17.3440   3
   3 -19   1 8.77812 19.2951   2
   3 -19   2 129.336 36.3483   4
   3  19   2 104.852 22.3804   3
   3 -19   2 75.4761 22.3710   2
   3  19   2 72.9288 22.9464   1
   3 -19   3 5.84928 33.1957   4
   3 -19   3 62.4681 24.8999   2
   3  19   3 48.8465 20.2909   3
   3  19   3 62.7331 23.3383   1
   3  19   4 14.8432 18.3411   3
   3  19   4 27.5814 22.0855   1
   3 -20  -6 25.1959 18.5465   2
   3 -20  -5 61.0530 24.6827   2
   3  20  -5 85.9511 23.1685   3
   3 -20  -5 61.6808 22.0791   5
   3 -20  -4 317.984 32.9749   2
   3  20  -4 302.643 29.6777   3
   3 -20  -4 252.663 26.6090   5
   3  20  -3 190.474 22.1607   3
   3 -20  -3 151.831 25.9571   2
   3 -20  -2 34.8703 20.7877   2
   3  20  -2 11.8052 20.0785   3
   3 -20  -1 0.98831 21.5301   2
   3  20  -1 6.94120 16.6992   3
   3  20   0 70.2372 22.1665   3
   3 -20   0 34.7725 21.7320   2
   3  20   1 200.020 22.5206   3
   3 -20   1 155.685 26.6828   2
   3 -20   2 196.509 35.3284   4
   3  20   2 198.308 24.2035   3
   3 -20   2 270.083 30.1669   2
   3  20   3 378.682 30.8709   3
   3 -20   3 442.376 33.7646   2
   3 -20   3 380.423 43.6339   4
   3 -21  -5 82.2103 26.0240   2
   3 -21  -5 99.4512 26.7491   5
   3 -21  -4-5.20399 24.4891   2
   3  21  -4 22.8646 20.0340   3
   3 -21  -4-8.15003 20.3652   5
   3 -21  -3 68.3983 23.1750   2
   3  21  -3-3.22030 18.2620   3
   3 -21  -2 74.3483 24.8383   2
   3  21  -2 63.3993 21.9657   3
   3 -21  -1 305.049 28.9303   2
   3  21  -1 360.300 27.2241   3
   3  21   0 282.713 27.0584   3
   3 -21   0 300.690 29.6236   2
   3  21   1 203.563 22.3951   3
   3 -21   1 187.106 24.7382   2
   3  21   2 31.9635 21.4687   3
   3 -21   2 41.6037 23.5225   2
   3  21   3 68.0659 20.9227   3
   3 -21   3 62.3118 23.9737   2
   3 -22  -5 3.73655 23.1520   5
   3 -22  -4 103.606 25.4635   2
   3  22  -4 125.745 22.6451   3
   3  22  -3 168.163 24.4934   3
   3 -22  -3 167.367 26.5760   2
   3 -22  -2 71.2901 24.5281   2
   3  22  -2 90.7764 22.5901   3
   3 -22  -1 246.052 27.8598   2
   3  22  -1 212.219 27.2627   3
   3  22   0 142.853 21.9932   3
   3 -22   0 155.538 28.8460   2
  -3 -22  -1 127.200 32.9966   2
   3  22   1 102.900 24.1230   3
   3 -22   1 93.7190 24.3802   2
   3  22   2 59.8484 20.8984   3
   3 -22   2 89.4928 27.8785   2
   3 -22   3 107.867 28.4436   2
   3 -23  -3 79.0763 28.0112   2
   3  23  -3 27.2692 20.7857   3
   3 -23  -2 106.995 28.4397   2
   3  23  -2 174.059 20.3403   3
   3 -23  -1 106.231 23.8802   2
   3  23  -1 93.1871 19.9582   3
   3 -23   0 281.185 32.4768   2
   3  23   0 214.444 27.8876   3
  -3 -23  -1 83.3968 28.7496   2
   3  23   1 79.7805 22.2286   3
   3 -23   1 56.2880 27.7718   2
  -3 -23  -2 77.7845 35.9243   2
   3  23   2 24.7514 22.1058   3
   3 -23   2 37.4722 24.0020   2
   3 -24  -2 200.791 25.3514   2
   3  24  -2 142.593 23.7095   3
   3 -24  -1 73.9374 25.9058   2
   3  24  -1 63.6925 24.8340   3
   3  24   0 15.3605 21.7878   3
   3 -24   0 21.1138 26.7845   2
   3  24   1 118.617 26.8619   3
   3 -24   1 39.5340 28.7657   2
   4   0  -8 73.8449 19.3402   3
   4   0  -7 87.8035 23.9321   3
   4   0  -6 117.640 19.6602   3
   4   0  -4 1863.34 46.2700   1
   4   0  -3 664.941 29.7549   1
   4   0  -2 21.5960 19.9730   1
   4   0  -1 8.42482 18.3536   1
   4   0   0 5641.69 71.0114   1
   4   0   1 392.213 26.5924   1
   4   0   2 463.259 29.8724   1
   4   0   3 166.993 24.9589   1
   4   0   4 159.429 25.6530   1
   4   0   5 116.597 27.4512   1
   4   1  -8 210.900 24.8914   3
   4  -1  -8 192.054 25.1367   3
   4   1  -7 304.485 28.0835   3
   4  -1  -7 329.831 27.7129   3
   4   1  -6 749.800 32.3641   3
   4  -1  -6 478.865 25.2119   3
   4   1  -5 30.0425 14.9602   3
   4   1  -4 471.455 29.9075   1
   4  -1  -4 462.914 29.5603   1
   4   1  -3 1116.42 37.1308   1
   4  -1  -3 1119.74 35.8590   1
   4  -1  -2 965.506 30.1630   2
   4   1  -2 972.825 33.8720   1
   4  -1  -2 993.799 33.7561   1
   4   1  -1 626.637 29.2553   1
   4  -1  -1 578.681 28.4968   1
   4   1   0 861.474 33.6248   1
   4  -1   0 810.368 32.2288   1
   4  -1   0 808.270 33.3813   4
   4   1   1 1083.99 37.0284   1
   4  -1   1 992.183 35.5359   1
   4   1   2 90.8135 21.2892   1
   4  -1   2 61.3484 22.3329   1
   4   1   3 251.614 25.4810   1
   4  -1   3 249.580 27.4307   1
   4   1   4 432.508 33.2073   1
   4  -1   4 416.785 30.8223   1
   4   1   5 261.401 30.4607   1
   4  -1   5 155.767 21.2109   1
   4   2  -8 78.4312 19.8588   3
   4  -2  -8 55.7461 20.3878   3
   4  -2  -8 65.4228 26.8031   5
   4  -2  -7 76.7450 20.1224   5
   4   2  -7 55.8354 20.2908   3
   4  -2  -7 29.6803 18.3375   3
   4   2  -6 308.873 24.0251   3
   4   2  -5 1502.92 37.3871   3
   4   2  -4 2756.26 54.9677   1
   4   2  -3 251.514 25.1345   1
   4  -2  -3 244.502 24.5595   1
   4  -2  -2 1248.64 33.5851   2
   4   2  -2 1397.70 38.2080   1
   4  -2  -2 1238.19 37.4987   1
   4  -2  -1 1051.67 33.5037   2
   4   2  -1 1026.29 34.3391   1
   4  -2  -1 1065.31 34.3660   1
   4   2   0 1824.79 44.0836   1
   4  -2   0 1598.47 40.2463   1
   4  -2   0 1789.73 45.3872   4
   4   2   1 1854.72 45.0288   1
   4  -2   1 1921.30 44.4059   1
   4  -2   1 1973.59 49.5095   4
   4   2   2 626.296 32.1022   1
   4  -2   2 554.099 30.3341   1
   4   2   3 193.310 25.5318   1
   4  -2   3 147.099 23.4251   1
   4   2   4 191.146 27.1708   1
   4  -2   4 170.755 25.5565   1
   4   2   5 206.494 31.1331   1
   4  -2   5 142.712 26.0729   1
   4  -2   5 231.365 37.7201   4
   4   3  -8 59.8486 18.1334   3
   4  -3  -8 81.2877 17.5598   3
   4  -3  -8 121.805 27.0118   5
   4   3  -7 394.249 30.3540   3
   4  -3  -7 272.891 23.0567   3
   4  -3  -7 403.105 32.5316   5
   4  -3  -6 270.947 26.5593   5
   4   3  -6 246.376 22.6967   3
   4   3  -5 495.502 26.0725   3
   4   3  -4 296.882 28.6882   1
   4  -3  -3 652.411 24.5851   2
   4   3  -3 821.760 33.7175   1
   4  -3  -3 776.449 32.2774   1
   4  -3  -2 1492.76 36.6524   2
   4   3  -2 1459.84 39.6495   1
   4  -3  -2 1462.57 38.9000   1
   4  -3  -1 834.526 31.4071   2
   4   3  -1 859.609 33.1274   1
   4  -3  -1 841.185 30.7717   1
   4  -3   0 678.125 31.2905   2
   4   3   0 644.485 30.6446   1
   4  -3   0 646.963 28.6850   1
   4  -3   0 667.400 33.5337   4
   4   3   1 565.422 30.3049   1
   4  -3   1 589.782 29.0704   1
   4  -3   1 707.089 37.0591   4
   4   3   2 707.606 34.1031   1
   4  -3   2 741.297 32.2209   1
   4  -3   2 738.111 38.5544   4
   4   3   3 116.970 23.2460   1
   4  -3   3 137.054 22.3906   1
   4  -3   3 96.2043 31.1109   4
   4   3   4 155.925 28.8238   1
   4  -3   4 100.041 18.6724   1
   4  -3   4 115.789 34.8412   4
   4   3   5 71.9977 25.5565   1
   4   4  -8 59.3542 18.5376   3
   4  -4  -8 15.0176 21.0591   3
   4   4  -7 50.1447 21.1835   3
   4  -4  -7 20.5650 15.6904   3
   4  -4  -7-0.46833 20.6334   5
   4   4  -6 231.954 24.0000   3
   4  -4  -6 238.498 25.3048   5
   4   4  -5 3157.74 55.6708   3
   4  -4  -5 2864.50 61.4982   5
   4   4  -4 461.559 28.4390   1
   4  -4  -3 2496.52 44.2235   2
   4   4  -3 2676.33 52.7154   1
   4  -4  -3 2658.66 50.9281   1
   4  -4  -2 565.444 27.1433   2
   4   4  -2 519.460 28.2715   1
   4  -4  -2 532.798 28.9811   1
   4  -4  -1 160.550 21.1839   2
   4   4  -1 202.199 23.0550   1
   4  -4  -1 218.779 22.2383   1
   4  -4   0 841.153 33.2533   2
   4   4   0 872.126 33.6699   1
   4  -4   0 870.776 31.0915   1
   4  -4   0 862.057 34.5272   4
   4   4   1 1815.43 46.5500   1
   4  -4   1 1793.68 42.6971   1
   4  -4   1 2089.03 56.8067   4
   4   4   2 873.347 37.0249   1
   4  -4   2 810.950 31.6496   1
   4  -4   2 867.036 41.7987   4
   4   4   3 1367.86 44.7133   1
   4  -4   3 1325.76 41.2420   1
   4  -4   3 1493.05 54.9302   4
   4   4   4 52.9850 24.3627   1
   4  -4   4 21.6314 33.3289   4
   4   4   5 13.7725 21.5686   1
   4   5  -8 207.191 25.2031   3
   4  -5  -8 171.601 21.5618   3
   4   5  -7 125.560 22.2128   3
   4  -5  -7 200.388 28.3035   5
   4   5  -6 374.719 25.2768   3
   4  -5  -6 415.561 32.8655   5
   4  -5  -5 173.365 24.8407   5
   4   5  -5 140.027 21.1477   3
   4   5  -4 116.753 14.6729   3
   4   5  -4 176.419 23.4984   1
   4  -5  -3 993.054 34.5786   1
   4  -5  -3 916.604 30.2180   2
   4   5  -3 995.526 36.1338   1
   4  -5  -2 2304.90 45.4727   2
   4   5  -2 2278.77 47.7590   1
   4  -5  -2 2275.65 45.7749   1
   4  -5  -1 366.361 25.3450   2
   4   5  -1 397.195 27.5301   1
   4  -5  -1 307.572 23.9993   1
   4  -5  -1 367.427 24.3381   4
   4  -5   0 467.014 28.6131   2
   4   5   0 511.057 29.9822   1
   4  -5   0 444.843 24.2051   1
   4  -5   0 476.824 28.5776   4
   4   5   1 192.345 25.0612   1
   4  -5   1 171.215 20.6614   1
   4  -5   1 154.205 29.8556   4
   4   5   2 5.34663 19.7723   1
   4  -5   2 23.8825 18.1044   1
   4  -5   2 36.9413 32.9564   4
   4   5   3 631.582 36.4141   1
   4  -5   3 675.378 45.7943   4
   4   5   4 185.085 26.8403   1
   4  -5   4 232.782 35.4958   4
   4   5   5 182.873 31.7816   1
   4  -6  -8 70.6248 19.2167   3
   4   6  -7-7.86142 20.0076   3
   4  -6  -7-4.04197 23.0383   5
   4   6  -6 307.089 25.1114   3
   4  -6  -6 368.066 29.8380   5
   4   6  -5 360.204 24.7520   3
   4  -6  -5 363.398 26.9669   5
   4   6  -4 858.280 28.9907   3
   4  -6  -4 1101.84 39.4456   5
   4   6  -4 1159.75 39.1912   1
   4  -6  -3 825.167 32.6584   1
   4  -6  -3 831.031 29.8579   2
   4   6  -3 835.111 33.6839   1
   4  -6  -2 1260.60 35.9710   2
   4   6  -2 1367.75 39.3233   1
   4  -6  -2 1217.02 35.3421   1
   4  -6  -1 1117.39 36.6922   2
   4   6  -1 1131.26 36.6648   1
   4  -6  -1 1082.72 33.6820   1
   4  -6  -1 1123.91 35.4387   4
   4  -6   0 317.741 25.7178   2
   4   6   0 376.792 28.5087   1
   4  -6   0 305.064 22.3687   1
   4  -6   0 328.656 26.2192   4
   4   6   1 2897.85 56.5849   1
   4  -6   1 2737.19 56.1115   2
   4  -6   1 2948.84 51.1160   1
   4  -6   1 3071.47 62.1007   4
   4   6   2 420.837 29.6489   1
   4  -6   2 271.940 20.3628   1
   4  -6   2 441.851 35.8711   4
   4   6   3 44.7862 24.1231   1
   4  -6   3 20.8606 30.6918   4
   4   6   4 49.3422 23.0675   1
   4  -6   4 57.7586 35.2044   4
   4   7  -7 328.809 29.5111   3
   4  -7  -7 330.992 29.4436   5
   4   7  -6 228.352 22.4847   3
   4  -7  -6 242.934 22.3398   5
   4   7  -5 194.074 21.8607   3
   4  -7  -5 191.605 23.5018   5
   4   7  -4 50.8671 16.9230   3
   4  -7  -4 40.8788 18.3081   5
   4   7  -4 46.2526 21.5792   1
   4  -7  -3 756.852 31.4753   1
   4  -7  -3 708.009 29.0501   2
   4   7  -3 735.608 32.3690   1
   4  -7  -2 400.067 24.9269   2
   4   7  -2 403.379 28.1141   1
   4  -7  -2 354.576 23.9849   1
   4  -7  -1 2445.95 50.3486   2
   4   7  -1 2480.03 50.7959   1
   4  -7  -1 2391.97 45.3154   1
   4  -7  -1 2449.17 48.3337   4
   4  -7   0 409.731 27.6256   2
   4   7   0 456.179 28.9355   1
   4  -7   0 409.939 24.6216   1
   4  -7   0 402.049 28.0733   4
   4   7   1 1939.25 48.7765   1
   4  -7   1 1779.32 47.8221   2
   4  -7   1 1797.63 49.8206   4
   4   7   2 336.528 30.3893   1
   4  -7   2 303.131 31.2218   4
   4   7   3 662.996 35.6753   1
   4  -7   3 787.286 44.7985   4
   4   7   4 337.374 31.1904   1
   4  -7   4 315.393 36.8442   4
   4   8  -7 27.2578 22.3060   3
   4  -8  -7-18.7421 19.3095   5
   4   8  -6 255.064 23.4787   3
   4  -8  -6 251.340 27.7402   5
   4   8  -5 38.6639 16.8604   3
   4  -8  -5 65.4738 18.7740   5
   4   8  -4 905.203 30.8704   3
   4  -8  -4 864.785 36.2207   5
   4   8  -4 960.662 36.5302   1
   4  -8  -3 1176.99 35.0412   2
   4   8  -3 1257.43 39.5320   1
   4  -8  -2 172.791 21.1143   2
   4   8  -2 191.643 22.8397   1
   4  -8  -2 225.009 22.2518   1
   4  -8  -1 854.104 34.3539   2
   4   8  -1 833.631 34.4881   1
   4  -8  -1 753.358 28.7707   1
   4  -8  -1 736.551 32.9255   4
   4  -8   0 803.164 33.9538   2
   4   8   0 868.459 34.2304   1
   4  -8   0 551.615 23.7060   1
   4  -8   0 894.195 36.1023   4
   4   8   1 360.076 30.0374   1
   4  -8   1 341.321 28.4133   2
   4  -8   1 317.669 30.4344   4
   4   8   2 1445.16 45.9984   1
   4  -8   2 1541.40 52.6202   4
   4   8   3 276.393 28.7123   1
   4  -8   3 302.770 35.8801   4
   4   8   4 39.7158 23.3628   1
   4  -8   4 36.8027 23.8089   4
   4   9  -7 97.8857 20.2149   3
   4  -9  -7 104.656 30.2795   5
   4   9  -6 81.3719 20.5447   3
   4  -9  -6 90.0667 24.0485   5
   4   9  -5 78.6297 19.2884   3
   4  -9  -5 78.9282 20.7901   5
   4  -9  -4 135.499 17.0084   2
   4   9  -4 246.134 21.9987   3
   4  -9  -4 223.448 24.5546   5
   4   9  -4 250.133 25.3066   1
   4   9  -3 105.026 22.6053   1
   4  -9  -3 91.1205 18.4682   2
   4   9  -3 91.9798 13.7819   3
   4  -9  -3 106.203 19.6423   5
   4  -9  -2 1573.76 41.6638   2
   4   9  -2 1610.80 42.5393   1
   4  -9  -2 1667.63 39.0889   1
   4  -9  -1 1496.44 41.9037   2
   4   9  -1 1532.15 42.1425   1
   4  -9  -1 1058.97 30.9738   1
   4  -9  -1 1572.43 42.8238   4
   4  -9   0 314.712 27.3101   2
   4   9   0 327.195 27.6322   1
   4  -9   0 335.210 28.0990   4
   4   9   1 437.723 29.9949   1
   4  -9   1 437.589 30.2942   2
   4  -9   1 449.691 33.8239   4
   4   9   2 512.685 33.2832   1
   4  -9   2 580.127 34.7108   2
   4  -9   2 521.421 38.2299   4
   4   9   3 496.472 33.6560   1
   4  -9   3 482.264 39.4160   4
   4   9   4 193.812 28.0260   1
   4  -9   4 136.789 35.0683   4
   4  10  -7 23.4880 21.0558   3
   4 -10  -7-8.21764 20.2784   5
   4  10  -6 291.505 27.9412   3
   4 -10  -6 297.191 30.7151   5
   4  10  -5 74.8135 18.6165   3
   4 -10  -5 48.6627 21.4595   5
   4 -10  -4 927.419 33.0129   2
   4  10  -4 1134.49 34.2811   3
   4 -10  -4 1327.40 43.4168   5
   4  10  -4 1336.02 40.9994   1
   4  10  -3 157.632 17.7758   3
   4  10  -3 143.720 21.9729   1
   4 -10  -3 133.775 21.8276   2
   4 -10  -3 122.062 22.0144   5
   4 -10  -2 194.476 18.4009   1
   4 -10  -2 264.262 25.0243   2
   4  10  -2 327.665 26.4814   1
   4 -10  -1 5.43838 20.7351   4
   4  10  -1 52.0532 21.1569   1
   4 -10  -1 34.3783 20.6986   2
   4 -10   0 134.405 25.7933   2
   4  10   0 152.262 23.7620   1
   4 -10   0 156.300 27.0747   4
   4  10   1 720.566 36.3108   1
   4 -10   1 723.107 36.2210   2
   4 -10   1 699.491 38.5803   4
   4  10   2 886.039 38.2935   1
   4 -10   2 879.315 39.9969   2
   4 -10   2 891.921 42.9167   4
   4  10   3 392.762 33.1737   1
   4 -10   3 327.710 38.2045   4
   4  10   4 77.0261 28.0848   1
   4 -10   4 68.4948 34.0415   4
   4  11  -7 304.856 28.8475   3
   4  11  -6 23.1315 20.2065   3
   4 -11  -6-26.1336 19.8636   5
   4  11  -5 249.006 23.7285   3
   4 -11  -5 285.017 27.6336   5
   4 -11  -4 208.555 21.7821   2
   4  11  -4 146.731 16.4416   3
   4 -11  -4 220.647 23.2716   5
   4  11  -4 225.617 25.5367   1
   4 -11  -3 370.237 25.5200   2
   4  11  -3 330.210 22.3653   3
   4 -11  -3 359.243 26.0299   5
   4  11  -3 317.398 26.4806   1
   4 -11  -2 687.399 31.6280   2
   4  11  -2 485.921 22.5909   3
   4  11  -2 656.290 31.4605   1
   4 -11  -1 531.194 30.8677   2
   4  11  -1 550.019 29.5790   1
   4 -11  -1 613.260 32.7246   4
   4 -11   0 126.365 23.6209   2
   4  11   0 145.158 23.5203   1
   4 -11   0 138.608 26.2021   4
   4  11   1 921.191 38.5227   1
   4 -11   1 882.486 38.3308   2
   4 -11   1 865.035 40.0904   4
   4  11   2 434.217 30.7019   1
   4 -11   2 472.750 32.1150   2
   4 -11   2 433.298 38.9623   4
   4  11   3 22.7439 24.8468   1
   4 -11   3 9.13395 26.3965   4
   4  11   4 728.747 42.4315   1
   4 -11   4 624.047 42.4334   4
   4  12  -7 3.99012 22.6261   3
   4  12  -6 40.8915 21.3600   3
   4 -12  -6 50.1139 23.8331   5
   4  12  -5 279.829 25.2944   3
   4 -12  -5 295.605 29.0305   5
   4 -12  -4 133.798 21.8889   2
   4  12  -4 85.8174 16.9235   3
   4 -12  -4 171.874 21.9564   5
   4  12  -4 139.952 23.9279   1
   4 -12  -3 697.607 32.4738   2
   4  12  -3 708.921 29.1122   3
   4 -12  -3 757.872 31.9830   5
   4  12  -3 715.624 32.5518   1
   4  12  -2 136.606 21.8614   1
   4 -12  -2 95.5676 23.1966   2
   4  12  -2 86.7399 14.2693   3
   4 -12  -1 211.382 25.3143   2
   4  12  -1 190.640 23.3466   1
   4 -12  -1 199.317 26.5208   4
   4 -12   0 117.694 26.1609   2
   4  12   0 113.931 22.3480   1
   4 -12   0 128.808 28.0739   4
   4  12   1 707.942 34.5903   1
   4 -12   1 729.073 38.0478   2
   4 -12   1 775.338 41.8303   4
   4 -12   2 184.983 27.2071   2
   4  12   2 187.144 28.1656   1
   4 -12   2 165.272 30.5568   4
   4  12   3 106.103 24.6216   1
   4 -12   3 70.9530 34.4134   4
   4  13  -6 212.680 23.6649   3
   4 -13  -6 242.578 27.7938   5
   4  13  -5-2.06784 19.4875   3
   4 -13  -5 16.9589 18.7482   5
   4 -13  -4 140.327 19.7719   2
   4  13  -4 127.868 19.6060   3
   4 -13  -4 67.3803 19.2159   5
   4  13  -4 112.621 23.8809   1
   4 -13  -3 828.612 34.3144   2
   4  13  -3 730.319 31.6036   3
   4 -13  -3 757.324 32.3214   5
   4  13  -3 813.193 34.2674   1
   4 -13  -2 518.741 30.9309   2
   4  13  -2 480.778 24.5343   3
   4  13  -2 549.180 29.0444   1
   4 -13  -1 434.955 29.8261   2
   4  13  -1 324.283 27.7886   1
   4 -13  -1 404.687 29.7195   4
   4 -13   0 1490.59 45.7905   2
   4  13   0 1633.71 46.6774   1
   4 -13   0 1527.35 48.5468   4
   4 -13   1 7.27404 23.2493   2
   4  13   1 35.4025 23.0391   1
   4 -13   1-0.66108 26.3910   4
   4 -13   2 7.80362 26.4729   2
   4  13   2-18.2618 22.9828   1
   4 -13   2-7.39892 28.8727   4
   4 -13   3 232.017 29.0124   2
   4  13   3 195.381 28.1797   1
   4 -13   3 149.210 34.4989   4
   4  14  -6 68.6691 21.2026   3
   4 -14  -6 22.3479 25.5296   5
   4  14  -5 91.7189 20.3052   3
   4 -14  -5 83.4211 24.8434   5
   4 -14  -4 352.805 25.6824   2
   4  14  -4 351.189 23.8407   3
   4 -14  -4 399.876 29.2621   5
   4  14  -4 358.193 27.5730   1
   4  14  -3 33.3472 17.1170   1
   4 -14  -3 29.5843 19.6075   2
   4  14  -3 18.3441 17.1191   3
   4 -14  -3 33.9238 18.2766   5
   4 -14  -2 254.210 27.8063   2
   4  14  -2 239.301 22.8987   3
   4  14  -2 238.164 23.5672   1
   4  14  -1 497.281 24.7942   3
   4 -14  -1 801.166 36.9075   2
   4  14  -1 762.472 32.8531   1
   4 -14  -1 902.370 38.4097   4
   4 -14   0 17.7741 27.8151   4
   4 -14   0 7.20912 22.3795   2
   4  14   0 3.25022 22.1867   1
   4 -14   1 224.606 28.6212   2
   4  14   1 362.288 27.9696   1
   4 -14   1 272.032 34.7704   4
   4 -14   2 110.156 26.5325   2
   4  14   2 68.0583 25.1189   1
   4 -14   2 80.2778 34.6430   4
   4  14   3-26.2275 19.0648   1
   4 -14   3 0.79819 26.0777   2
   4 -14   3-14.0274 28.2655   4
   4  15  -6 80.9669 24.9894   3
   4 -15  -6 82.0696 25.6648   5
   4  15  -5 110.502 18.7660   3
   4 -15  -5 141.887 24.7749   5
   4 -15  -4 41.0974 21.8834   2
   4  15  -4 27.9148 17.1635   3
   4 -15  -4 19.4023 20.4791   5
   4 -15  -3 370.428 27.1472   2
   4  15  -3 352.633 26.3139   3
   4 -15  -3 311.444 24.2226   5
   4  15  -3 344.270 25.5457   1
   4 -15  -2 295.751 29.0224   2
   4  15  -2 223.737 21.5935   3
   4  15  -2 230.818 23.6763   1
   4  15  -1 707.881 29.2421   3
   4 -15  -1 1020.68 41.1459   2
   4  15  -1 1002.38 36.8579   1
   4 -15   0 56.7614 28.3506   4
   4 -15   0 42.6600 20.9278   2
   4  15   0 46.0415 21.0026   1
   4 -15   1 164.464 33.6000   4
   4 -15   1 273.699 28.3066   2
   4  15   1 189.890 25.7376   1
   4  15   2 409.276 34.8168   1
   4 -15   2 395.393 32.8222   2
   4 -15   2 369.180 35.9498   4
   4  15   3 8.76512 27.6568   1
   4 -15   3-0.81533 25.8934   2
   4 -15   3-7.14658 33.2669   4
   4  16  -6 90.2026 25.6110   3
   4 -16  -5 78.4822 16.9956   2
   4  16  -5 111.249 19.4463   3
   4 -16  -5 166.975 28.3481   5
   4 -16  -4 331.108 27.7387   2
   4  16  -4 334.247 25.8855   3
   4 -16  -4 349.942 27.9670   5
   4 -16  -3 22.4433 24.0539   2
   4  16  -3 54.2118 18.2687   3
   4  16  -2 22.5680 18.5385   1
   4 -16  -2 16.1928 20.1901   2
   4  16  -2 64.4585 17.8486   3
   4  16  -1 35.9608 21.1993   1
   4  16  -1 33.7596 17.0273   3
   4 -16  -1 31.9447 23.3615   2
   4 -16   0 497.992 29.9153   2
   4  16   0 434.947 29.4906   1
   4 -16   0 415.339 34.7850   4
   4 -16   1 42.4146 27.3888   4
   4 -16   1-9.93128 22.5677   2
   4  16   1 14.8976 22.0424   1
   4  16   2 553.535 36.8254   1
   4 -16   2 443.580 36.1829   2
   4 -16   2 417.212 38.4536   4
   4  16   3 37.0392 23.1716   1
   4 -16   3-26.6051 25.8658   2
   4 -17  -5-4.39810 18.2810   2
   4  17  -5-18.6808 16.3401   3
   4 -17  -5-17.7466 20.9578   5
   4 -17  -4 78.0114 25.6237   2
   4  17  -4 60.3562 22.1551   3
   4 -17  -4-10.7265 20.3320   5
   4 -17  -3 255.302 26.0715   2
   4  17  -3 226.779 23.8019   3
   4 -17  -2 280.355 28.5145   2
   4  17  -2 299.006 24.1756   3
   4  17  -1 229.056 22.5995   3
   4 -17  -1 247.938 26.8377   2
   4  17  -1 231.342 24.4343   1
   4  17   0 77.6416 21.7916   1
   4 -17   0 117.434 27.8133   4
   4 -17   0 104.612 27.1793   2
   4 -17   1 109.707 28.4245   4
   4 -17   1 115.674 26.2925   2
   4  17   1 83.8386 25.4898   1
   4 -17   2 76.6551 35.1982   4
   4 -17   2 105.987 29.7404   2
   4  17   2 72.3692 23.2461   1
   4 -18  -5 149.194 24.1664   2
   4  18  -5 144.705 23.9273   3
   4 -18  -5 216.798 30.2766   5
   4 -18  -4 200.012 24.9124   2
   4  18  -4 221.496 26.0628   3
   4 -18  -4 219.940 25.8724   5
   4 -18  -3 109.467 26.8160   2
   4  18  -3 106.390 23.0823   3
   4 -18  -2 139.250 26.8388   2
   4  18  -2 104.689 21.8479   3
   4  18  -1 116.436 20.0597   3
   4 -18  -1 29.0070 25.6336   2
   4  18   0 139.963 21.7570   1
   4  18   0 117.356 16.6924   3
   4 -18   0 145.156 26.7527   2
   4 -18   1 8.24424 29.5473   4
   4 -18   1 54.0263 28.2630   2
   4  18   1 45.0593 20.7590   1
   4 -18   2 49.9688 36.3284   4
   4 -18   2 46.1962 26.8370   2
   4  18   2 108.327 27.7231   1
   4 -19  -5 47.0737 20.2772   2
   4 -19  -5 26.1901 26.7935   5
   4 -19  -4 161.106 25.2892   2
   4  19  -4 166.680 24.5414   3
   4 -19  -3 46.8904 23.2548   2
   4  19  -3 88.2661 21.5402   3
   4 -19  -2 252.373 27.9648   2
   4  19  -2 191.313 22.7329   3
   4  19  -1 198.939 23.1467   3
   4 -19  -1 161.080 25.7991   2
   4  19   0 3.16920 17.7587   3
   4 -19   0 38.2656 24.1216   2
   4 -19   1 121.246 33.4820   4
   4 -19   1 113.108 28.8745   2
   4  19   1 174.343 24.4284   1
   4  19   2 183.588 29.9399   1
   4 -20  -4-7.94403 24.7524   2
   4  20  -4 37.3436 21.3456   3
   4 -20  -3 83.7600 24.0258   2
   4  20  -3 94.4335 20.3360   3
   4 -20  -2 101.572 21.1996   2
   4  20  -2 70.9855 19.1082   3
   4  20  -1 68.1211 22.8254   3
   4 -20  -1 102.834 28.4035   2
   4  20   0 7.73638 15.5849   3
   4 -20   0 31.0701 26.5605   2
   4 -20   1 30.4524 27.1919   2
   4 -21  -3 23.7904 23.4558   2
   4  21  -3 23.7832 20.6217   3
   4 -21  -2 88.6672 26.9302   2
   4  21  -2 62.3403 20.5856   3
   4  21  -1 171.468 24.1801   3
   4 -21  -1 191.254 29.4254   2
   4  21   0 163.844 22.1240   3
   4  22  -2 17.3640 16.9701   3
   4  22  -1 22.5192 20.2460   3
   4  22   0 2.77359 20.0879   3
   5   0  -4 665.852 37.2225   1
   5   0  -3 111.101 25.7736   1
   5   0  -2 15.8552 21.9775   1
   5   0  -1 178.076 26.9568   1
   5   0   0 2004.10 51.1535   1
   5   0   1 269.527 26.9530   1
   5   0   1 292.807 29.7282   4
   5   0   2 11.4290 24.2869   1
   5   0   3 20.8096 25.8350   1
   5  -1  -4 281.685 30.2319   1
   5   1  -4 255.440 28.6142   1
   5   1  -3 288.864 29.9360   1
   5  -1  -3 378.956 30.5816   1
   5   1  -2 56.0137 24.1910   1
   5  -1  -2 70.1063 23.4609   1
   5   1  -1 163.659 27.3636   1
   5  -1  -1 203.051 27.0464   1
   5   1   0 237.415 28.9051   1
   5  -1   0 189.800 26.0533   1
   5  -1   1 228.529 25.4379   1
   5  -1   1 197.667 33.3350   4
   5   1   1 162.433 24.5697   1
   5   1   2 230.554 25.7053   1
   5  -1   2 241.009 29.4172   1
   5  -1   2 262.068 35.1838   4
   5   1   3 64.2106 25.1554   1
   5  -1   3 50.7183 22.1736   1
   5  -1   3 36.1289 32.5799   4
   5  -2  -4 207.906 28.2683   1
   5   2  -4 232.657 29.0024   1
   5   2  -3 198.687 28.9291   1
   5  -2  -3 184.804 27.5956   1
   5   2  -2 386.269 31.6180   1
   5  -2  -2 335.411 29.6058   1
   5   2  -1 156.940 27.0028   1
   5  -2  -1 115.230 25.1041   1
   5   2   0 2277.70 54.6123   1
   5  -2   0 2296.77 53.7663   1
   5  -2   1 42.1882 22.1713   1
   5  -2   1 73.9070 27.7040   4
   5   2   1 53.3096 23.6428   1
   5   2   2 56.6339 25.6696   1
   5  -2   2 52.6949 22.6310   1
   5  -2   2 82.3768 30.4247   4
   5   2   3-7.32236 23.6033   1
   5  -2   3 19.9707 17.5699   1
   5  -2   3 6.06198 35.3976   4
   5  -3  -4 208.221 28.0041   1
   5   3  -4 166.359 26.6042   1
   5   3  -3 697.449 36.0221   1
   5  -3  -3 820.303 37.2519   1
   5  -3  -2 247.732 24.2390   2
   5   3  -2 287.146 28.2661   1
   5  -3  -2 289.721 28.6334   1
   5   3  -1 290.340 27.1703   1
   5  -3  -1 271.317 25.8361   1
   5   3   0 155.024 25.3263   1
   5  -3   0 201.477 26.8013   1
   5   3   1 311.461 30.1710   1
   5  -3   1 318.107 26.1462   1
   5  -3   1 370.411 34.3563   4
   5   3   2 113.232 26.3292   1
   5  -3   2 168.625 36.8784   4
   5  -3   2 122.159 25.5408   1
   5   3   3 169.764 30.0448   1
   5  -3   3 111.423 20.7539   1
   5  -3   3 197.463 40.4894   4
   5  -4  -4 127.463 24.3795   1
   5   4  -4 156.784 27.5635   1
   5   4  -3 50.7069 23.2530   1
   5  -4  -3 43.8054 21.8062   1
   5   4  -2 102.073 22.9080   1
   5  -4  -2 127.080 22.8239   1
   5  -4  -2 124.913 21.5542   2
   5   4  -1 891.896 39.0076   1
   5  -4  -1 874.593 35.6610   1
   5   4   0 68.8351 24.3015   1
   5  -4   0 80.8481 21.7292   1
   5   4   1 392.782 32.5018   1
   5  -4   1 456.181 29.5133   1
   5  -4   1 435.635 33.4025   4
   5   4   2 112.113 28.4592   1
   5  -4   2 86.7900 28.0715   4
   5  -4   2 93.9816 21.1765   1
   5   4   3 118.552 29.8038   1
   5  -4   3 172.015 34.4081   4
   5   5  -4 150.379 25.6418   1
   5   5  -3 253.035 29.3485   1
   5  -5  -3 235.666 27.0384   1
   5  -5  -2 405.649 27.7471   2
   5   5  -2 418.177 32.0340   1
   5  -5  -2 401.161 29.8366   1
   5  -5  -1 229.027 26.4585   2
   5  -5  -1 166.805 24.8863   1
   5   5  -1 237.325 26.8201   1
   5   5   0 16.7585 20.3957   1
   5  -5   0 11.2218 19.3692   1
   5  -5   1 42.3424 20.5030   1
   5   5   1 44.4557 22.7701   1
   5  -5   1 115.790 29.0293   4
   5   5   2 199.532 26.4385   1
   5  -5   2 233.038 31.6478   4
   5   5   3 119.255 23.7865   1
   5  -5   3 46.1683 29.7407   4
   5   6  -5 293.102 32.3227   1
   5   6  -4-5.91729 24.3119   1
   5   6  -3 167.230 25.7552   1
   5  -6  -3 178.794 25.1180   1
   5   6  -2 27.7384 21.0809   1
   5  -6  -2 30.0987 20.2302   1
   5  -6  -2 23.0717 20.4971   2
   5  -6  -1 237.836 27.6091   2
   5   6  -1 308.378 27.8986   1
   5  -6  -1 261.092 25.0106   1
   5   6   0 363.622 31.9291   1
   5  -6   0 334.008 26.1178   1
   5   6   1 138.916 29.3502   1
   5  -6   1 148.841 25.6871   4
   5   6   2 448.949 35.8298   1
   5  -6   2 504.853 42.2000   4
   5  -6   3 37.5094 30.9075   4
   5   7  -5 92.6724 25.4124   1
   5   7  -4 3.01805 21.5913   1
   5  -7  -3 488.218 31.5551   1
   5  -7  -3 350.384 23.9986   2
   5   7  -3 563.090 34.6331   1
   5   7  -2 56.4212 24.3029   1
   5  -7  -2 82.5627 23.1415   2
   5  -7  -2 75.8010 22.1440   1
   5   7  -1 11.2322 20.4681   1
   5  -7  -1 16.1752 16.7456   1
   5  -7  -1 6.36605 21.3978   2
   5   7   0 32.6908 22.7366   1
   5  -7   0 35.1679 22.1032   2
   5   7   1 24.6467 24.1919   1
   5  -7   1 26.4856 24.7463   4
   5   7   2 9.50594 26.8274   1
   5  -7   2 38.6264 27.3149   4
   5   8  -5 60.4594 21.7932   1
   5   8  -4 316.174 30.9390   1
   5  -8  -3 22.4239 18.7576   1
   5   8  -3 31.8828 25.5172   1
   5  -8  -3 10.7266 16.5729   2
   5   8  -2-6.18265 22.4261   1
   5  -8  -2 44.8890 23.3512   2
   5  -8  -2 34.0639 19.0299   1
   5   8  -1 178.920 26.5784   1
   5  -8  -1 211.241 25.6798   2
   5   8   0 150.066 25.1657   1
   5  -8   0 117.883 27.0232   2
   5   8   1 348.463 31.8011   1
   5  -8   1 371.576 33.0380   4
   5   8   2 213.989 32.1204   1
   5  -8   2 204.039 30.4650   4
   5   9  -5 64.2587 26.3452   1
   5   9  -4 155.458 27.0202   1
   5  -9  -3 189.728 22.8908   2
   5   9  -3 184.348 25.4176   1
   5  -9  -2 289.312 27.2559   2
   5   9  -2 363.076 29.7745   1
   5   9  -1 134.984 27.2684   1
   5  -9  -1 129.297 23.1418   2
   5   9   0 53.2364 21.9514   1
   5  -9   0 101.166 26.5043   2
   5  -9   1 39.9025 26.1051   2
   5   9   1 12.2623 23.4335   1
   5  -9   1-6.40759 27.9054   4
   5   9   2 133.734 28.6295   1
   5  -9   2 151.852 33.9278   4
   5  10  -5 212.320 29.4225   1
   5  10  -4 209.726 28.3276   1
   5  10  -3 153.037 23.8298   1
   5 -10  -3 143.776 25.7746   2
   5 -10  -2 227.682 28.2543   2
   5  10  -2 227.387 25.6272   1
   5  10  -1 28.6078 25.5950   1
   5 -10  -1 24.7598 22.6262   2
   5 -10   0 374.569 31.3574   2
   5  10   0 354.775 30.4912   1
   5 -10   1 100.267 26.7407   2
   5  10   1 87.5163 26.2835   1
   5 -10   1 45.5508 32.0104   4
   5  10   2 119.391 29.0933   1
   5 -10   2 171.868 36.7285   4
   5  11  -5-30.8107 23.8726   1
   5  11  -4 182.363 25.1679   1
   5  11  -3 139.323 23.9623   1
   5 -11  -3 160.789 22.6405   2
   5 -11  -2 386.814 32.1098   2
   5  11  -2 380.504 28.9956   1
   5  11  -1 63.4037 26.4105   1
   5 -11  -1 35.9407 22.5602   2
   5  11   0 187.779 26.3046   1
   5 -11   0 191.570 28.0101   2
   5 -11   0 185.097 30.6486   4
   5 -11   1 107.109 30.4498   2
   5  11   1 83.3889 27.1397   1
   5 -11   1 15.7755 27.4517   4
   5 -11   2 65.7703 30.1770   4
   5  12  -5 261.927 30.9162   1
   5  12  -4 154.452 26.2284   1
   5  12  -3-8.19425 21.0172   1
   5 -12  -3-4.19929 21.2789   2
   5  12  -2-0.15151 18.2982   1
   5 -12  -2 21.9436 23.6435   2
   5 -12  -1 424.142 34.3724   2
   5  12  -1 428.001 33.9542   1
   5  12   0-8.63731 20.9995   1
   5 -12   0 19.0799 25.7429   2
   5 -12   0 11.0219 29.1262   4
   5 -12   1 883.243 44.6707   2
   5  12   1 848.848 44.3892   1
   5 -12   1 861.866 45.2798   4
   5 -12   2-1.40943 27.9452   4
   5  13  -5 39.9081 27.0009   1
   5 -13  -5 10.4676 24.5734   5
   5  13  -4 147.090 25.3144   1
   5  13  -3 134.827 23.4379   1
   5 -13  -3 104.198 27.2260   2
   5 -13  -2 332.539 30.1791   2
   5  13  -2 341.910 28.6526   1
   5  13  -1 66.6808 26.1435   1
   5 -13  -1 64.0946 25.9677   2
   5  13   0 61.1199 26.6375   1
   5 -13   0 16.8232 25.8300   2
   5 -13   0 62.7406 23.3715   4
   5 -13   1 43.1510 28.0137   2
   5  13   1 55.3193 29.9794   1
   5 -13   1 19.0170 32.2049   4
   5 -14  -5 23.7471 22.1496   5
   5 -14  -4 92.9628 21.2809   2
   5  14  -4 165.310 28.1248   1
   5  14  -3 78.9658 23.0180   1
   5 -14  -3 67.1488 25.2771   2
   5  14  -2 13.1587 21.7055   1
   5 -14  -2 11.7535 22.5098   2
   5  14  -1 151.600 24.9389   1
   5 -14  -1 163.238 30.6694   2
   5 -14   0 348.425 33.1813   2
   5  14   0 312.419 33.5590   1
   5 -14   0 344.373 36.7588   4
   5  14   1 111.250 23.6609   1
   5 -14   1 94.9514 33.8057   4
   5 -15  -4 26.1921 18.7472   2
   5  15  -4 36.8988 24.6830   1
   5 -15  -3 296.016 32.2062   2
   5  15  -3 288.416 30.4951   1
   5 -15  -2 293.732 30.9771   2
   5  15  -2 384.562 30.2001   1
   5  15  -1 73.9311 25.5386   1
   5 -15  -1 70.2136 28.2212   2
   5 -15   0 41.5760 27.8337   4
   5  15   0 55.0577 24.8285   1
   5 -15   0 6.58997 22.9919   2
   5 -15   1 51.7937 34.2942   4
   5 -16  -4 108.974 24.8471   2
   5  16  -3 45.3349 21.8098   1
   5 -16  -3 63.6001 27.1171   2
   5  16  -2 68.2524 20.3012   1
   5 -16  -2 49.9442 26.7086   2
   5  16  -1 198.437 28.9550   1
   5 -16  -1 107.615 31.6014   2
   5 -16   0 138.543 29.1889   4
   5  16   0 175.648 30.7867   1
   5 -17  -3 111.792 25.7802   2
   5 -17  -2 380.988 36.0721   2
   5  17  -2 427.039 33.8013   1
   5  17  -1 150.690 26.6285   1
   5 -17   0 28.7261 25.8200   4
   5  17   0-21.2778 25.8351   1
   5  18  -1 95.7176 25.0608   1
   6   0  -4 152.514 31.6176   1
   6   0  -3 6.58873 24.2348   1
   6   0  -2 31.5552 25.3342   1
   6   0  -1 104.019 26.2108   1
   6   0   0 631.615 36.5381   1
   6  -1  -4 173.139 31.5452   1
   6   1  -4 201.934 29.7773   1
   6   1  -3 168.321 27.2068   1
   6  -1  -3 232.795 32.2607   1
   6   1  -2 78.3930 27.5045   1
   6  -1  -2 32.6357 22.1568   1
   6  -1  -1 187.801 29.7577   1
   6   1  -1 221.757 27.2828   1
   6   1   0 45.1798 26.7688   1
   6  -1   0 24.7195 21.9174   1
   6  -2  -4 197.025 32.4229   1
   6   2  -4 163.677 30.4088   1
   6   2  -3 48.9945 27.9629   1
   6  -2  -3 52.0144 24.9502   1
   6   2  -2-23.7629 27.2866   1
   6  -2  -2-8.23553 22.3996   1
   6   2  -1 516.900 37.0937   1
   6  -2  -1 484.387 35.0442   1
   6   2   0 186.009 32.9205   1
   6  -2   0 158.621 27.2855   1
   6  -2   1 184.644 25.8886   1
   6  -3  -4 185.641 30.2889   1
   6   3  -3 160.226 29.6686   1
   6  -3  -3 78.7183 27.5653   1
   6   3  -2 220.222 28.3367   1
   6  -3  -2 211.186 28.8611   1
   6  -3  -1 104.065 25.1546   1
   6   3  -1 208.468 31.4810   1
   6   3   0 80.7907 23.6809   1
   6  -3   0 49.3031 19.9880   1
   6  -3   1 33.2731 20.4297   1
   6  -4  -4 132.406 28.8910   1
   6   4  -3 20.4123 24.5568   1
   6  -4  -3 28.2150 22.6952   1
   6   4  -2 3.21744 26.5978   1
   6  -4  -2 38.7617 24.5137   1
   6   4  -1 516.604 38.2235   1
   6  -4  -1 483.112 33.5271   1
   6  -4   0 132.469 22.0627   1
   6  -5  -4 56.9701 28.1582   1
   6   5  -3 225.539 34.6226   1
   6  -5  -3 177.733 25.9771   1
   6   5  -2 164.732 27.6358   1
   6  -5  -2 198.956 30.3379   1
   6   5  -1 22.1310 26.8146   1
   6  -5  -1-9.97864 18.6404   1
   6   6  -3 57.5225 27.6853   1
   6  -6  -3 57.2662 27.3037   1
   6   6  -2 3.34483 38.8537   1
   6  -6  -2 25.8422 17.0463   1
   6  -7  -3 119.647 20.7409   1
   6  -7  -2 155.603 23.2413   2
   6  -7  -2 100.433 22.5064   1
   6  -8  -3 26.5688 19.6229   1
   6  -8  -2 150.122 23.7785   2
   6  -9  -2 42.1062 20.6563   2
   6 -10  -2 103.509 24.8277   2
;
_shelx_hkl_checksum     26202
_shelx_res_file
;
TITL N2CB4NBSH P21
CELL  0.71073  4.94980 22.34000  7.00030 90.00000 104.40000 90.00000
ZERR 2  0.00060  0.00300  0.00090  0.00000  0.01000  0.00000
LATT -1
SYMM -X, Y+ 0.50000, -Z
SFAC C H CL N O S
UNIT 26 20 2 6 8 2
PLAN 30
FMAP 2
SHEL 23 0.83
SIZE 0.24 0.24 0.12
OMIT 0 -2 1
L.S. 14
BOND $H
DFIX 0.86 0.02 N1 H1N
HTAB N1 O1_$1
HTAB C3 O2_$2
EQIV $1 x-1, y, z
EQIV $2 x+1, y, z+1
CONF
ACTA
WGHT    0.048900    0.054400
FVAR       3.11617
CL1   3    0.089709   -0.108429    0.441883    11.00000    0.07655    0.06776 =
         0.06751    0.00456    0.00024   -0.01913
S1    6    0.591627    0.129683    0.087960    11.00000    0.03397    0.05341 =
         0.04301    0.00632    0.01285    0.00579
O1    5    0.869060    0.112328    0.089999    11.00000    0.03682    0.08015 =
         0.06834   -0.00136    0.02134    0.00892
O2    5    0.416879    0.155819   -0.084492    11.00000    0.05194    0.06376 =
         0.03951    0.01425    0.01033    0.00672
O3    5    0.811714    0.273927    0.940153    11.00000    0.08425    0.08274 =
         0.05888   -0.00936   -0.00230   -0.00048
O4    5    0.414715    0.309621    0.792546    11.00000    0.10970    0.12752 =
         0.07559   -0.02696    0.01121    0.05506
N1    4    0.423933    0.070045    0.128764    11.00000    0.03615    0.05002 =
         0.04433    0.00785    0.00409    0.00639
H1N   2    0.247724    0.075031    0.109278    11.00000   -1.20000
N2    4    0.551884    0.040069    0.304205    11.00000    0.04663    0.04366 =
         0.04720    0.00606    0.00393    0.00879
N3    4    0.615891    0.278873    0.796808    11.00000    0.07229    0.05955 =
         0.05298   -0.00503    0.01418    0.00302
C1    1    0.609339    0.177292    0.292895    11.00000    0.03496    0.04561 =
         0.04328    0.00772    0.01100    0.00222
C2    1    0.818791    0.168080    0.464153    11.00000    0.03552    0.05376 =
         0.05221    0.00402    0.00592    0.00974
AFIX  43
H2    2    0.955637    0.139318    0.467225    11.00000   -1.20000
AFIX   0
C3    1    0.821644    0.201886    0.628836    11.00000    0.04013    0.05864 =
         0.04843    0.00393    0.00056    0.00281
AFIX  43
H3    2    0.958972    0.196283    0.745093    11.00000   -1.20000
AFIX   0
C4    1    0.617526    0.243938    0.617357    11.00000    0.04763    0.04670 =
         0.04473    0.00161    0.00959   -0.00129
C5    1    0.410886    0.254428    0.448119    11.00000    0.04810    0.04967 =
         0.05590    0.00568    0.00996    0.01082
AFIX  43
H5    2    0.276167    0.283636    0.445594    11.00000   -1.20000
AFIX   0
C6    1    0.408277    0.220712    0.282856    11.00000    0.04447    0.05151 =
         0.04433    0.00816    0.00477    0.01180
AFIX  43
H6    2    0.272824    0.227148    0.166183    11.00000   -1.20000
AFIX   0
C7    1    0.393688    0.005769    0.371934    11.00000    0.05689    0.04594 =
         0.04298   -0.00164    0.00592    0.00168
AFIX  43
H7    2    0.207220    0.001286    0.305442    11.00000   -1.20000
AFIX   0
C8    1    0.508507   -0.026768    0.556554    11.00000    0.06478    0.04302 =
         0.03944   -0.00166    0.00527    0.00241
C9    1    0.383550   -0.078558    0.604909    11.00000    0.06980    0.04738 =
         0.04418   -0.00090    0.00546   -0.00124
C10   1    0.490093   -0.108732    0.778132    11.00000    0.10078    0.05775 =
         0.05063    0.00689    0.00650   -0.00668
AFIX  43
H10   2    0.401379   -0.142850    0.808396    11.00000   -1.20000
AFIX   0
C11   1    0.728250   -0.088158    0.906066    11.00000    0.13158    0.06762 =
         0.04597    0.01105   -0.01069   -0.00532
AFIX  43
H11   2    0.800701   -0.108422    1.023713    11.00000   -1.20000
AFIX   0
C12   1    0.861648   -0.037661    0.862044    11.00000    0.11099    0.07443 =
         0.05117    0.00035   -0.02059   -0.01498
AFIX  43
H12   2    1.026840   -0.024691    0.947100    11.00000   -1.20000
AFIX   0
C13   1    0.747615   -0.006649    0.690785    11.00000    0.09541    0.05432 =
         0.05215    0.00270   -0.00567   -0.01782
AFIX  43
H13   2    0.832433    0.028488    0.664452    11.00000   -1.20000
AFIX   0
HKLF 4
REM  N2CB4NBSH P21
REM R1 =  0.0304 for    2457 Fo > 4sig(Fo)  and  0.0355 for all    2696 data
REM    202 parameters refined using      2 restraints
END
WGHT      0.0436      0.0651
REM Highest difference peak  0.140,  deepest hole -0.199,  1-sigma level  0.033
Q1    1   0.1590 -0.1078  0.3360  11.00000  0.05    0.14
Q2    1   0.6576  0.2130  0.6316  11.00000  0.05    0.12
Q3    1   0.8928 -0.1258  1.0006  11.00000  0.05    0.12
Q4    1   0.5267  0.3472  0.7927  11.00000  0.05    0.12
Q5    1   0.6390  0.1605  0.3977  11.00000  0.05    0.12
Q6    1   0.3388  0.3092  0.8208  11.00000  0.05    0.12
Q7    1   0.4941  0.1829  0.3154  11.00000  0.05    0.11
Q8    1   0.3223 -0.0907  0.8953  11.00000  0.05    0.11
Q9    1   0.9515 -0.1557  1.0355  11.00000  0.05    0.11
Q10   1   0.7234 -0.0232  0.8908  11.00000  0.05    0.11
Q11   1   0.7505  0.0376  0.3382  11.00000  0.05    0.11
Q12   1   0.7988  0.1589  0.3531  11.00000  0.05    0.10
Q13   1   0.6181  0.2067  0.2778  11.00000  0.05    0.10
Q14   1   0.8291  0.0280  0.1968  11.00000  0.05    0.10
Q15   1   0.0219 -0.1061  0.5939  11.00000  0.05    0.10
Q16   1   0.8050  0.1494  0.5017  11.00000  0.05    0.10
Q17   1   0.8670  0.1236  0.4812  11.00000  0.05    0.10
Q18   1   0.8545  0.1121  0.4130  11.00000  0.05    0.09
Q19   1   0.7657 -0.1081  1.0685  11.00000  0.05    0.09
Q20   1   1.1484  0.1627  0.3999  11.00000  0.05    0.09
Q21   1   0.9162  0.0384  0.6264  11.00000  0.05    0.09
Q22   1   1.0682  0.2322  0.6754  11.00000  0.05    0.09
Q23   1   0.6722  0.1003  0.4905  11.00000  0.05    0.09
Q24   1   1.1431 -0.0479  0.9309  11.00000  0.05    0.09
Q25   1   0.0831 -0.0686  0.4988  11.00000  0.05    0.09
Q26   1   0.5755  0.1450  0.2309  11.00000  0.05    0.09
Q27   1   0.4780  0.2403  0.5822  11.00000  0.05    0.09
Q28   1   0.5041 -0.0859  0.8861  11.00000  0.05    0.09
Q29   1   1.1745 -0.0207  0.9091  11.00000  0.05    0.09
Q30   1  -0.0396 -0.0785  0.4152  11.00000  0.05    0.08
;
_shelx_res_checksum     9677
_shelxl_version_number     2014/6
data_II
_audit_creation_method     SHELXL-2014/6
_chemical_name_systematic
;
(<i>E</i>)-<i>N</i>'-(2-Methylbenzylidene)-4-nitrobenzenesulfonohydrazide
;
_chemical_name_common     ?
_chemical_formula_moiety     'C14 H13 N3 O4 S'
_chemical_formula_sum     'C14 H13 N3 O4 S'
_chemical_formula_iupac     'C14 H13 N3 O4 S'
_chemical_formula_weight     319.33
_chemical_melting_point     ?
_space_group_crystal_system     monoclinic
_space_group_name_H-M_alt     'P 21/c'
_space_group_name_Hall     '-P 2ybc'
loop_
    _space_group_symop_operation_xyz
    'x, y, z'
    '-x, y+1/2, -z+1/2'
    '-x, -y, -z'
    'x, -y-1/2, z-1/2'
_cell_length_a     7.1900(10)
_cell_length_b     15.288(2)
_cell_length_c     13.596(2)
_cell_angle_alpha     90
_cell_angle_beta     97.68(2)
_cell_angle_gamma     90
_cell_volume     1481.1(4)
_cell_formula_units_Z     4
_cell_measurement_reflns_used     2833
_cell_measurement_theta_min     2.64
_cell_measurement_theta_max     27.81
_cell_measurement_temperature     293(2)
_exptl_crystal_description     rod
_exptl_crystal_colour     yellow
_exptl_crystal_size_max     0.500
_exptl_crystal_size_mid     0.480
_exptl_crystal_size_min     0.240
_exptl_crystal_density_diffrn     1.432
_exptl_crystal_density_meas     ?
_exptl_crystal_density_method     ?
_exptl_crystal_F_000     664
_exptl_absorpt_coefficient_mu     0.240
_exptl_absorpt_correction_type     multi-scan
_exptl_absorpt_process_details
;
(CrysAlis RED; Oxford Diffraction, 2009)
;
_exptl_absorpt_correction_T_min     0.889
_exptl_absorpt_correction_T_max     0.945
_diffrn_ambient_temperature     293(2)
_diffrn_source     'Enhance (Mo) X-ray Source'
_diffrn_radiation_type     MoK\a
_diffrn_radiation_wavelength     0.71073
_diffrn_measurement_device_type
;
Oxford Diffraction Xcalibur single crystal X-ray diffractometer
with Sapphire CCD detector
;
_diffrn_measurement_method
;
Rotation method data acquisition using omega scans.
;
_diffrn_detector_area_resol_mean     ?
_diffrn_reflns_number     9810
_diffrn_reflns_av_R_equivalents     0.0203
_diffrn_reflns_av_unetI/netI     0.0156
_diffrn_reflns_theta_min     2.665
_diffrn_reflns_theta_max     25.350
_diffrn_reflns_theta_full     25.242
_diffrn_measured_fraction_theta_max     1.000
_diffrn_measured_fraction_theta_full     1.000
_diffrn_reflns_limit_h_min     -8
_diffrn_reflns_limit_h_max     5
_diffrn_reflns_limit_k_min     -18
_diffrn_reflns_limit_k_max     18
_diffrn_reflns_limit_l_min     -11
_diffrn_reflns_limit_l_max     16
_refine_special_details     ?
_reflns_number_total     2719
_reflns_number_gt     2271
_reflns_threshold_expression     'I > 2\s(I)'
_refine_ls_structure_factor_coef     Fsqd
_refine_ls_matrix_type     full
_refine_ls_R_factor_all     0.0480
_refine_ls_R_factor_gt     0.0383
_refine_ls_wR_factor_gt     0.0911
_refine_ls_wR_factor_ref     0.0966
_refine_ls_goodness_of_fit_ref     1.045
_refine_ls_restrained_S_all     1.046
_refine_ls_number_reflns     2719
_refine_ls_number_parameters     203
_refine_ls_number_restraints     2
_refine_ls_hydrogen_treatment     mixed
_refine_ls_weighting_scheme     calc
_refine_ls_weighting_details
              'w=1/[\s^2^(Fo^2^)+(0.0372P)^2^+0.8005P] where P=(Fo^2^+2Fc^2^)/3'
_atom_sites_solution_hydrogens     mixed
_atom_sites_solution_primary     direct
_atom_sites_solution_secondary     difmap
_refine_ls_shift/su_max     0.001
_refine_ls_shift/su_mean     0.000
_refine_diff_density_max     0.280
_refine_diff_density_min     -0.318
_refine_ls_extinction_method     none
_refine_ls_extinction_coef     .
loop_
    _atom_type_symbol
    _atom_type_description
    _atom_type_scat_dispersion_real
    _atom_type_scat_dispersion_imag
    _atom_type_scat_source
    'C' 'C' 0.0033 0.0016
                         'International Tables Vol C Tables 4.2.6.8 and 6.1.1.4'
    'H' 'H' 0.0000 0.0000
                         'International Tables Vol C Tables 4.2.6.8 and 6.1.1.4'
    'N' 'N' 0.0061 0.0033
                         'International Tables Vol C Tables 4.2.6.8 and 6.1.1.4'
    'O' 'O' 0.0106 0.0060
                         'International Tables Vol C Tables 4.2.6.8 and 6.1.1.4'
    'S' 'S' 0.1246 0.1234
                         'International Tables Vol C Tables 4.2.6.8 and 6.1.1.4'
_computing_data_collection
;
CrysAlis CCD (Oxford Diffraction, 2009)
;
_computing_cell_refinement
;
CrysAlis RED (Oxford Diffraction, 2009)
;
_computing_data_reduction
;
CrysAlis RED (Oxford Diffraction, 2009)
;
_computing_structure_solution
;
SHELXS2013 (Sheldrick, 2008)
;
_computing_structure_refinement
;
SHELXL2014 (Sheldrick, 2015)
;
_computing_molecular_graphics
;
PLATON (Spek, 2009)
;
_computing_publication_material
;
SHELXL2014 (Sheldrick, 2015)
;
loop_
    _atom_site_type_symbol
    _atom_site_label
    _atom_site_fract_x
    _atom_site_fract_y
    _atom_site_fract_z
    _atom_site_U_iso_or_equiv
    _atom_site_adp_type
    _atom_site_calc_flag
    _atom_site_occupancy
    _atom_site_disorder_assembly
    _atom_site_disorder_group
    C C1 0.1811(3) 0.53913(12) 0.11782(14) 0.0392(4) Uani d 1 . .
    C C2 0.2549(3) 0.45557(13) 0.12179(16) 0.0472(5) Uani d 1 . .
    H H2 0.3779 0.4459 0.1104 0.057 Uiso calc 1 . .
    C C3 0.1428(3) 0.38663(13) 0.14295(16) 0.0515(5) Uani d 1 . .
    H H3 0.1894 0.3298 0.1470 0.062 Uiso calc 1 . .
    C C4 -0.0386(3) 0.40354(13) 0.15791(14) 0.0458(5) Uani d 1 . .
    C C5 -0.1143(3) 0.48574(14) 0.15301(16) 0.0506(5) Uani d 1 . .
    H H5 -0.2384 0.4948 0.1628 0.061 Uiso calc 1 . .
    C C6 -0.0019(3) 0.55474(13) 0.13323(16) 0.0475(5) Uani d 1 . .
    H H6 -0.0489 0.6115 0.1303 0.057 Uiso calc 1 . .
    C C7 0.5612(3) 0.62282(12) 0.35371(15) 0.0414(4) Uani d 1 . .
    H H7 0.5251 0.6771 0.3756 0.050 Uiso calc 1 . .
    C C8 0.6602(3) 0.56164(13) 0.42534(15) 0.0419(5) Uani d 1 . .
    C C9 0.7375(3) 0.58901(15) 0.52053(16) 0.0513(5) Uani d 1 . .
    C C10 0.8215(3) 0.52648(19) 0.58632(19) 0.0651(7) Uani d 1 . .
    H H10 0.8717 0.5436 0.6500 0.078 Uiso calc 1 . .
    C C11 0.8321(3) 0.4407(2) 0.5599(2) 0.0701(8) Uani d 1 . .
    H H11 0.8900 0.4004 0.6053 0.084 Uiso calc 1 . .
    C C12 0.7574(3) 0.41387(16) 0.4665(2) 0.0651(7) Uani d 1 . .
    H H12 0.7657 0.3555 0.4483 0.078 Uiso calc 1 . .
    C C13 0.6700(3) 0.47378(14) 0.39960(18) 0.0513(5) Uani d 1 . .
    H H13 0.6172 0.4553 0.3369 0.062 Uiso calc 1 . .
    C C14 0.7337(4) 0.68279(18) 0.5534(2) 0.0781(8) Uani d 1 . .
    H H14A 0.6070 0.7041 0.5427 0.117 Uiso calc 1 . .
    H H14B 0.8104 0.7174 0.5157 0.117 Uiso calc 1 . .
    H H14C 0.7813 0.6868 0.6226 0.117 Uiso calc 1 . .
    N N1 0.4195(2) 0.66562(10) 0.20225(12) 0.0431(4) Uani d 1 . .
    H H1N 0.347(3) 0.6988(13) 0.2284(16) 0.052 Uiso d 1 . .
    N N2 0.5234(2) 0.60339(10) 0.26201(12) 0.0413(4) Uani d 1 . .
    N N3 -0.1566(3) 0.32996(13) 0.18268(14) 0.0592(5) Uani d 1 . .
    O O1 0.2086(2) 0.69660(9) 0.05038(11) 0.0591(4) Uani d 1 . .
    O O2 0.4735(2) 0.59482(10) 0.04571(11) 0.0590(4) Uani d 1 . .
    O O3 -0.3229(3) 0.34312(13) 0.18613(15) 0.0833(6) Uani d 1 . .
    O O4 -0.0808(3) 0.25947(12) 0.19986(16) 0.0867(6) Uani d 1 . .
    S S1 0.32586(7) 0.62811(3) 0.09402(4) 0.04312(16) Uani d 1 . .
loop_
    _atom_site_aniso_label
    _atom_site_aniso_U_11
    _atom_site_aniso_U_22
    _atom_site_aniso_U_33
    _atom_site_aniso_U_12
    _atom_site_aniso_U_13
    _atom_site_aniso_U_23
    C1 0.0478(11) 0.0349(10) 0.0357(10) -0.0027(8) 0.0079(8) 0.0008(8)
    C2 0.0516(12) 0.0409(11) 0.0520(12) 0.0030(9) 0.0168(10) -0.0018(9)
    C3 0.0726(14) 0.0318(10) 0.0524(13) -0.0001(10) 0.0170(11) -0.0017(9)
    C4 0.0584(12) 0.0446(11) 0.0351(10) -0.0133(9) 0.0086(9) -0.0002(8)
    C5 0.0455(11) 0.0544(13) 0.0526(13) -0.0045(9) 0.0095(9) 0.0029(10)
    C6 0.0487(12) 0.0400(11) 0.0542(13) 0.0035(9) 0.0088(10) 0.0048(9)
    C7 0.0414(10) 0.0371(10) 0.0472(11) 0.0000(8) 0.0116(8) -0.0037(9)
    C8 0.0340(10) 0.0463(11) 0.0473(12) 0.0009(8) 0.0121(8) 0.0023(9)
    C9 0.0409(11) 0.0646(14) 0.0494(13) -0.0001(10) 0.0097(9) 0.0019(11)
    C10 0.0462(13) 0.096(2) 0.0527(14) 0.0022(13) 0.0074(10) 0.0156(14)
    C11 0.0456(13) 0.085(2) 0.0818(19) 0.0105(12) 0.0173(13) 0.0388(16)
    C12 0.0535(13) 0.0495(13) 0.097(2) 0.0086(11) 0.0280(13) 0.0170(13)
    C13 0.0481(12) 0.0456(12) 0.0628(14) 0.0025(9) 0.0172(10) 0.0021(10)
    C14 0.0869(19) 0.0817(19) 0.0621(17) -0.0032(15) -0.0039(14) -0.0177(14)
    N1 0.0500(10) 0.0349(9) 0.0449(10) 0.0041(7) 0.0077(8) -0.0020(7)
    N2 0.0413(9) 0.0383(9) 0.0457(10) 0.0024(7) 0.0103(7) -0.0003(7)
    N3 0.0799(11) 0.0527(12) 0.0460(10) -0.0222(10) 0.0126(10) -0.0024(9)
    O1 0.0738(10) 0.0416(8) 0.0592(10) -0.0047(7) -0.0012(8) 0.0139(7)
    O2 0.0715(10) 0.0577(9) 0.0545(9) -0.0116(8) 0.0326(8) -0.0072(7)
    O3 0.0790(10) 0.0840(13) 0.0928(14) -0.0339(10) 0.0331(11) -0.0027(11)
    O4 0.1088(16) 0.0507(11) 0.1012(15) -0.0198(10) 0.0163(12) 0.0168(10)
    S1 0.0545(3) 0.0361(3) 0.0402(3) -0.0054(2) 0.0117(2) 0.0023(2)
_geom_special_details
;
 All esds (except the esd in the dihedral angle between two l.s. planes)
 are estimated using the full covariance matrix.  The cell esds are taken
 into account individually in the estimation of esds in distances, angles
 and torsion angles; correlations between esds in cell parameters are only
 used when they are defined by crystal symmetry.  An approximate (isotropic)
 treatment of cell esds is used for estimating esds involving l.s. planes.
;
loop_
    _geom_bond_atom_site_label_1
    _geom_bond_atom_site_label_2
    _geom_bond_site_symmetry_2
    _geom_bond_distance
    _geom_bond_publ_flag
    C1 C6 . 1.381(3) ?
    C1 C2 . 1.381(3) ?
    C1 S1 . 1.7687(19) ?
    C2 C3 . 1.380(3) ?
    C2 H2 . 0.9300 ?
    C3 C4 . 1.371(3) ?
    C3 H3 . 0.9300 ?
    C4 C5 . 1.368(3) ?
    C4 N3 . 1.475(3) ?
    C5 C6 . 1.377(3) ?
    C5 H5 . 0.9300 ?
    C6 H6 . 0.9300 ?
    C7 N2 . 1.275(2) ?
    C7 C8 . 1.465(3) ?
    C7 H7 . 0.9300 ?
    C8 C13 . 1.392(3) ?
    C8 C9 . 1.402(3) ?
    C9 C10 . 1.391(3) ?
    C9 C14 . 1.503(3) ?
    C10 C11 . 1.364(4) ?
    C10 H10 . 0.9300 ?
    C11 C12 . 1.375(4) ?
    C11 H11 . 0.9300 ?
    C12 C13 . 1.381(3) ?
    C12 H12 . 0.9300 ?
    C13 H13 . 0.9300 ?
    C14 H14A . 0.9600 ?
    C14 H14B . 0.9600 ?
    C14 H14C . 0.9600 ?
    N1 N2 . 1.400(2) ?
    N1 S1 . 1.6380(17) ?
    N1 H1N . 0.839(15) ?
    N3 O4 . 1.216(3) ?
    N3 O3 . 1.220(3) ?
    O1 S1 . 1.4233(15) ?
    O2 S1 . 1.4157(15) ?
loop_
    _geom_angle_atom_site_label_1
    _geom_angle_atom_site_label_2
    _geom_angle_atom_site_label_3
    _geom_angle_site_symmetry_1
    _geom_angle_site_symmetry_3
    _geom_angle
    _geom_angle_publ_flag
    C6 C1 C2 . . 121.50(18) ?
    C6 C1 S1 . . 119.39(15) ?
    C2 C1 S1 . . 119.10(15) ?
    C3 C2 C1 . . 118.86(19) ?
    C3 C2 H2 . . 120.6 ?
    C1 C2 H2 . . 120.6 ?
    C4 C3 C2 . . 118.70(19) ?
    C4 C3 H3 . . 120.6 ?
    C2 C3 H3 . . 120.6 ?
    C5 C4 C3 . . 123.12(19) ?
    C5 C4 N3 . . 118.3(2) ?
    C3 C4 N3 . . 118.5(2) ?
    C4 C5 C6 . . 118.25(19) ?
    C4 C5 H5 . . 120.9 ?
    C6 C5 H5 . . 120.9 ?
    C5 C6 C1 . . 119.56(19) ?
    C5 C6 H6 . . 120.2 ?
    C1 C6 H6 . . 120.2 ?
    N2 C7 C8 . . 121.51(18) ?
    N2 C7 H7 . . 119.2 ?
    C8 C7 H7 . . 119.2 ?
    C13 C8 C9 . . 119.5(2) ?
    C13 C8 C7 . . 119.03(19) ?
    C9 C8 C7 . . 121.37(19) ?
    C10 C9 C8 . . 118.2(2) ?
    C10 C9 C14 . . 119.2(2) ?
    C8 C9 C14 . . 122.5(2) ?
    C11 C10 C9 . . 121.8(2) ?
    C11 C10 H10 . . 119.1 ?
    C9 C10 H10 . . 119.1 ?
    C10 C11 C12 . . 120.1(2) ?
    C10 C11 H11 . . 120.0 ?
    C12 C11 H11 . . 120.0 ?
    C11 C12 C13 . . 119.8(2) ?
    C11 C12 H12 . . 120.1 ?
    C13 C12 H12 . . 120.1 ?
    C12 C13 C8 . . 120.5(2) ?
    C12 C13 H13 . . 119.7 ?
    C8 C13 H13 . . 119.7 ?
    C9 C14 H14A . . 109.5 ?
    C9 C14 H14B . . 109.5 ?
    H14A C14 H14B . . 109.5 ?
    C9 C14 H14C . . 109.5 ?
    H14A C14 H14C . . 109.5 ?
    H14B C14 H14C . . 109.5 ?
    N2 N1 S1 . . 114.00(12) ?
    N2 N1 H1N . . 118.6(15) ?
    S1 N1 H1N . . 112.8(15) ?
    C7 N2 N1 . . 115.88(16) ?
    O4 N3 O3 . . 123.7(2) ?
    O4 N3 C4 . . 117.6(2) ?
    O3 N3 C4 . . 118.7(2) ?
    O2 S1 O1 . . 120.69(10) ?
    O2 S1 N1 . . 107.39(9) ?
    O1 S1 N1 . . 105.46(9) ?
    O2 S1 C1 . . 107.72(9) ?
    O1 S1 C1 . . 108.17(9) ?
    N1 S1 C1 . . 106.63(9) ?
loop_
    _geom_torsion_atom_site_label_1
    _geom_torsion_atom_site_label_2
    _geom_torsion_atom_site_label_3
    _geom_torsion_atom_site_label_4
    _geom_torsion_site_symmetry_1
    _geom_torsion_site_symmetry_2
    _geom_torsion_site_symmetry_3
    _geom_torsion_site_symmetry_4
    _geom_torsion
    _geom_torsion_publ_flag
    C6 C1 C2 C3 . . . . -0.9(3) ?
    S1 C1 C2 C3 . . . . 178.33(16) ?
    C1 C2 C3 C4 . . . . 0.9(3) ?
    C2 C3 C4 C5 . . . . -0.1(3) ?
    C2 C3 C4 N3 . . . . -178.67(19) ?
    C3 C4 C5 C6 . . . . -0.8(3) ?
    N3 C4 C5 C6 . . . . 177.81(19) ?
    C4 C5 C6 C1 . . . . 0.8(3) ?
    C2 C1 C6 C5 . . . . 0.0(3) ?
    S1 C1 C6 C5 . . . . -179.19(16) ?
    N2 C7 C8 C13 . . . . -17.0(3) ?
    N2 C7 C8 C9 . . . . 165.96(18) ?
    C13 C8 C9 C10 . . . . -0.1(3) ?
    C7 C8 C9 C10 . . . . 176.89(18) ?
    C13 C8 C9 C14 . . . . 179.5(2) ?
    C7 C8 C9 C14 . . . . -3.5(3) ?
    C8 C9 C10 C11 . . . . 0.9(3) ?
    C14 C9 C10 C11 . . . . -178.7(2) ?
    C9 C10 C11 C12 . . . . -0.5(4) ?
    C10 C11 C12 C13 . . . . -0.6(3) ?
    C11 C12 C13 C8 . . . . 1.3(3) ?
    C9 C8 C13 C12 . . . . -1.0(3) ?
    C7 C8 C13 C12 . . . . -178.05(19) ?
    C8 C7 N2 N1 . . . . 176.70(15) ?
    S1 N1 N2 C7 . . . . -164.16(14) ?
    C5 C4 N3 O4 . . . . -170.4(2) ?
    C3 C4 N3 O4 . . . . 8.3(3) ?
    C5 C4 N3 O3 . . . . 8.7(3) ?
    C3 C4 N3 O3 . . . . -172.7(2) ?
    N2 N1 S1 O2 . . . . -57.23(15) ?
    N2 N1 S1 O1 . . . . 172.86(13) ?
    N2 N1 S1 C1 . . . . 58.01(15) ?
    C6 C1 S1 O2 . . . . -158.52(16) ?
    C2 C1 S1 O2 . . . . 22.28(19) ?
    C6 C1 S1 O1 . . . . -26.54(19) ?
    C2 C1 S1 O1 . . . . 154.26(16) ?
    C6 C1 S1 N1 . . . . 86.46(17) ?
    C2 C1 S1 N1 . . . . -92.74(17) ?
loop_
    _geom_hbond_atom_site_label_D
    _geom_hbond_atom_site_label_H
    _geom_hbond_atom_site_label_A
    _geom_hbond_site_symmetry_A
    _geom_hbond_distance_DH
    _geom_hbond_distance_HA
    _geom_hbond_distance_DA
    _geom_hbond_angle_DHA
    N1 H1N O3 2 0.839(15) 2.511(18) 3.230(2) 144.3(19)
    N1 H1N O4 2 0.839(15) 2.444(16) 3.260(3) 164(2)
    C2 H2 O2 3_665 0.93 2.58 3.284(2) 133
    C12 H12 O1 2_645 0.93 2.44 3.341(3) 164
_shelx_space_group_comment
;
The symmetry employed for this shelxl refinement is uniquely defined
by the following loop, which should always be used as a source of
symmetry information in preference to the above space-group names.
They are only intended as comments.
;
_shelx_estimated_absorpt_T_min     0.889
_shelx_estimated_absorpt_T_max     0.945
_shelx_hkl_file
;
   0   0   2 39846.4 149.540   2
   0   0   3-20.0599 38.5149   2
   0   0   4 218870. 497.924   2
   0   0   5-35.8811 45.2909   2
   0   0   6 6562.81 114.855   2
   0   0   7-78.4451 67.7105   2
   0   0   8 11106.9 174.033   2
   0   0   9-26.6320 64.5516   2
   0   0  10-43.7441 77.4962   2
   0   0  11-45.8732 80.0020   2
   0   0  12-51.8142 87.1540   4
   0   0  12-133.368 105.238   2
   0   0  13-67.0654 102.914   2
   0   0  13-2.91024 99.6936   4
   0   0  14 603.083 108.514   2
   0   0  14 472.103 104.736   4
   0   0  15-88.7795 107.197   2
   0   0  15 33.0903 80.3312   4
   0   0  16 1285.63 140.522   2
   0   0  16 1260.21 124.273   4
   0   0  17 316.293 119.303   4
   0   1   2 1266.17 34.2281   2
   0  -1   2 1245.17 33.8545   2
   0   1   2 1175.27 30.0643   4
   0  -1   3 346636. 541.161   2
   0   1   3 349134. 546.596   2
   0   1   4 444189. 654.432   4
   0  -1  -4 445612. 2165.26   5
   0   1   4 434815. 705.635   2
   0  -1   4 429817. 699.117   2
   0   1   5 976.596 52.2108   4
   0   1  -5 890.584 36.0805   1
   0   1   5 865.877 57.6216   2
   0  -1   5 797.072 60.1802   2
   0  -1  -5 928.456 37.8210   5
   0  -1  -6 9960.71 102.978   5
   0  -1   6 9398.53 137.159   2
   0   1  -6 10550.7 100.211   1
   0   1   6 9710.59 127.725   4
   0   1   6 9131.68 135.706   2
   0  -1   7 18481.5 204.640   2
   0   1   7 18388.3 206.541   2
   0   1   7 19252.5 195.187   4
   0   1   8 5079.06 119.181   4
   0  -1   8 4530.18 126.863   2
   0   1   8 4490.07 122.955   2
   0  -1   9 81.1913 71.9893   2
   0   1   9 147.542 63.8742   4
   0   1   9 96.5075 71.0872   2
   0   1  10 1400.96 92.1891   4
   0  -1  10 1343.35 99.0517   2
   0   1  10 1263.42 96.3099   2
   0  -1  11 11.8606 90.8116   2
   0   1  11 75.5844 73.1343   4
   0   1  11-63.5870 91.9384   2
   0   1  12 2296.09 135.496   2
   0  -1  12 1986.06 131.356   2
   0   1  12 2165.01 121.222   4
   0   1  13 2532.98 137.856   4
   0  -1  13 2552.13 141.977   2
   0   1  14 46.4330 103.723   2
   0   1  14-48.7234 82.3423   4
   0  -1  14-108.394 103.335   4
   0  -1  14-32.0825 102.644   2
   0  -1  15 26.5875 110.362   4
   0   1  15 151.948 116.194   2
   0  -1  15 144.425 98.4491   2
   0   1  15 297.373 103.893   4
   0   1  16-2.16511 92.8169   4
   0   1  16 124.358 109.213   2
   0  -1  16 77.8137 122.262   4
   0  -1  16 180.537 118.450   2
   0   1  17 71.3167 96.1648   4
   0  -1  17 188.361 122.712   4
   0   2   0 151158. 809.287   0
   0  -2   0 160367. 831.796   0
   0   2  -1 15366.9 76.5399   4
   0  -2   1 14704.1 77.3376   2
   0  -2   1 14563.3 70.1038   0
   0   2   2 72939.6 194.961   4
   0  -2   2 72863.1 209.397   2
   0   2  -2 70809.9 173.166   3
   0   2   2 72939.9 213.795   2
   0  -2  -3 48859.9 165.594   5
   0   2  -3 49438.0 166.099   3
   0   2   3 50818.3 215.487   2
   0   2   3 51419.1 195.693   4
   0  -2   3 49868.4 205.268   2
   0   2   4 149366. 421.129   2
   0  -2  -4 146195. 324.852   5
   0   2   4 148440. 377.489   4
   0  -2   4 145432. 402.518   2
   0  -2   5 88254.9 357.783   2
   0  -2  -5 90359.8 282.576   5
   0   2   5 89559.9 369.837   2
   0   2   5 91245.5 334.473   4
   0  -2  -6 11433.7 114.685   5
   0   2   6 10746.5 149.833   2
   0   2  -6 12289.4 115.610   1
   0   2   6 11171.6 135.660   4
   0  -2   6 11082.2 148.625   2
   0  -2   7 62113.7 357.190   2
   0   2   7 59871.3 360.213   2
   0  -2  -7 63955.4 280.472   5
   0   2   7 62975.9 337.415   4
   0   2  -7 65880.1 273.806   1
   0   2   8 31644.7 286.749   2
   0  -2   8 32711.5 282.191   2
   0   2   8 32947.3 265.078   4
   0  -2   9 4409.25 128.198   2
   0   2   9 4735.06 122.003   4
   0   2   9 4455.94 133.105   2
   0   2  10 1292.96 96.7897   2
   0  -2  10 1132.81 97.2168   2
   0   2  10 1310.08 83.7989   4
   0   2  11 25.1723 91.1272   2
   0   2  11 105.757 76.5472   4
   0  -2  11 82.3235 88.6115   2
   0   2  12 802.666 123.281   2
   0  -2  12 921.099 112.108   2
   0   2  12 874.599 107.851   4
   0   2  13 46.5468 92.7471   2
   0  -2  13 101.421 89.5179   2
   0   2  13 25.4288 83.1664   4
   0  -2  14 149.163 90.8172   2
   0   2  14 149.811 81.1666   4
   0   2  14 177.951 91.0021   2
   0   2  15 85.9152 104.121   2
   0  -2  15 87.5853 98.5437   2
   0   2  15 55.6267 90.3333   4
   0   2  16 0.35788 117.103   2
   0  -2  16 66.5534 111.138   2
   0  -2  16 82.2621 119.024   4
   0  -2  17 577.837 144.210   4
   0   2  17 237.407 106.283   4
   0  -3   0 9.49739 18.1386   2
   0   3   0 9.88394 12.2292   0
   0   3   0 10.0649 14.3815   4
   0   3  -1 98843.6 217.157   0
   0   3  -1 102369. 221.797   4
   0  -3   1 104005. 229.609   2
   0  -3  -1 102515. 226.827   2
   0  -3   1 100820. 211.118   0
   0   3   1 102827. 220.564   4
   0   3   2 4042.42 52.7398   4
   0  -3   2 4070.75 54.5903   2
   0   3  -3 20185.6 115.144   3
   0   3   3 19951.6 141.947   2
   0   3   3 20027.6 125.386   4
   0  -3   3 19707.8 134.090   2
   0  -3   4 20795.4 156.657   2
   0   3  -4 20969.3 130.979   3
   0   3   4 21276.1 146.044   4
   0   3   4 20310.9 164.490   2
   0  -3  -4 21023.5 134.197   5
   0  -3  -5 3285.04 62.3307   5
   0   3   5 3531.19 85.7584   2
   0  -3   5 3228.76 80.8568   2
   0   3   5 3481.99 72.9615   4
   0   3   6 3249.16 92.9109   2
   0   3   6 3283.29 80.4642   4
   0  -3  -6 3233.58 67.9352   5
   0  -3   6 3042.25 84.2289   2
   0   3   7 76687.6 368.873   4
   0  -3   7 78157.1 395.573   2
   0  -3  -7 78565.6 323.814   5
   0   3   7 77592.5 417.128   2
   0  -3   8 9310.51 160.488   2
   0   3   8 9170.85 147.161   4
   0   3   8 9491.24 170.064   2
   0   3  -8 9617.39 124.599   1
   0   3   9 191.402 66.2490   4
   0   3   9 103.926 67.9326   2
   0  -3   9 96.6565 70.5095   2
   0  -3  10 1113.26 89.9905   2
   0   3  10 1093.87 95.6746   2
   0   3  10 1014.80 84.1248   4
   0   3  11 21786.5 294.731   2
   0  -3  11 22263.6 279.771   2
   0   3  11 22115.3 264.479   4
   0  -3  12 17495.4 265.326   2
   0   3  12 17926.1 287.161   2
   0   3  12 18309.6 259.729   4
   0   3  13 124.779 103.110   2
   0   3  13 129.137 87.8085   4
   0  -3  13 76.5704 89.6721   2
   0  -3  14 315.732 101.780   2
   0   3  14 128.581 99.6059   2
   0   3  14 141.175 81.0986   4
   0  -3  15 832.103 124.296   2
   0   3  15 874.569 119.605   2
   0   3  15 816.151 104.436   4
   0   3  16 14.1069 128.499   2
   0  -3  16 28.6306 114.469   2
   0   3  16 61.2456 97.9992   4
   0  -3  17 1125.60 129.299   4
   0   4   0 208532. 1387.33   4
   0  -4   0 213741. 1460.60   2
   0   4  -1 10020.5 79.0777   0
   0  -4   1 10143.5 78.5270   0
   0   4   1 9878.12 80.4516   4
   0  -4  -1 10260.9 85.5409   2
   0  -4   1 10184.2 84.4279   2
   0   4  -1 10012.0 81.1866   4
   0  -4   2 1078.90 30.0435   0
   0  -4   2 1110.21 39.1386   2
   0   4   2 1099.73 35.0579   4
   0   4  -2 1158.09 38.4982   4
   0   4   3 260.972 34.0184   2
   0   4   3 457.596 30.2279   4
   0  -4   3 280.123 29.5827   2
   0   4   4 493.495 46.7753   2
   0  -4   4 451.316 35.9531   2
   0   4  -4 524.716 31.5537   3
   0   4   4 526.571 35.5180   4
   0   4  -5 3389.32 65.8974   3
   0  -4  -5 3425.97 68.1481   5
   0   4   5 3274.14 74.9871   4
   0   4   5 3319.36 83.9097   2
   0  -4   5 3171.31 79.8298   2
   0   4   6 47.5015 49.8973   2
   0   4  -6 59.5800 30.9480   3
   0   4   6 13.8289 45.0888   4
   0  -4  -6 77.7280 32.9178   5
   0  -4   6 53.5158 47.0129   2
   0   4   7 231.420 57.4262   4
   0  -4   7 289.514 63.4968   2
   0  -4  -7 296.528 40.9199   5
   0   4   7 351.880 65.5165   2
   0  -4   8 59.1809 67.4076   2
   0   4   8 84.6070 72.9002   2
   0  -4  -8 21.6788 37.4810   5
   0   4   8 40.2419 52.0524   4
   0   4   9 1016.67 90.9067   2
   0  -4   9 1130.92 87.6646   2
   0   4   9 1099.66 74.5931   4
   0   4  10 67.4069 73.9113   2
   0  -4  10 48.0804 67.9950   2
   0   4  10-19.0930 63.8467   4
   0   4  11 1855.12 109.181   4
   0  -4  11 2028.95 117.712   2
   0   4  11 1872.73 131.562   2
   0   4  12 2474.74 146.273   2
   0   4  12 2439.18 122.906   4
   0  -4  12 2409.30 132.225   2
   0  -4  13 528.974 107.413   2
   0   4  13 443.653 103.699   2
   0   4  13 395.971 86.6704   4
   0   4  14 321.432 89.3548   4
   0   4  14 312.476 109.007   2
   0  -4  14 505.663 102.494   2
   0   4  15 1336.51 112.425   4
   0  -4  15 1706.89 125.218   2
   0   4  15 1378.13 143.563   2
   0   4  16 2392.97 165.892   2
   0  -4  16 2438.63 149.929   2
   0  -5   0-0.41060 22.2730   2
   0   5   0-6.91136 18.6268   4
   0   5  -1 628.481 31.3758   4
   0   5   1 592.028 27.7681   4
   0  -5  -1 601.031 33.4090   2
   0   5  -1 595.141 27.8519   0
   0  -5   1 651.936 33.7437   2
   0  -5   1 610.615 27.3101   0
   0   5   1 526.836 24.3825   0
   0   5  -2 766.988 34.4512   4
   0   5   2 822.172 33.1707   4
   0  -5   2 816.729 37.0277   2
   0  -5   2 754.392 28.9160   0
   0  -5   3 359.687 35.7863   2
   0  -5   3 336.521 28.6838   0
   0   5   3 354.788 30.7953   4
   0   5   4 28351.6 179.087   4
   0  -5   4 28004.6 188.868   2
   0   5   4 28387.5 206.356   2
   0   5  -4 28002.8 171.200   3
   0   5  -5 82722.7 318.027   3
   0   5   5 86260.7 392.639   2
   0  -5   5 83034.4 354.388   2
   0   5   5 85105.6 330.184   4
   0   5   6 10100.4 129.596   4
   0  -5  -6 10352.6 126.366   5
   0   5  -6 9857.96 120.415   3
   0  -5   6 10099.3 141.474   2
   0   5   6 10216.8 152.189   2
   0   5   7 108.480 47.8435   4
   0  -5   7 85.6019 59.1811   2
   0  -5  -7 105.642 39.2039   5
   0   5   7 233.481 64.6170   2
   0  -5  -8 22044.3 203.617   5
   0   5   8 21804.3 216.414   4
   0  -5   8 21538.7 231.182   2
   0   5   8 21509.7 251.944   2
   0   5   9 12.1227 59.9780   4
   0  -5   9 48.4190 77.0676   2
   0   5   9 6.17353 82.3998   2
   0   5  10 2228.73 120.748   2
   0   5  10 2199.15 98.2441   4
   0  -5  10 2057.69 107.247   2
   0  -5  11 4037.13 145.164   2
   0   5  11 3943.44 159.599   2
   0   5  11 4006.99 131.365   4
   0  -5  12 136.850 97.3420   2
   0   5  12-8.79754 73.5315   4
   0   5  12 3.43730 95.8114   2
   0   5  13 225.610 106.586   2
   0   5  13 290.600 87.0090   4
   0   5  14 363.398 112.884   2
   0  -5  14 478.802 106.346   2
   0   5  14 203.225 90.9472   4
   0  -5  15 782.686 136.645   2
   0   5  15 1054.92 144.812   2
   0   5  16 70.8024 103.097   2
   0  -5  16 24.5550 107.774   2
   0  -6   0 4318.20 71.6745   2
   0   6   0 4219.43 65.3147   4
   0   6   0 4216.91 61.9786   0
   0  -6   1 28542.1 169.497   2
   0  -6  -1 27923.4 114.782   6
   0   6   1 27800.6 151.521   0
   0  -6  -1 28849.5 173.916   2
   0   6  -1 28562.2 163.238   4
   0   6   1 29779.2 164.829   4
   0   6  -1 28627.7 158.428   0
   0  -6   1 29839.2 165.430   0
   0   6  -2 25279.0 164.583   4
   0  -6   2 24483.0 162.930   2
   0  -6   2 25209.9 152.895   0
   0   6   2 24978.6 157.456   4
   0   6   3 6488.92 87.7132   4
   0  -6   3 6647.96 82.7581   0
   0  -6   3 6632.03 97.1479   2
   0   6  -3 6178.80 93.1357   4
   0   6   4 16274.7 142.176   4
   0   6   4 16268.5 167.901   2
   0  -6   4 16140.1 137.598   0
   0  -6   4 16160.2 151.866   2
   0   6  -4 16280.1 141.959   3
   0   6  -5 375.523 41.5090   3
   0  -6   5 415.396 49.8249   2
   0   6   5 457.750 44.9328   4
   0  -6   5 402.744 33.3948   0
   0   6   5 375.065 55.5195   2
   0   6   6 231.083 42.4597   4
   0  -6  -6 312.884 41.4607   5
   0  -6   6 288.525 50.2351   2
   0   6   6 191.674 59.8983   2
   0   6  -6 263.264 41.1285   3
   0  -6  -7 24696.2 213.412   5
   0  -6   7 24087.7 229.876   2
   0   6   7 23322.5 248.306   2
   0   6  -7 24208.4 205.274   3
   0   6   7 24208.6 212.073   4
   0  -6  -8 7085.74 127.666   5
   0  -6   8 7012.13 146.966   2
   0   6   8 6814.42 157.572   2
   0   6   8 7043.23 132.040   4
   0   6   9 5778.59 129.404   4
   0  -6   9 5759.46 144.915   2
   0   6   9 5765.23 159.968   2
   0   6  10 6949.41 151.301   4
   0  -6  10 7167.48 168.725   2
   0   6  10 7085.95 183.294   2
   0   6  11 700.955 117.624   2
   0   6  11 896.634 92.8210   4
   0  -6  11 825.983 108.422   2
   0  -6  12 73.2053 105.993   2
   0   6  12 55.2345 100.238   2
   0   6  12 35.2351 76.6790   4
   0   6  13 7332.21 213.251   2
   0  -6  13 7400.74 199.124   2
   0   6  13 7470.60 179.189   4
   0   6  14 136.765 101.321   2
   0  -6  14 107.241 117.686   2
   0   6  14 213.307 85.6222   4
   0  -6  15 753.823 125.333   2
   0   6  15 709.484 118.016   2
   0   6  16 171.877 126.683   2
   0   7   0-2.36480 24.1536   0
   0   7   0-5.51461 25.8114   4
   0  -7   0-7.00820 30.9456   2
   0  -7  -1 20128.4 108.067   6
   0   7  -1 20493.1 145.938   0
   0   7   1 20472.1 140.645   0
   0  -7   1 20852.6 147.755   0
   0   7   1 21139.2 151.082   4
   0   7  -1 20667.7 151.386   4
   0  -7  -1 21289.2 163.098   2
   0  -7   1 21061.0 158.005   2
   0   7   2 11360.1 113.785   4
   0  -7   2 11369.1 112.430   0
   0   7  -2 11644.1 120.906   4
   0  -7   2 11314.2 122.107   2
   0   7   3 253.721 34.6725   4
   0   7  -3 250.866 41.3188   4
   0  -7   3 282.254 41.9646   2
   0  -7   3 284.518 30.0476   0
   0  -7   4 21249.1 183.866   2
   0  -7   4 19841.5 156.524   0
   0   7   4 20429.7 165.301   4
   0   7   5 412.788 47.6082   4
   0  -7   5 429.611 49.7427   2
   0   7   5 413.893 60.7272   2
   0   7  -5 386.883 44.5753   3
   0  -7   6 423.114 60.0527   2
   0   7   6 396.343 66.5583   2
   0   7   6 416.043 52.0342   4
   0   7  -6 549.250 50.4392   3
   0   7   7 3881.35 99.1658   4
   0  -7  -7 3967.78 99.7123   5
   0   7  -7 3871.74 96.7508   3
   0  -7   7 3822.23 109.526   2
   0   7   7 3643.87 122.381   2
   0   7   8 92.7691 58.2243   4
   0   7  -8 17.8624 50.8358   3
   0   7   8 24.2361 78.0170   2
   0  -7   8 79.1122 64.0355   2
   0  -7  -8 115.057 48.0473   5
   0  -7   9 803.283 87.5989   2
   0   7   9 819.592 75.8934   4
   0   7   9 696.351 100.019   2
   0   7  10 3630.32 118.385   4
   0   7  10 3511.22 154.310   2
   0  -7  10 3516.62 135.295   2
   0  -7  11 9049.89 191.384   2
   0   7  11 9209.19 220.309   2
   0   7  11 9031.70 177.343   4
   0   7  12 4501.73 171.239   2
   0  -7  12 4503.77 160.903   2
   0   7  12 4714.21 144.217   4
   0   7  13 174.631 108.715   2
   0  -7  13 73.4306 94.1494   2
   0   7  13 205.762 88.6021   4
   0   7  14 523.761 129.552   2
   0  -7  14 646.985 110.026   2
   0   7  15 873.289 146.719   2
   0  -7  15 836.224 120.477   2
   0   8   0 112.846 28.0468   0
   0  -8   0 39.8675 39.1357   2
   0   8   0 11.1216 34.0006   4
   0   8  -1 5782.44 90.6820   4
   0  -8   1 5730.68 93.6566   2
   0   8   1 5619.97 81.4519   0
   0   8   1 5973.70 90.4699   4
   0  -8  -1 5837.78 98.7150   2
   0   8  -1 5663.57 87.8807   0
   0   8   2 17412.1 148.240   4
   0   8  -2 17376.0 155.886   4
   0  -8   2 17411.0 159.013   2
   0   8   2 17105.0 137.958   0
   0  -8   2 17945.6 151.259   0
   0  -8   3 1173.32 50.0719   0
   0   8  -3 1221.43 59.8368   4
   0  -8   3 1195.45 60.1960   2
   0   8   3 1005.40 52.6698   4
   0  -8   4 12193.9 144.147   2
   0   8   4 12066.0 133.783   4
   0   8  -5 4235.90 93.2507   3
   0   8   5 4148.06 108.351   2
   0  -8   5 4327.13 101.162   2
   0   8   5 4084.40 88.1748   4
   0   8  -6 1210.85 65.6453   3
   0  -8   6 1106.69 72.4787   2
   0   8   6 1120.11 65.7449   4
   0   8   6 1163.61 82.6801   2
   0   8   7 16.5499 72.4282   2
   0  -8  -7-2.25061 50.7582   5
   0  -8   7 47.0776 62.3279   2
   0   8   7-59.5610 56.6267   4
   0   8  -7 14.4318 49.5005   3
   0  -8   8 3873.00 119.252   2
   0   8   8 3601.75 103.930   4
   0  -8  -8 4009.27 113.338   5
   0   8  -8 3648.29 107.458   3
   0   8   8 3754.42 133.825   2
   0   8   9 298.920 67.3759   4
   0  -8   9 275.410 84.9532   2
   0   8   9 234.143 97.5320   2
   0   8  10 3552.85 151.110   2
   0   8  10 3945.18 120.683   4
   0  -8  10 3676.64 131.302   2
   0  -8  11 2167.42 128.097   2
   0   8  11 2106.38 108.308   4
   0   8  11 2044.12 150.355   2
   0  -8  12 6537.99 176.889   2
   0   8  12 6847.86 166.611   4
   0   8  12 7147.10 210.459   2
   0   8  13 49.2801 99.8653   2
   0  -8  13 104.776 107.011   2
   0   8  14-267.730 103.718   2
   0  -8  14 38.8953 109.222   2
   0   8  15 1098.46 143.201   2
   0  -8  15 1147.31 143.075   2
   0   9   0-11.4274 30.3773   0
   0  -9   0-1.11938 19.5330   6
   0  -9   0-19.3167 44.2825   2
   0   9   0-20.3798 32.8684   4
   0   9   1 6777.23 100.891   4
   0  -9  -1 6790.15 111.427   2
   0   9   1 6653.47 92.6573   0
   0   9  -1 6536.90 98.5252   0
   0   9  -1 6733.09 102.909   4
   0  -9   1 6670.09 108.728   2
   0   9   2 1308.79 50.1232   0
   0   9  -2 1406.84 61.0965   4
   0  -9   2 1364.65 62.4448   2
   0   9   2 1434.23 55.6223   4
   0   9  -3 12393.1 150.124   4
   0   9   3 11978.1 135.194   4
   0  -9   3 11818.3 145.306   2
   0  -9   4 1416.33 70.7268   2
   0   9   4 1652.52 66.3642   4
   0   9   5 16131.8 169.088   4
   0  -9   5 15783.2 181.124   2
   0   9   5 15821.5 202.857   2
   0   9  -5 15319.3 174.020   3
   0   9  -6 27697.8 243.303   3
   0   9   6 27472.0 273.638   2
   0   9   6 28716.9 234.193   4
   0  -9   6 28822.4 256.691   2
   0  -9   7 2694.85 101.232   2
   0   9   7 2690.68 91.7652   4
   0   9  -7 2707.25 95.5203   3
   0   9   7 2805.63 123.627   2
   0  -9  -7 2970.88 103.288   5
   0   9   8 30772.2 265.833   4
   0   9  -8 28824.1 271.733   3
   0   9   8 30663.0 324.560   2
   0  -9   8 31185.5 286.857   2
   0  -9  -8 30954.6 291.110   5
   0  -9   9 3421.79 125.266   2
   0   9   9 3175.13 139.088   2
   0   9   9 3407.59 108.508   4
   0   9  10 1344.62 131.527   2
   0  -9  10 1599.92 108.899   2
   0   9  10 1751.32 96.8794   4
   0   9  11 811.435 84.5571   4
   0   9  11 670.121 131.323   2
   0  -9  11 827.043 109.727   2
   0  -9  12 2435.41 133.804   2
   0   9  12 2382.06 142.607   2
   0   9  13 2776.07 168.972   2
   0  -9  13 2479.76 132.833   2
   0  -9  14 2856.05 149.362   2
   0   9  14 2926.01 159.784   2
   0   9  15 277.152 124.990   2
   0  10   0 41.4211 38.4748   4
   0 -10   0 151.821 45.4298   2
   0  10  -1 732.455 52.0946   4
   0  10   1 729.054 50.2121   4
   0 -10   1 778.626 58.7982   2
   0 -10  -1 719.069 58.4229   2
   0 -10   2 8457.43 130.391   2
   0  10   2 8820.48 122.474   4
   0  10  -2 8392.74 125.580   4
   0  10   3 4915.22 96.7156   4
   0 -10   3 4546.80 105.165   2
   0  10  -3 5098.50 109.653   4
   0 -10   4 15662.5 180.377   2
   0  10   4 16375.4 171.804   4
   0 -10   5-32.3535 65.5945   2
   0  10   5-13.7373 55.5116   4
   0  10  -5 72.9744 51.8060   3
   0  10   6 547.927 83.6702   2
   0  10  -6 569.319 64.0836   3
   0 -10   6 451.459 74.4809   2
   0  10   6 441.046 62.6559   4
   0  10   7 1805.48 116.007   2
   0  10   7 1836.18 88.6892   4
   0 -10   7 1772.21 98.4219   2
   0  10  -7 1823.48 90.9544   3
   0  10   8 78.2073 71.4993   4
   0  10  -8 212.969 71.0651   3
   0 -10   8 308.037 91.9300   2
   0  10   8 91.0153 96.4644   2
   0 -10  -8 93.2792 72.2564   5
   0  10   9 1079.17 114.113   2
   0  10   9 1037.27 92.1027   4
   0 -10   9 1174.65 99.9538   2
   0 -10  10 14156.2 225.381   2
   0  10  10 13989.2 209.068   4
   0  10  10 13496.2 260.624   2
   0  10  11 43.6673 105.311   2
   0 -10  11 45.2673 85.1821   2
   0  10  12 136.007 100.762   2
   0 -10  12 259.178 98.0738   2
   0  10  13 4474.11 191.685   2
   0 -10  13 4558.06 171.402   2
   0 -10  14 153.416 96.6409   2
   0  10  14 49.9979 102.309   2
   0 -11   0-34.7867 59.6952   2
   0  11   0-17.0688 42.1533   4
   0  11  -1 5329.03 106.979   4
   0 -11  -1 5328.34 119.775   2
   0 -11   1 5532.56 118.913   2
   0  11   1 5221.23 103.780   4
   0  11   2 8868.55 130.978   4
   0  11  -2 8605.80 134.605   4
   0 -11   2 8642.19 141.070   2
   0  11  -3 48.0069 60.1277   4
   0  11   3 103.022 53.2201   4
   0 -11   3 9.93412 58.9794   2
   0  11   4 18175.5 189.755   4
   0 -11   4 18874.5 208.205   2
   0  11  -5 10358.2 162.946   3
   0  11   5 11071.1 155.413   4
   0 -11   5 10972.1 171.256   2
   0  11   6 3061.95 130.874   2
   0  11   6 3443.02 104.314   4
   0  11  -6 3361.73 109.049   3
   0 -11   6 3327.02 119.238   2
   0  11   7 185.549 64.7018   4
   0  11  -7 289.206 74.5658   3
   0  11   7 147.613 93.8430   2
   0 -11   7 66.0052 87.9789   2
   0  11   8 6813.75 188.523   2
   0 -11  -8 6716.05 160.120   5
   0  11   8 6776.01 146.376   4
   0 -11   8 6804.96 157.896   2
   0  11  -8 6261.96 153.964   3
   0 -11   9 13917.8 223.914   2
   0  11   9 13236.5 196.274   4
   0  11   9 12390.0 244.572   2
   0  11  10 3857.06 172.875   2
   0 -11  10 3658.78 134.082   2
   0 -11  11 652.172 100.796   2
   0  11  11 448.287 119.195   2
   0 -11  12 3346.57 149.867   2
   0  11  12 3071.39 167.939   2
   0 -11  13 404.212 102.384   2
   0  11  13 132.774 102.564   2
   0  11  14-42.3650 130.323   2
   0 -12   0 4001.11 112.072   2
   0  12   0 4020.75 101.619   4
   0  12   1 852.034 71.3582   4
   0  12  -1 997.259 69.6797   4
   0 -12  -1 937.672 83.6114   2
   0 -12   1 1023.80 83.9749   2
   0 -12   2 6123.95 131.801   2
   0  12   2 5852.24 120.639   4
   0  12  -2 5944.80 127.308   4
   0  12   3 13702.2 175.221   4
   0 -12   3 13831.7 185.487   2
   0  12  -3 13682.3 188.473   4
   0 -12   4 33282.0 282.614   2
   0  12   4 33014.8 264.741   4
   0  12  -5 4064.61 119.179   3
   0  12   5 4187.15 115.446   4
   0 -12   5 4591.11 135.182   2
   0  12  -6 17305.1 228.723   3
   0 -12   6 17551.6 223.489   2
   0  12   6 17797.1 207.760   4
   0  12   6 17533.3 255.191   2
   0  12   7 193.356 107.144   2
   0  12  -7 398.397 75.7884   3
   0  12   7 212.264 69.1008   4
   0 -12   7 337.544 81.5747   2
   0 -12   8 7439.86 167.499   2
   0  12   8 7265.04 149.655   4
   0  12  -8 7261.59 167.611   3
   0  12   8 7894.68 211.605   2
   0 -12  -8 8113.98 183.016   5
   0 -12   9 515.479 95.7637   2
   0  12   9 202.389 109.207   2
   0 -12  10 976.298 114.129   2
   0  12  10 716.729 110.325   2
   0 -12  11 500.562 89.5094   2
   0  12  11 353.547 103.504   2
   0  12  12 483.132 119.718   2
   0 -12  12 478.314 95.3033   2
   0  12  13-135.425 123.481   2
   0 -12  13-80.3501 87.8665   2
   0  13   0 45.3172 60.3414   4
   0 -13   0 8.83041 81.9930   2
   0 -13   1 6916.45 150.177   2
   0 -13  -1 6963.37 155.168   2
   0  13  -1 6383.38 129.756   4
   0  13   1 6736.74 133.657   4
   0  13   2 4894.41 118.380   4
   0 -13   2 4959.34 136.424   2
   0  13  -2 4834.64 126.137   4
   0  13   3 2564.87 100.547   4
   0 -13   3 2672.89 108.773   2
   0  13  -3 2516.42 106.768   4
   0  13   4 3878.32 114.836   4
   0 -13   4 3828.61 122.045   2
   0 -13   5 7326.02 161.368   2
   0  13   5 7072.66 141.591   4
   0  13  -5 6978.56 154.208   3
   0  13  -6 3544.79 123.857   3
   0  13   6 3420.92 141.378   2
   0 -13   6 3435.58 122.865   2
   0  13   6 3710.87 109.702   4
   0  13  -7 612.336 86.5976   3
   0  13   7 481.285 104.745   2
   0  13   7 357.375 69.5324   4
   0 -13   7 512.617 89.2159   2
   0 -13   8 952.829 96.7835   2
   0  13  -8 1022.19 96.4853   3
   0  13   8 1016.69 114.295   2
   0 -13  -8 1239.72 105.652   5
   0  13   9 132.799 104.822   2
   0 -13   9 416.252 94.7709   2
   0  13  10 209.343 108.662   2
   0 -13  10 305.303 91.4165   2
   0 -13  11 48.4941 99.4367   2
   0  13  11 23.9181 106.152   2
   0  13  12 52.2747 118.454   2
   0 -13  12 217.376 91.6189   2
   0 -14   0 10342.3 191.806   2
   0  14   0 10362.8 166.972   4
   0 -14   1 12364.6 198.089   2
   0 -14  -1 13323.2 212.103   2
   0  14  -1 12355.7 181.017   4
   0  14   1 12572.1 180.603   4
   0  14   2 2595.96 99.5691   4
   0  14  -2 2466.01 110.083   4
   0 -14   2 2951.09 126.492   2
   0  14  -3 17697.9 229.114   4
   0 -14   3 17750.8 231.806   2
   0  14   3 17031.0 203.953   4
   0  14   4 518.756 68.6591   4
   0 -14   4 602.667 87.3384   2
   0 -14   5-29.5805 78.9469   2
   0  14   5 18.9996 58.1344   4
   0  14  -5 40.5980 66.3919   3
   0 -14   6 255.727 76.6170   2
   0  14  -6 283.732 70.7133   3
   0  14   6 260.751 62.4664   4
   0  14   6 360.159 103.276   2
   0  14  -7 309.102 80.7635   3
   0 -14   7 466.438 90.7884   2
   0  14   7 416.788 89.8627   2
   0  14   8 501.308 112.899   2
   0 -14   8 328.116 79.8442   2
   0  14  -8 299.862 84.9652   3
   0 -14   9 975.352 105.091   2
   0  14   9 1149.05 128.140   2
   0  14  10-103.796 102.281   2
   0 -14  10 64.7637 78.4026   2
   0 -14  11 124.981 100.369   2
   0  14  11-5.27393 116.515   2
   0 -15   0 71.6959 76.4866   2
   0  15   0 46.0755 59.7600   4
   0 -15  -1 580.190 89.6763   2
   0  15  -1 573.374 72.9392   4
   0 -15   1 511.088 85.9739   2
   0  15   1 621.641 68.9018   4
   0  15  -2-30.9256 68.1276   4
   0 -15   2 43.8850 78.1736   2
   0  15   2 39.1948 63.4590   4
   0  15  -3 2500.30 108.810   4
   0 -15   3 2685.58 116.194   2
   0  15   3 2516.17 100.927   4
   0  15   4 169.883 61.7243   4
   0 -15   4 160.215 74.5562   2
   0  15  -5 6410.85 162.585   3
   0 -15   5 6637.98 157.583   2
   0  15   5 7071.27 144.217   4
   0 -15   6 326.490 83.6468   2
   0  15  -6 349.224 84.9205   3
   0  15   6 343.402 94.5426   2
   0 -15   7 766.233 94.2900   2
   0  15  -7 693.585 92.3898   3
   0  15   7 869.776 115.534   2
   0 -15  -8 562.817 95.8364   5
   0  15  -8 108.749 87.2426   3
   0  15   8 229.238 100.659   2
   0 -15   8 410.055 93.4646   2
   0 -15   9 948.753 105.319   2
   0  15   9 964.431 112.508   2
   0  15  10 85.9916 98.9913   2
   0 -15  10 107.586 83.2895   2
   0 -16   0 1480.00 108.050   2
   0  16   0 1374.59 78.2825   4
   0  16   1 114.247 58.0317   4
   0 -16  -1-37.5294 73.8885   2
   0 -16   1 53.8705 89.2530   2
   0  16  -1-2.17027 62.2401   4
   0  16  -2 1004.49 88.5528   4
   0  16   2 879.097 78.3314   4
   0 -16   2 992.509 99.0043   2
   0 -16   3 679.706 84.8848   2
   0  16   3 617.040 67.3358   4
   0  16  -3 684.845 77.9280   4
   0 -16   4 2821.33 129.068   2
   0  16  -4 3052.03 124.535   3
   0  16   4 2996.86 109.439   4
   0  16  -5 91.8516 70.8828   3
   0 -16   5 117.922 88.0795   2
   0  16  -6 1494.86 105.549   3
   0  16   6 1517.76 117.391   2
   0 -16   6 1471.30 109.371   2
   0 -16   7 61.3311 76.7697   2
   0  16  -7 34.1856 79.9162   3
   0  16   7 121.482 99.9719   2
   0  16   8 235.343 112.096   2
   0  16  -8-9.74248 73.1054   3
   0 -16   8 146.478 97.9535   2
   0  16   9 379.407 122.889   2
   0 -16   9 393.558 107.300   2
   0 -17   0-37.0014 80.4943   2
   0  17   0 152.307 68.3386   4
   0 -17   1 518.514 95.0114   2
   0  17  -1 364.822 64.8132   4
   0  17   1 465.684 63.4462   4
   0 -17   2 1774.27 118.317   2
   0  17   2 1902.84 97.0134   4
   0  17  -2 2144.55 109.629   4
   0 -17   3 606.885 92.3568   2
   0  17  -3 427.500 71.4570   4
   0 -17   4 1847.68 115.995   2
   0  17  -4 1846.25 107.563   3
   0 -17   5-29.6271 82.3007   2
   0  17  -5 59.4786 79.2360   3
   0 -17   6 224.849 86.5518   2
   0  17  -6 306.414 99.5518   3
   0  17   6 277.397 101.900   2
   0  17  -7 102.116 99.9252   3
   0  17   7 111.366 107.047   2
   0 -17   7-15.2751 97.7626   2
   0  17  -8 473.494 93.4615   3
   0  17   8 811.028 125.400   2
   0 -18   0 34.3688 94.1899   2
   0  18   0-30.0799 55.1701   4
   0  18  -1 21.6210 77.5213   4
   0 -18   1 86.3860 77.2121   2
   0  18   1 218.096 62.9001   4
   0  18  -2 2823.99 125.315   4
   0 -18   2 2694.79 138.971   2
   0 -18   3 2871.64 134.809   2
   0 -18   4-40.5267 78.8862   2
   0  18  -4 38.4247 71.2008   3
   0 -18   5 213.537 93.4055   2
   0  18  -5 148.776 97.2042   3
   0  18  -6 257.309 101.252   3
   0  18   6 439.867 116.594   2
   0  18  -7 278.623 87.7829   3
   0  19   0-185.457 68.6186   4
   0  19  -1 114.609 66.2199   4
   0 -19   1-181.938 104.505   2
   0  19  -2 120.633 60.9074   4
   0 -19   2 320.963 105.162   2
  -1   0  17-27.6644 113.675   4
  -1   0  17-5.51404 116.878   2
  -1   0  16 331.732 113.643   4
  -1   0  16 34.0619 96.1573   2
  -1   0  15-73.9659 90.9306   4
  -1   0  15-87.7930 102.775   2
  -1   0  14 1574.08 133.344   4
  -1   0  14 1284.50 116.106   2
  -1   0  13 124.507 96.0515   4
  -1   0  13-37.7497 101.704   2
  -1   0  12 100.838 85.8574   4
  -1   0  12 159.041 84.5053   2
  -1   0  11-64.3385 77.5783   2
  -1   0  11-30.8246 84.2332   4
  -1   0  10 550.692 76.8977   2
  -1   0  10 481.326 78.8367   4
  -1   0   9-6.99519 64.1158   4
  -1   0   9-17.5577 57.3441   2
  -1   0   8 22007.8 227.816   4
  -1   0   8 21166.0 222.116   2
  -1   0   7-10.5419 48.8141   2
  -1   0   6 598.018 47.0048   2
  -1   0   5 34.5845 34.9358   2
  -1   0   4 21057.6 143.292   2
  -1   0   3 11.4040 28.2503   4
  -1   0   3 7.85263 22.5934   2
  -1   0   2 55495.1 187.587   4
  -1   0   2 54098.6 95.5730   0
   1   0  -2 56433.9 94.7431   0
  -1   0   1 2101.34 33.8598   6
  -1   0   1 2003.14 38.2903   8
  -1   0   0 5867.55 50.8166   7
  -1   0   0 5982.68 57.5173   8
  -1   0  -1-2.16224 19.4481   8
  -1   0  -1 12.0679 27.3469   1
  -1   0  -1-0.50365 28.7217   5
  -1   0  -2 156573. 384.413   5
  -1   0  -2 152909. 368.065   1
   1   0   2 153572. 330.422   2
  -1   0  -3-15.1927 53.9160   1
   1   0   3-4.45986 48.6455   2
  -1   0  -3-39.9504 60.6655   5
  -1   0  -4 318940. 614.409   1
   1   0   4 317032. 649.908   2
   1   0   5 24.2677 54.1921   2
   1   0   6 189471. 605.804   2
   1   0   7 665.632 99.0391   2
   1   0   8 27341.8 274.783   2
   1   0   9 2.57771 68.2344   2
   1   0  10 11122.2 207.860   2
   1   0  11-21.4748 118.401   2
   1   0  12 926.365 120.198   2
   1   0  13 74.7816 87.3638   4
   1   0  13-25.7460 92.7798   2
   1   0  14-6.84641 92.4470   4
   1   0  14 28.8601 120.631   2
   1   0  15-7.69381 131.167   2
   1   0  15 213.454 107.199   4
   1   0  16 353.822 126.236   2
  -1  -1  17-144.826 114.051   2
  -1  -1  17-2.18371 116.286   4
  -1   1  17-81.7066 118.307   2
  -1   1  16 163.223 89.1971   4
  -1   1  16 144.106 95.1425   2
  -1  -1  16 338.380 112.399   4
  -1  -1  16 222.268 109.379   2
  -1  -1  15 146.189 98.0895   4
  -1   1  15 141.541 103.427   4
  -1  -1  15 72.8374 86.4172   2
  -1   1  15 141.503 95.8468   2
  -1  -1  14 1808.07 135.151   2
  -1   1  14 1747.98 137.373   2
  -1  -1  14 1719.50 133.635   4
  -1   1  14 2016.81 135.708   4
  -1   1  13 3917.41 159.337   2
  -1  -1  13 3962.84 156.786   2
  -1   1  13 3591.67 146.404   4
  -1  -1  13 4088.63 161.811   4
  -1  -1  12 3681.12 144.196   4
  -1   1  12 3158.83 137.232   2
  -1  -1  12 3285.73 137.672   2
  -1   1  12 3420.55 133.152   4
  -1  -1  11-17.6597 75.1871   2
  -1   1  11-34.7007 71.5755   4
  -1   1  11-40.2516 71.2089   2
  -1  -1  10 3616.23 119.516   2
  -1   1  10 3504.93 120.430   4
  -1   1  10 3395.57 117.587   2
  -1   1   9 66.5834 67.7655   4
  -1  -1   9 29.3167 59.8326   2
  -1   1   9-36.9228 57.6059   2
  -1   1   8 32056.0 269.407   2
  -1   1   8 33296.6 276.138   4
  -1  -1   8 32157.9 270.035   2
  -1   1   7 2670.89 87.7488   2
  -1   1   7 2822.73 90.2562   4
  -1  -1   7 2797.43 89.6393   2
  -1   1   6 8169.00 123.796   4
  -1  -1   6 7981.67 117.623   2
  -1   1   6 7946.07 118.821   2
  -1  -1   5 6933.26 98.4749   2
  -1   1   5 7108.33 105.019   4
  -1   1   5 7355.32 103.346   2
  -1   1   4 7495.59 90.6302   2
  -1   1   4 7486.14 98.3219   4
  -1  -1   4 7736.53 89.4364   2
  -1  -1   3 122.012 23.9336   2
  -1   1   3 81.8018 22.4762   2
  -1  -1   3 93.4984 13.3026   0
  -1   1   3 75.0984 29.2689   4
  -1  -1   2 8574.28 52.3470   0
  -1   1   2 8536.68 77.4238   4
   1   1  -2 8889.99 51.0736   0
  -1  -1   1 32822.9 132.196   6
  -1   1   1 31988.2 120.269   4
  -1   1   0 176967. 328.411   8
  -1  -1   0 179562. 295.789   8
  -1   1   0 174947. 1105.41   7
  -1  -1  -1 473.427 30.3198   5
   1   1   1 599.697 23.3984   2
  -1  -1  -1 522.820 20.9913   8
  -1   1  -1 550.222 23.5638   8
   1  -1   2 85764.6 247.936   2
  -1  -1  -2 83071.4 279.286   5
  -1   1  -2 82906.2 203.861   8
  -1   1  -2 83986.4 277.217   1
   1   1   2 86154.4 255.603   2
  -1  -1  -3 446824. 703.954   5
  -1   1  -3 441778. 698.029   1
   1  -1   3 445515. 671.146   2
   1   1   4 3948.92 87.8515   2
  -1  -1  -4 4227.13 82.8000   5
  -1   1  -4 4197.70 85.0151   1
   1  -1   4 4223.91 93.1003   2
  -1   1  -5 11511.8 132.559   1
  -1  -1  -5 12022.0 137.571   5
   1   1   5 11385.1 144.564   2
   1  -1   5 11797.2 144.847   2
   1  -1   6 27495.6 238.815   2
  -1   1  -6 25726.2 204.386   1
  -1  -1  -6 27972.3 220.121   5
   1   1   6 26435.6 241.918   2
  -1   1  -7 98012.0 410.980   1
   1   1   7 94565.8 479.528   2
   1  -1   7 95563.1 467.156   2
   1  -1   8 8930.40 169.493   2
   1   1   8 8866.84 173.973   2
   1  -1   9 33.4619 78.9391   2
   1   1   9-3.17725 72.7026   2
   1   1  10 13325.2 229.836   2
   1  -1  10 14095.7 234.425   2
   1   1  10 14314.3 206.685   4
   1   1  11 12496.3 238.614   2
   1   1  11 13248.8 214.696   4
   1  -1  11 12678.8 243.806   2
   1  -1  12 857.760 117.465   2
   1   1  12 771.043 89.5096   4
   1   1  12 903.105 118.287   2
   1  -1  13 709.587 117.158   2
   1   1  13 613.245 120.020   2
   1   1  13 788.792 94.9727   4
   1   1  14 1367.25 145.482   2
   1  -1  14 1124.29 128.330   2
   1   1  14 1515.60 117.148   4
   1  -1  15 116.310 129.612   2
   1   1  15 32.6665 128.457   2
   1  -1  15 81.1869 88.0242   4
   1  -1  16 559.489 117.501   4
   1  -1  16 567.687 138.176   2
   1   1  16 349.862 132.334   2
  -1  -2  17 2010.56 174.754   4
  -1  -2  17 1821.16 150.824   2
  -1   2  17 1948.68 156.306   4
  -1   2  17 1477.15 139.450   2
  -1   2  16 389.166 109.730   4
  -1   2  16 558.520 116.451   2
  -1  -2  16 706.349 134.005   4
  -1  -2  16 594.610 123.140   2
  -1   2  15 63.8811 94.8692   2
  -1  -2  15 138.254 96.8346   2
  -1   2  15 70.2078 82.3511   4
  -1  -2  15 44.4299 107.045   4
  -1   2  14 27.4880 82.3986   4
  -1  -2  14 84.6149 97.5924   2
  -1  -2  14 36.0994 106.280   4
  -1   2  14-114.667 95.6891   2
  -1   2  13 464.178 92.5933   4
  -1   2  13 611.462 108.915   2
  -1  -2  13 516.542 106.699   2
  -1  -2  12 1650.30 116.825   2
  -1   2  12 1643.48 110.015   4
  -1   2  12 1531.52 112.241   2
  -1   2  11 4860.00 147.830   2
  -1  -2  11 5087.24 143.578   2
  -1   2  11 5363.10 148.813   4
  -1   2  10 125.413 68.2992   2
  -1  -2  10 75.9601 71.7277   2
  -1   2  10 79.5534 68.4187   4
  -1  -2   9 178.114 66.4819   2
  -1   2   9 180.779 64.1711   4
  -1   2   9 148.630 65.8288   2
  -1   2   8 131.848 65.9299   4
  -1  -2   8 125.047 61.2038   2
  -1   2   8 117.291 58.6383   2
  -1  -2   7 23045.4 210.180   2
  -1   2   7 22868.7 215.693   2
  -1   2   7 23000.1 212.528   4
  -1   2   6 19.3641 43.0533   2
  -1  -2   6 52.2895 40.4100   2
  -1   2   6 17.0630 45.1290   4
  -1   2   5 3066.76 72.8979   4
  -1   2   5 3063.44 71.7949   2
  -1  -2   5 3075.83 68.4228   2
  -1  -2   4 61864.5 241.503   2
  -1   2   4 61760.2 270.132   4
  -1  -2   4 64836.5 197.081   0
  -1   2   4 62981.1 254.100   2
  -1   2   3 9412.75 98.3046   4
  -1  -2   3 9990.92 87.2230   2
  -1  -2   3 9737.66 69.7012   0
  -1   2   3 9566.91 86.5570   2
  -1  -2   2 27459.4 118.415   2
  -1  -2   2 26229.2 108.345   0
  -1  -2   2 25572.2 113.951   8
  -1   2   2 26766.4 138.644   4
  -1   2   2 26680.7 113.005   2
  -1   2   2 27353.1 107.951   3
   1   2  -2 27216.6 106.852   0
  -1   2   1 649946. 2373.15   4
  -1   2   1 652767. 2317.79   3
  -1   2   0 1363.06 28.5110   7
  -1  -2   0 1291.54 33.6367   5
  -1  -2   0 1286.36 32.2246   6
  -1  -2   0 1238.69 28.4668   2
  -1  -2   0 1310.05 29.7321   8
  -1   2   0 1268.87 35.4877   3
  -1   2   0 1310.94 29.9970   4
  -1   2   0 1451.48 33.7832   8
  -1  -2  -1 159.814 25.0499   5
   1  -2   1 169.629 18.3827   2
  -1   2  -1 200.655 18.2845   4
  -1  -2  -1 164.962 19.3712   8
  -1   2  -1 188.236 18.9937   8
  -1   2  -2 25022.0 121.787   4
   1  -2   2 25564.7 136.429   2
  -1  -2  -2 24548.8 156.772   5
  -1   2  -2 25315.6 112.517   8
  -1   2  -3 20985.5 99.7937   8
   1   2   3 21465.0 157.121   2
   1   2   3 21061.4 112.712   4
  -1  -2  -3 21101.0 160.044   5
   1  -2   3 21614.9 150.470   2
   1  -2   4 8142.52 109.182   2
   1   2   4 7818.82 85.6927   4
  -1  -2  -4 7731.52 105.675   5
   1   2   4 8095.08 113.496   2
   1   2   5 1039.85 62.5703   2
   1   2   5 1092.14 47.9480   4
   1  -2   5 1047.40 64.8352   2
  -1  -2  -5 1184.91 58.1155   5
  -1   2  -5 1106.00 55.8939   1
   1  -2   6 14845.5 177.216   2
   1   2   6 14966.4 149.521   4
   1   2   6 14820.0 186.925   2
  -1   2  -6 14127.2 163.189   1
  -1  -2  -6 15010.0 163.269   5
   1  -2   7 25835.3 245.460   2
  -1  -2  -7 25100.9 221.010   5
   1   2   7 24723.6 250.826   2
  -1   2  -7 25281.5 217.941   1
   1   2   7 25789.1 211.332   4
   1  -2   8 11173.7 186.003   2
   1   2   8 10726.8 188.351   2
  -1   2  -8 11521.1 154.335   1
   1   2   8 11487.3 157.740   4
  -1  -2  -8 11754.5 164.560   5
   1   2   9 123.526 78.1514   2
   1   2   9 144.019 61.1743   4
   1  -2   9 143.029 82.9127   2
   1   2  10 2660.70 109.657   4
   1   2  10 2336.12 133.238   2
   1  -2  10 2442.91 130.777   2
   1  -2  11 16140.8 264.932   2
   1   2  11 15660.8 226.805   4
   1   2  11 15484.7 267.882   2
   1  -2  12 1230.47 120.767   2
   1   2  12 1538.28 129.445   2
   1   2  12 1189.00 98.8657   4
   1  -2  13 689.382 117.067   2
   1   2  13 698.810 92.6285   4
   1   2  13 591.894 100.020   2
   1   2  14 1976.50 140.014   2
   1  -2  14 2087.09 154.978   2
   1  -2  15 3349.36 168.820   2
   1   2  15 3637.84 186.040   2
   1  -2  16 46.3281 126.790   2
   1   2  16-90.8323 138.135   2
   1  -2  16 232.823 92.0945   4
  -1  -3  17 510.768 114.474   2
  -1   3  17 316.368 110.914   2
  -1   3  16 1508.41 137.396   4
  -1  -3  16 1544.53 135.361   2
  -1   3  16 1410.93 132.243   2
  -1  -3  16 1483.99 137.134   4
  -1   3  15 1784.57 134.509   4
  -1   3  15 1621.62 133.981   2
  -1  -3  15 1761.85 127.412   2
  -1  -3  14 392.027 86.3395   2
  -1   3  14 529.446 112.147   2
  -1   3  14 456.823 98.1103   4
  -1  -3  13 1629.07 123.343   2
  -1   3  13 1271.62 121.897   2
  -1   3  13 1580.49 119.678   4
  -1  -3  12 1202.98 99.9021   2
  -1   3  12 1276.69 106.222   4
  -1   3  12 1028.73 106.433   2
  -1   3  11 2737.23 118.871   4
  -1  -3  11 2765.59 118.717   2
  -1   3  11 2484.43 118.127   2
  -1   3  10-2.64192 75.7736   2
  -1   3  10 129.536 72.6344   4
  -1  -3  10 69.9641 67.4717   2
  -1   3   9 3855.36 117.077   4
  -1  -3   9 3869.56 112.039   2
  -1   3   9 3946.41 121.945   2
  -1  -3   8 3398.68 98.8742   2
  -1   3   8 3362.61 104.770   2
  -1   3   8 3514.41 104.498   4
   1  -3  -7 2.07855 16.5151   5
  -1  -3   7-14.6216 51.0573   2
  -1   3   7-26.7830 51.0381   2
  -1   3   7-43.3411 47.9557   4
   1   3  -6 3814.75 52.8632   3
   1  -3  -6 3741.68 52.9403   5
  -1  -3   6 3651.85 82.7492   2
  -1   3   6 3516.18 88.3861   2
  -1   3   6 3837.46 89.9862   4
  -1   3   5 39125.2 236.822   4
  -1  -3   5 38564.9 223.887   2
  -1   3   5 37490.9 230.725   2
  -1  -3   5 40577.7 184.116   0
  -1  -3   4 24738.2 130.624   0
  -1   3   4 23486.7 162.407   2
  -1  -3   4 24076.7 159.582   2
  -1   3   4 24102.3 172.159   4
  -1  -3   3 98150.8 246.599   0
  -1   3   3 101099. 309.969   4
  -1   3   3 100022. 285.162   2
  -1  -3   3 95761.2 223.721   8
  -1  -3   3 98815.8 277.664   2
  -1  -3   2 17668.0 102.557   0
   1   3  -2 18187.4 102.295   0
  -1  -3   2 17815.2 107.168   2
  -1   3   2 17414.2 64.3905   0
  -1   3   2 17781.3 121.422   4
   1  -3  -1 4185.84 43.8433   2
   1  -3  -1 4280.97 35.9564   0
  -1  -3   1 4231.67 51.3179   2
  -1   3   1 4208.79 54.4095   3
  -1  -3   1 4121.84 56.2503   6
  -1  -3   1 4103.08 45.5916   8
  -1  -3   0 487.330 21.4593   8
  -1  -3   0 493.756 26.2140   2
  -1   3   0 465.431 26.7075   4
  -1   3   0 483.421 29.3018   3
  -1  -3   0 424.056 27.1925   6
   1  -3   0 540.213 20.8604   2
   1  -3   1 9634.71 74.2932   2
  -1   3  -1 10105.7 76.1399   8
  -1   3  -1 9758.37 72.4709   7
  -1  -3  -1 9560.46 62.9460   7
  -1   3  -1 9066.09 93.3083   3
  -1   3  -1 9420.60 78.5322   4
  -1  -3  -1 9196.08 94.1020   5
  -1  -3  -1 9197.87 84.1233   6
   1  -3   2 8793.45 85.8247   2
  -1   3  -2 8539.69 79.2827   4
  -1  -3  -2 8258.86 95.4081   5
  -1   3  -2 8662.43 66.3475   8
  -1   3  -2 8715.82 98.7670   3
   1   3   2 9113.37 94.4035   2
   1  -3   3 31026.2 176.923   2
   1   3   3 29675.0 133.161   4
  -1  -3  -3 29953.2 190.888   5
  -1   3  -3 31109.5 118.570   8
   1  -3   4 63074.0 285.731   2
   1   3   4 65339.2 309.694   2
   1   3   4 64009.5 232.455   4
  -1  -3  -4 62520.7 295.812   5
  -1  -3  -5 16032.3 162.097   5
   1   3   5 16144.2 137.000   4
   1   3   5 16842.1 178.092   2
   1  -3   5 16141.8 165.020   2
   1   3   6 8039.10 110.606   4
   1  -3   6 8284.55 135.216   2
  -1  -3  -6 8340.24 128.055   5
   1   3   6 8212.07 141.357   2
  -1   3  -7 5130.17 112.023   1
   1  -3   7 5581.85 129.361   2
   1   3   7 5084.65 101.047   4
  -1  -3  -7 5303.49 112.839   5
   1   3   7 5119.31 131.407   2
  -1  -3  -8 5732.54 120.856   5
   1   3   8 5786.72 117.178   4
   1   3   8 5333.66 143.882   2
  -1   3  -8 5759.35 122.183   1
   1  -3   8 5484.11 137.139   2
   1   3   9 1668.36 106.054   2
   1  -3   9 1867.20 103.901   2
  -1  -3  -9 1465.91 70.7595   5
   1   3   9 1768.67 81.8649   4
   1   3  10 7144.43 149.295   4
   1  -3  10 7136.65 175.901   2
   1   3  10 6816.35 183.225   2
   1   3  11 724.576 133.824   2
   1   3  11 618.908 95.1036   4
   1  -3  11 640.068 123.547   2
   1  -3  12 19.9083 94.9936   2
   1   3  12 29.8242 63.2974   4
   1   3  12-38.2473 91.9421   2
   1   3  13 129.286 107.153   2
   1  -3  13-1.59506 96.2413   2
   1   3  14 2204.09 140.999   2
   1  -3  14 2089.85 146.494   2
   1   3  15 1032.18 142.326   2
   1  -3  15 814.613 130.020   2
   1   3  16 217.202 135.230   2
   1  -3  16 177.747 132.664   2
   1  -3  17 2236.79 170.286   4
  -1   4  17 410.186 129.705   2
  -1   4  17 507.618 101.359   4
  -1  -4  16 999.970 119.608   2
  -1   4  16 1209.06 120.806   4
  -1   4  16 1026.14 129.845   2
  -1  -4  15 177.826 106.283   2
  -1   4  15 115.473 109.551   2
  -1   4  15 277.972 102.986   4
  -1   4  14 4619.13 160.657   4
  -1   4  14 4267.47 172.197   2
  -1  -4  14 4787.87 163.819   2
  -1   4  13 4259.53 176.040   2
  -1   4  13 4708.20 162.289   4
  -1  -4  13 4472.56 157.765   2
  -1   4  12 24.9445 75.1359   4
  -1   4  12-36.7634 89.0823   2
  -1  -4  12 89.6286 79.3068   2
  -1  -4  11 2457.14 112.505   2
  -1   4  11 2316.75 118.571   2
  -1   4  11 2293.74 109.244   4
  -1  -4  10 3746.29 119.169   2
  -1   4  10 3812.56 122.233   4
  -1   4  10 3223.11 123.553   2
  -1  -4   9 9451.53 162.282   2
  -1   4   9 10111.2 168.847   4
  -1   4   9 9721.35 175.768   2
  -1   4   8 2583.31 99.9785   2
  -1   4   8 2550.75 96.3867   4
  -1  -4   8 2518.81 95.8530   2
  -1   4   7 18323.7 201.223   2
  -1  -4   7 19192.4 193.595   2
   1   4  -7 18907.9 132.746   3
  -1   4   7 19401.0 198.643   4
   1   4  -6 2607.61 49.9153   3
  -1   4   6 2441.38 78.8915   4
  -1  -4   6 2750.85 60.4939   0
  -1  -4   6 2485.13 75.5974   2
  -1   4   6 2290.33 77.8642   2
  -1   4   5 698.915 46.2035   2
  -1  -4   5 867.252 46.7689   2
  -1   4   5 744.314 50.5185   4
  -1  -4   5 815.282 34.7632   0
  -1  -4   4 1674.46 50.3144   2
  -1   4   4 1669.80 55.6988   4
  -1  -4   4 1680.98 42.1866   0
  -1  -4   3 11810.6 74.8305   8
  -1  -4   3 11999.0 96.4813   0
  -1   4   3 11754.7 114.073   4
  -1   4   3 11826.6 108.884   2
  -1  -4   3 12294.0 108.866   2
   1   4  -3 12146.4 98.6104   0
  -1  -4   2 77198.3 240.451   2
  -1   4   2 78293.7 263.169   4
   1   4  -2 78881.8 231.339   0
   1  -4  -1 104457. 209.372   0
  -1  -4   1 101572. 287.464   6
   1   4  -1 106109. 244.686   4
  -1   4   1 104323. 294.469   4
  -1  -4   1 105413. 271.569   2
  -1  -4   1 106294. 208.583   8
   1   4  -1 105796. 268.022   0
   1  -4  -1 105811. 245.032   2
  -1   4   0 209869. 403.719   4
  -1  -4   0 212447. 391.199   2
   1  -4   0 218852. 1412.35   2
  -1  -4   0 211374. 404.576   6
   1  -4   0 210852. 326.002   0
  -1   4   0 217755. 420.357   3
   1   4   0 211366. 1225.34   4
  -1  -4  -1 41213.0 181.173   6
  -1  -4  -1 42676.4 127.426   7
  -1   4  -1 42273.1 152.965   7
   1   4   1 42025.6 134.618   4
  -1   4  -1 40865.8 179.604   4
  -1   4  -1 43950.8 158.750   8
  -1   4  -1 41382.8 202.104   3
   1  -4   1 43622.1 171.740   2
  -1   4  -2 10914.4 97.7041   4
   1  -4   2 11454.6 100.239   2
  -1  -4  -2 11170.3 116.747   5
   1   4   2 11649.8 77.0290   4
  -1   4  -2 11245.2 115.292   3
  -1   4  -2 11646.2 76.7979   8
  -1   4  -3 501.956 36.6110   4
   1   4   3 496.085 25.9163   4
  -1   4  -3 503.297 39.8938   3
   1   4   3 489.315 41.9182   2
  -1  -4  -3 487.239 42.5217   5
  -1   4  -3 515.926 20.4246   8
   1  -4   3 505.496 35.6905   2
   1   4   4 11792.8 102.434   4
   1   4   4 12313.1 144.977   2
  -1  -4  -4 12053.6 139.281   5
   1  -4   4 11960.7 132.652   2
   1   4   5 42007.9 280.893   2
   1  -4   5 41252.5 255.020   2
   1   4   5 40530.3 210.867   4
  -1  -4  -5 40891.4 265.619   5
   1  -4   6 12877.2 161.884   2
  -1  -4  -6 13352.6 162.573   5
   1   4   6 12954.9 177.410   2
   1   4   6 13120.7 136.666   4
  -1  -4  -7 2263.61 85.5981   5
   1   4   7 1961.14 99.9113   2
   1   4   7 2033.28 73.3469   4
   1  -4   7 2189.55 95.7078   2
   1  -4   8 9450.76 166.407   2
  -1   4  -8 9110.60 148.130   1
   1   4   8 9085.70 140.279   4
  -1  -4  -8 9422.91 154.847   5
   1   4   8 9407.63 178.981   2
   1   4   9 481.409 85.1524   2
   1  -4   9 499.664 79.7641   2
  -1  -4  -9 333.460 50.2658   5
   1   4   9 487.370 60.2609   4
   1   4  10 105.996 69.5690   4
   1   4  10 73.3799 103.868   2
   1  -4  10 102.237 86.4966   2
   1  -4  11 7707.67 186.225   2
   1   4  11 7985.76 166.030   4
   1   4  11 7952.00 207.534   2
   1   4  12-59.8432 104.787   2
   1  -4  12 84.7751 95.1882   2
   1   4  13 861.255 123.345   2
   1  -4  13 848.256 101.193   2
   1   4  14 2094.58 140.394   2
   1  -4  14 1818.65 137.228   2
   1   4  15 172.864 121.666   2
   1  -4  15 174.001 115.454   2
   1   4  16-34.3739 103.799   2
  -1   5  17 324.996 120.055   4
  -1   5  16 344.092 94.6166   4
  -1   5  16 336.383 113.301   2
  -1  -5  16 239.066 112.076   2
  -1   5  15 2004.38 128.905   4
  -1   5  15 2102.56 142.046   2
  -1  -5  15 2038.28 146.945   2
  -1   5  14 455.340 100.551   4
  -1   5  14 297.596 111.051   2
  -1  -5  14 495.252 115.903   2
  -1   5  13 14158.2 242.976   4
  -1   5  13 14093.2 267.297   2
  -1  -5  13 13316.4 240.695   2
  -1  -5  12 6143.15 169.025   2
  -1   5  12 6310.66 167.925   4
  -1   5  12 6680.12 192.221   2
  -1   5  11-0.56688 75.3667   4
  -1  -5  11 18.7203 91.5546   2
  -1   5  11-16.2074 80.4356   2
  -1   5  10 13276.5 205.848   4
  -1   5  10 13270.2 218.730   2
  -1  -5  10 13273.3 206.364   2
  -1  -5   9 546.476 80.7008   2
  -1   5   9 659.650 77.7418   4
  -1   5   9 666.943 79.5635   2
  -1   5   8 16202.2 198.143   4
  -1   5   8 16017.0 209.062   2
  -1  -5   8 15651.9 192.287   2
  -1   5   7 132.721 60.7351   2
  -1  -5   7 203.747 61.9078   2
  -1  -5   7 206.793 38.0931   0
  -1   5   7 143.366 56.4990   4
   1   5  -7 280.482 33.8345   3
  -1  -5   6 18696.1 150.366   0
   1   5  -6 18254.1 131.163   3
  -1   5   6 18295.8 181.882   4
  -1  -5   6 18178.4 176.305   2
  -1   5   6 17855.7 188.855   2
  -1  -5   5 7705.46 109.446   2
  -1   5   5 7837.41 115.930   4
  -1   5   5 7647.58 118.318   2
  -1  -5   5 7807.96 92.3881   0
  -1   5   4 753.469 44.8620   2
  -1  -5   4 737.694 34.9820   0
  -1   5   4 742.855 44.7051   4
  -1  -5   4 794.345 43.5305   2
  -1  -5   3 35947.5 182.061   0
  -1   5   3 33932.2 130.916   0
   1   5  -3 35973.8 182.816   0
  -1  -5   3 34057.3 187.620   2
  -1   5   3 33686.8 197.353   4
  -1  -5   2 4794.41 43.0696   8
  -1   5   2 4488.55 49.7639   0
  -1  -5   2 4830.27 71.2205   2
   1   5  -2 4879.04 66.5208   0
  -1   5   2 4745.08 74.4404   4
  -1  -5   1 2568.31 53.8969   2
   1  -5  -1 2675.37 48.9943   2
  -1  -5   1 2599.97 53.0600   6
   1  -5  -1 2600.09 41.7834   0
  -1   5   1 2610.09 54.9422   4
  -1   5   1 2486.67 41.4288   0
   1   5  -1 2745.41 47.8935   4
   1   5  -1 2748.37 52.3913   0
   1   5   0 38808.5 151.615   4
  -1  -5   0 38173.7 182.806   6
   1  -5   0 39564.6 171.202   2
  -1  -5   0 38390.0 185.680   2
   1  -5   0 38781.0 153.001   0
  -1   5   0 38673.6 190.974   4
   1  -5   1 32397.5 153.643   0
   1  -5   1 31299.6 159.912   2
  -1   5  -1 33902.9 144.218   8
  -1   5  -1 31532.2 135.049   7
   1   5   1 31114.8 134.381   4
  -1   5  -1 30210.2 187.066   3
  -1  -5  -1 33760.9 171.011   6
  -1   5  -1 31133.1 171.596   4
   1  -5   2 9800.56 99.4422   2
  -1   5  -2 9349.50 99.6043   4
   1   5   2 9389.29 79.2144   4
  -1   5  -2 9466.75 71.1930   8
  -1   5  -2 9182.71 110.207   3
  -1  -5  -3 14608.4 149.018   5
  -1   5  -3 14642.5 148.225   3
  -1   5  -3 14502.6 78.8146   8
   1   5   3 14274.7 103.778   4
   1  -5   3 14656.3 131.024   2
  -1   5  -3 14386.3 132.316   4
  -1  -5  -4 13683.6 154.277   5
   1   5   4 14044.9 158.003   2
   1  -5   4 13951.9 143.212   2
   1   5   4 13530.0 113.902   4
  -1   5  -4 13390.1 150.727   3
   1  -5   5 40985.4 259.687   2
   1   5   5 39663.4 210.562   4
   1   5   5 40766.6 284.632   2
  -1  -5  -5 39724.5 269.737   5
  -1  -5  -6 96.4314 52.9220   5
   1  -5   6 161.004 60.1873   2
   1   5   6 71.9663 42.4737   4
   1   5   6 57.0798 67.0902   2
   1   5   7 13882.7 154.083   4
   1  -5   7 14418.9 186.031   2
   1   5   7 14296.7 202.873   2
  -1  -5  -7 13764.7 180.000   5
   1   5   8 223.563 53.6691   4
   1  -5   8 327.914 69.4666   2
  -1  -5  -8 318.642 56.5224   5
   1   5   8 240.347 81.4645   2
   1   5   9 2999.61 131.479   2
   1   5   9 3182.64 96.5354   4
  -1  -5  -9 2547.57 95.9496   5
   1  -5   9 3163.90 117.224   2
   1   5  10 8645.80 204.206   2
   1   5  10 8803.24 158.980   4
   1  -5  10 9080.71 191.941   2
   1   5  11 3197.65 154.078   2
   1  -5  11 3616.96 142.004   2
   1   5  12 277.684 109.980   2
   1  -5  12 432.353 101.430   2
   1   5  13 380.872 116.290   2
   1  -5  13 324.958 93.6669   2
   1  -5  14 445.656 120.231   2
   1   5  14 300.665 113.899   2
   1  -5  15 256.508 94.4459   2
   1   5  15 365.120 109.290   2
  -1   6  16 369.939 103.183   2
  -1  -6  16 153.873 119.427   2
  -1  -6  15 760.921 103.376   2
  -1   6  15 934.504 130.010   2
  -1   6  15 901.843 99.6860   4
  -1  -6  14 97.3514 100.411   2
  -1   6  14 18.1753 114.201   2
  -1   6  14 56.6836 90.8719   4
  -1  -6  13 178.002 96.6184   2
  -1   6  13 204.755 111.902   2
  -1   6  13 200.339 89.5662   4
  -1   6  12 1336.95 118.342   2
  -1   6  12 1509.01 105.935   4
  -1  -6  12 1444.03 112.672   2
  -1  -6  11 6628.09 164.746   2
  -1   6  11 6848.26 180.315   2
  -1   6  11 6645.31 163.481   4
  -1   6  10 70.4772 74.8030   2
  -1   6  10-60.8133 84.4795   4
  -1  -6  10-6.51201 80.9461   2
  -1   6   9 20871.6 237.341   4
  -1  -6   9 20716.9 236.798   2
  -1   6   9 20628.4 258.025   2
  -1   6   8 522.132 69.0577   2
  -1   6   8 515.854 64.1967   4
  -1  -6   8 595.818 69.9813   2
  -1  -6   7 7388.25 129.795   2
   1   6  -7 7636.24 101.893   3
  -1   6   7 7495.56 132.379   4
  -1   6   7 7349.68 140.188   2
  -1   6   6 7294.80 128.469   2
  -1  -6   6 7585.05 122.182   2
  -1  -6   6 7649.42 102.354   0
  -1   6   6 7314.16 122.671   4
  -1   6   5 15190.1 165.359   2
  -1  -6   5 14415.7 131.745   0
  -1  -6   5 14608.2 151.129   2
  -1   6   5 15020.5 159.346   4
  -1   6   4 15161.2 153.482   2
  -1  -6   4 15507.1 133.717   0
  -1  -6   4 15209.9 148.390   2
  -1   6   4 15006.6 148.786   4
  -1   6   3 10879.7 85.2922   0
  -1  -6   3 10721.8 117.091   2
   1   6  -3 11323.4 111.644   0
  -1   6   3 11194.8 123.984   4
  -1  -6   3 10997.5 111.350   0
   1   6  -2 1995.99 49.8859   0
  -1   6   2 1929.79 57.0322   4
  -1  -6   2 1931.61 55.5176   2
  -1   6   2 1873.97 39.0319   0
   1  -6  -1 42104.2 171.965   0
  -1   6   1 41549.3 212.911   4
  -1   6   1 38791.2 167.117   0
   1  -6  -1 41744.9 195.484   2
  -1  -6   1 40440.3 207.337   2
   1   6  -1 40711.3 198.892   0
  -1  -6   1 41694.7 204.918   6
  -1  -6   0 3598.23 62.8497   6
   1  -6   0 3851.60 57.2884   0
  -1   6   0 3602.72 68.1549   4
   1   6   0 3509.61 55.0431   4
  -1  -6   0 3948.99 72.8238   2
  -1   6  -1 34984.1 208.080   3
   1   6   1 34975.8 159.099   4
  -1  -6  -1 34706.2 200.946   2
  -1  -6  -1 34559.2 182.219   6
  -1   6  -1 35481.3 146.717   7
   1  -6   1 35722.7 185.351   2
   1  -6   1 35571.2 170.470   0
  -1   6  -1 35925.3 198.931   4
   1  -6   2 46341.5 221.535   2
  -1   6  -2 47845.0 161.718   8
   1  -6   2 47387.6 212.891   0
   1   6   2 45915.2 186.999   4
  -1   6  -2 45906.9 230.042   4
  -1   6  -2 46076.2 253.668   3
   1   6   3 49938.5 203.767   4
  -1   6  -3 49164.7 254.006   4
   1  -6   3 51369.8 252.273   2
  -1   6  -3 48888.9 275.812   3
   1   6   4 1222.39 67.3525   2
   1   6   4 1098.96 44.2037   4
   1  -6   4 1119.85 61.8438   2
  -1  -6  -4 1157.14 65.0677   5
  -1   6  -4 1139.62 60.4261   3
   1   6   5 6411.53 92.9997   4
   1  -6   5 6788.48 116.562   2
   1   6   5 7224.45 137.845   2
  -1  -6  -5 6846.67 125.962   5
  -1   6  -5 6594.09 120.293   3
   1  -6   6 4221.67 106.744   2
  -1  -6  -6 4274.86 107.335   5
   1   6   6 4164.14 83.3938   4
   1   6   6 4099.98 117.964   2
   1   6   7 1975.05 100.270   2
   1   6   7 1946.26 70.0260   4
   1  -6   7 1984.92 90.0452   2
  -1  -6  -7 2088.30 87.9439   5
   1   6   8 1365.46 104.307   2
   1  -6   8 1391.45 88.2211   2
   1   6   8 1504.63 72.2557   4
  -1  -6  -8 1667.73 84.5225   5
  -1  -6  -9 637.566 66.6997   5
   1  -6   9 825.215 83.9650   2
   1   6   9 812.853 67.2410   4
   1   6   9 938.553 104.505   2
   1  -6  10 9212.12 191.623   2
   1   6  10 9777.29 220.223   2
   1   6  11 7498.45 200.490   2
   1  -6  11 7743.31 188.794   2
   1   6  12 80.2817 104.673   2
   1  -6  12-202.272 104.965   2
   1   6  13 19.7880 107.699   2
   1  -6  14 388.815 104.770   2
   1   6  14 560.381 124.552   2
   1  -6  15 1331.22 147.582   2
   1   6  15 1191.36 147.424   2
  -1   7  16 617.598 117.886   2
  -1   7  16 870.806 95.1284   4
  -1  -7  15 1820.64 142.265   2
  -1   7  15 1675.11 118.608   4
  -1   7  15 1508.47 143.977   2
  -1  -7  14 53.0932 108.205   2
  -1   7  14-28.6020 116.689   2
  -1   7  14 74.9012 94.4303   4
  -1  -7  13 1416.41 125.352   2
  -1   7  13 1113.66 130.879   2
  -1   7  13 1344.98 100.770   4
  -1   7  12 2219.84 124.165   4
  -1  -7  12 2001.20 117.150   2
  -1   7  12 1764.38 127.020   2
  -1  -7  11 1180.53 99.7890   2
  -1   7  11 1075.53 99.4128   4
  -1   7  11 1176.57 117.881   2
  -1   7  10 760.214 93.0392   4
  -1   7  10 1050.56 109.781   2
  -1  -7  10 1003.71 90.9447   2
  -1  -7   9 16758.3 216.745   2
  -1   7   9 16555.7 214.502   4
  -1   7   9 16376.3 235.937   2
  -1   7   8 312.584 75.2717   2
  -1  -7   8 349.291 67.5500   2
  -1   7   8 290.004 68.9326   4
  -1  -7   7 2961.09 94.9997   2
   1   7  -7 3147.79 75.7486   3
  -1   7   7 3109.89 102.723   2
  -1   7   7 3012.42 94.5243   4
  -1  -7   6 25858.5 219.188   2
  -1   7   6 27162.5 226.864   4
  -1   7   6 27939.2 254.902   2
  -1   7   5 1882.86 71.4345   4
  -1   7   5 1848.14 74.5058   2
  -1  -7   4 4933.67 84.9659   0
  -1   7   4 4894.92 95.9111   4
  -1  -7   4 4585.10 88.9018   2
  -1   7   3 10458.6 91.9859   0
  -1   7   3 10258.6 123.571   4
  -1  -7   3 10437.4 123.746   2
   1   7  -3 10930.5 116.634   0
  -1  -7   3 10946.1 118.507   0
   1   7  -2 57037.5 256.083   4
   1   7  -2 56773.0 252.384   0
  -1   7   2 58169.5 277.177   4
  -1  -7   2 56799.6 268.271   2
   1  -7  -2 57059.9 255.394   2
  -1   7   2 56445.1 209.227   0
  -1   7   1 5885.81 92.0390   4
  -1  -7   1 5756.18 84.0616   6
   1   7  -1 5742.04 83.0991   0
  -1   7   1 5612.69 73.5734   0
   1  -7  -1 5765.35 85.8269   2
   1   7  -1 5835.38 80.8026   4
  -1  -7   1 5631.39 90.9213   2
   1  -7   0 3884.92 63.5092   0
  -1  -7   0 3954.61 80.8128   2
  -1   7   0 3997.66 76.9284   4
   1   7   0 3859.68 67.6866   0
  -1  -7   0 3895.47 69.3073   6
   1   7   0 3856.92 63.7860   4
   1  -7   0 4001.94 73.1043   2
  -1   7  -1 721.287 27.1267   7
   1   7   1 709.510 35.1023   4
  -1   7  -1 653.627 49.3870   4
   1  -7   1 686.760 34.1856   0
   1  -7   1 734.246 42.3759   2
  -1  -7  -1 906.561 39.2595   6
  -1  -7  -1 716.613 53.8364   2
   1  -7   2 965.089 41.2240   0
  -1   7  -2 957.690 30.8869   8
  -1   7  -2 938.776 55.8266   3
  -1  -7  -2 901.283 22.6399   7
   1   7   2 954.845 40.1095   4
  -1   7  -2 1001.28 31.7978   7
   1  -7   2 929.148 49.0119   2
  -1   7  -2 1012.54 52.4875   4
   1   7   3 294.416 32.1851   4
  -1   7  -3 296.149 46.3111   4
   1  -7   3 377.370 47.4149   2
   1  -7   3 329.817 37.5017   0
  -1   7  -3 359.680 48.1269   3
  -1   7  -4 16334.7 168.861   4
   1  -7   4 16690.4 164.396   2
   1   7   4 17236.2 188.847   2
  -1  -7  -4 17443.9 191.640   5
   1   7   4 17087.5 138.474   4
  -1   7  -4 16368.4 180.308   3
  -1   7  -5 95.4522 53.0264   3
  -1  -7  -5 152.083 53.2994   5
   1   7   5 74.4007 34.6465   4
   1  -7   5 107.649 52.5340   2
   1   7   5 122.173 62.2151   2
   1  -7   6 8612.20 139.636   2
   1   7   6 8375.05 114.924   4
  -1  -7  -6 8565.26 151.554   5
   1   7   6 8720.33 162.084   2
  -1   7  -6 8549.00 147.602   3
   1   7   7 27473.3 287.508   2
   1  -7   7 27812.7 257.632   2
   1   7   7 27352.3 213.621   4
  -1  -7  -7 28533.6 277.139   5
   1  -7   8 769.811 81.2279   2
  -1  -7  -8 812.937 76.4962   5
   1   7   8 674.361 94.0801   2
   1   7   8 757.785 60.5774   4
   1  -7   9 939.943 98.8073   2
   1   7   9 914.107 108.905   2
  -1  -7  -9 920.789 79.7628   5
   1   7  10 1141.02 123.711   2
   1  -7  10 1396.98 114.409   2
   1   7  11 1685.30 130.397   2
   1  -7  11 1466.87 117.787   2
   1   7  12 403.523 108.508   2
   1  -7  12 280.756 101.945   2
   1  -7  13 1412.86 126.763   2
   1   7  13 1338.27 122.681   2
   1  -7  14-78.5834 114.223   2
   1   7  14-51.2983 106.831   2
   1  -7  15 730.330 135.114   2
   1   7  15 797.837 135.232   2
  -1   8  16 75.9527 113.341   2
  -1   8  15 284.795 118.004   2
  -1  -8  15 233.817 108.053   2
  -1   8  15 228.004 94.2207   4
  -1   8  14 4097.67 155.919   4
  -1  -8  14 4072.60 163.303   2
  -1   8  14 3876.54 175.126   2
  -1   8  13 90.7087 100.771   2
  -1   8  13 102.269 79.9608   4
  -1  -8  13 130.844 92.9459   2
  -1  -8  12 408.642 93.2162   2
  -1   8  12 203.784 108.641   2
  -1   8  12 398.602 88.1162   4
  -1   8  11 2330.69 116.561   4
  -1  -8  11 2254.70 118.266   2
  -1   8  11 2246.11 134.150   2
  -1   8  10 1275.90 119.230   2
  -1   8  10 1296.69 93.2437   4
  -1  -8  10 1413.24 94.2011   2
  -1  -8   9 5816.32 142.359   2
  -1   8   9 5769.62 159.733   2
  -1   8   9 5683.63 138.887   4
  -1   8   8 11787.1 196.989   2
  -1   8   8 12232.5 183.340   4
  -1  -8   8 11586.5 175.650   2
  -1   8   7-10.5486 59.6746   4
  -1  -8   7 42.9341 56.9562   2
  -1   8   7 24.9496 60.2158   2
   1   8  -7 34.1140 39.2098   3
  -1   8   6 73.7520 49.3087   4
  -1  -8   6 68.0849 57.7347   2
  -1   8   6 63.0711 55.8801   2
  -1   8   5 29.6064 47.6758   4
  -1  -8   5 20.9006 49.6507   2
  -1   8   5-24.6860 52.3798   2
  -1  -8   4 11125.7 138.370   2
  -1   8   4 11629.5 144.577   4
  -1   8   4 11323.0 105.414   0
  -1   8   3 20195.7 180.127   4
  -1   8   3 19783.3 134.288   0
  -1  -8   3 19571.6 175.072   2
  -1  -8   2 260.767 45.7404   2
   1  -8  -2 249.293 41.0124   2
  -1   8   2 238.445 28.1064   0
  -1   8   2 326.416 45.9270   4
   1   8  -2 268.206 39.7242   4
   1   8  -2 276.790 37.1363   0
   1   8  -1 6540.88 90.3845   4
  -1   8   1 6692.56 104.029   4
  -1   8   1 6734.05 86.6061   0
   1  -8  -1 6492.58 97.5050   2
  -1  -8   1 6456.89 93.1918   6
  -1  -8   1 6620.18 106.366   2
   1   8  -1 6423.78 91.6893   0
   1   8   0 4880.44 75.8999   4
   1  -8   0 5133.03 88.6063   2
  -1   8   0 4844.38 89.2059   4
   1   8   0 5064.92 85.9243   0
   1  -8   0 4791.46 78.8631   0
  -1  -8   0 4783.11 94.5078   2
  -1  -8   0 4942.13 80.3438   6
  -1   8  -1 15744.2 152.173   4
  -1  -8  -1 15091.5 156.462   2
   1  -8   1 15644.8 132.761   0
  -1  -8  -1 15036.9 133.487   6
   1   8   1 15772.2 129.208   4
   1  -8   1 15728.5 146.180   2
  -1   8  -2 14739.0 161.904   3
   1   8   2 15652.0 130.541   4
  -1   8  -2 15400.6 107.315   7
  -1   8  -2 15583.5 155.705   4
   1  -8   2 15271.4 136.106   0
   1  -8   2 15576.3 149.554   2
  -1   8  -3 7342.61 116.550   4
  -1   8  -3 7037.22 124.162   3
   1  -8   3 7204.57 109.999   2
   1   8   3 7276.95 93.9797   4
   1  -8   3 7466.31 102.583   0
   1  -8   4 12.9737 48.1336   2
  -1   8  -4-15.8128 49.1023   3
  -1   8  -4-13.7871 49.6993   4
   1  -8   5 2305.18 84.0464   2
  -1  -8  -5 2219.56 95.5266   5
   1   8   5 2068.49 91.5072   2
  -1   8  -5 2179.16 87.9956   3
   1   8   5 1952.22 63.3275   4
  -1   8  -6 9521.96 163.122   3
   1  -8   6 9780.16 151.951   2
   1   8   6 10637.3 183.557   2
  -1  -8  -6 10082.5 170.392   5
   1   8   6 9731.56 125.878   4
   1   8   7 706.150 89.1003   2
   1  -8   7 577.969 74.0230   2
  -1   8  -7 494.834 74.4034   3
  -1  -8  -7 786.917 78.9747   5
  -1  -8  -8 340.617 82.3557   5
   1   8   8 286.628 96.1948   2
   1  -8   8 280.555 80.0547   2
   1   8   9 2049.34 124.434   2
   1  -8   9 2130.63 109.411   2
  -1  -8  -9 2322.00 115.806   5
   1   8  10 748.135 110.264   2
   1  -8  10 926.384 103.586   2
   1   8  11-53.3137 109.177   2
   1  -8  11 113.247 91.6715   2
   1   8  12 1749.55 142.668   2
   1  -8  12 1766.81 120.849   2
   1  -8  13 107.333 94.4936   2
   1   8  13 56.4270 112.342   2
   1  -8  14 447.682 113.564   2
   1   8  14 402.877 111.791   2
  -1  -9  15 657.638 108.138   2
  -1   9  15 442.446 103.489   2
  -1   9  14 8.04779 90.5119   2
  -1  -9  14 127.569 91.6636   2
  -1   9  14-93.3806 88.4446   4
  -1   9  13 5476.56 161.488   4
  -1  -9  13 5507.90 172.056   2
  -1   9  13 4977.76 191.416   2
  -1   9  12 3028.21 148.286   2
  -1  -9  12 3230.54 140.344   2
  -1   9  12 2832.18 122.350   4
  -1   9  11 2047.89 103.492   4
  -1  -9  11 1847.93 114.808   2
  -1   9  11 1764.93 119.617   2
  -1   9  10 6528.82 176.872   2
  -1   9  10 6870.92 159.449   4
  -1  -9  10 6721.57 157.732   2
  -1   9   9 4643.71 154.279   2
  -1   9   9 4719.88 133.706   4
  -1  -9   9 4684.13 133.501   2
  -1   9   8 2914.24 126.882   2
  -1  -9   8 3404.99 114.104   2
  -1   9   8 3088.97 110.126   4
  -1   9   7 249.422 64.0504   4
  -1  -9   7 253.426 68.4824   2
  -1   9   7 141.982 77.4383   2
   1   9  -7 312.091 50.3921   3
  -1   9   6 4104.03 110.278   4
  -1  -9   6 4095.28 109.949   2
  -1   9   6 4341.60 119.655   2
  -1  -9   5 13391.7 164.336   2
  -1   9   5 13278.1 120.376   0
  -1   9   5 14042.9 168.854   4
  -1   9   4 7737.00 125.560   4
  -1  -9   4 7201.24 121.317   2
  -1   9   4 7057.02 89.6926   0
  -1  -9   3 4582.19 99.7161   2
  -1   9   3 4486.29 95.8061   4
  -1   9   3 4298.58 70.2180   0
   1  -9  -2 15.1165 39.1194   2
   1   9  -2 62.5377 38.8382   4
  -1   9   2 25.7142 37.1200   4
  -1   9   2 22.0714 26.9897   0
  -1  -9   2-18.0256 45.8092   2
  -1   9   1 54.5095 29.8108   0
  -1  -9   1 11.9274 44.2052   2
  -1   9   1-15.6603 41.6383   4
  -1  -9   1 24.2168 28.8249   6
   1  -9  -1 73.0152 38.9892   2
   1   9  -1 29.2575 31.6524   4
   1  -9   0 13539.9 131.557   0
   1  -9   0 13863.8 146.636   2
   1   9   0 13092.9 128.598   4
  -1  -9   0 13170.7 152.712   2
  -1   9   0 13343.4 146.716   4
  -1  -9   0 12931.3 131.859   6
   1   9   1 1095.96 47.3176   4
  -1  -9  -1 1030.65 43.6851   6
   1  -9   1 1083.03 49.6916   0
   1  -9   1 998.463 54.7929   2
  -1   9  -1 1152.51 59.0625   4
  -1  -9  -1 1121.23 64.1011   2
   1   9   2 864.072 44.7176   4
  -1  -9  -2 766.298 36.9840   6
  -1   9  -2 1019.48 62.4982   3
   1  -9   2 1220.64 61.1523   2
  -1   9  -2 1012.74 60.3136   4
   1   9   3 18427.9 154.749   4
   1  -9   3 18197.4 176.345   2
  -1   9  -3 18399.1 186.473   4
  -1   9  -3 17253.3 195.387   3
   1   9   4 7757.90 106.540   4
  -1   9  -4 7731.93 133.162   4
  -1   9  -4 7171.32 137.750   3
   1  -9   4 7323.14 122.210   2
   1   9   5 6849.86 106.987   4
   1  -9   5 7294.89 132.221   2
  -1   9  -5 6604.32 140.684   3
  -1  -9  -5 7439.00 151.950   5
   1   9   5 6725.95 148.873   2
   1  -9   6 2840.89 99.2264   2
  -1   9  -6 2713.47 101.765   3
  -1  -9  -6 2945.64 108.198   5
   1   9   6 2616.89 116.075   2
  -1  -9  -7 118.692 73.3488   5
  -1   9  -7 49.1905 70.6077   3
   1  -9   7 143.585 69.0797   2
   1   9   7 154.692 89.9662   2
   1  -9   8 7731.84 157.677   2
   1   9   8 7533.52 183.114   2
  -1  -9  -8 8140.62 176.642   5
  -1  -9  -9 2270.96 124.032   5
   1  -9   9 2387.23 110.058   2
   1   9   9 2196.87 135.569   2
   1   9  10 7058.33 203.486   2
   1  -9  10 7623.54 175.716   2
   1  -9  11 362.495 99.2309   2
   1   9  11 309.669 122.259   2
   1  -9  12 319.012 89.7069   2
   1   9  12 128.972 108.488   2
   1  -9  13 322.215 107.697   2
   1   9  13 347.582 124.143   2
   1   9  14 790.553 127.498   2
   1  -9  14 709.441 118.742   2
  -1  10  15-188.091 104.867   2
  -1  10  14-39.3331 97.5274   2
  -1  10  14 158.524 88.3425   4
  -1 -10  14-93.2886 100.097   2
  -1  10  13 833.426 131.940   2
  -1  10  13 793.916 92.6015   4
  -1 -10  13 937.989 99.7798   2
  -1  10  12-16.2273 101.554   2
  -1  10  12-65.7661 70.2402   4
  -1 -10  12 52.8347 86.5862   2
  -1  10  11 285.910 96.5193   2
  -1 -10  11 261.179 83.5050   2
  -1  10  11 162.227 79.9696   4
  -1  10  10 318.943 98.6013   2
  -1  10  10 215.523 74.4341   4
  -1 -10  10 225.750 86.1188   2
  -1  10   9 4925.72 133.916   4
  -1 -10   9 5114.07 148.419   2
  -1  10   9 4786.11 154.437   2
  -1  10   8-39.8226 76.1665   4
  -1 -10   8-48.4472 75.6780   2
  -1  10   8 46.7216 86.9827   2
  -1  10   7 3610.66 118.438   4
  -1 -10   7 3981.67 122.589   2
   1  10  -7 3759.48 100.773   3
  -1  10   7 3625.87 129.104   2
  -1 -10   6 16721.3 199.970   2
  -1  10   6 17833.2 204.306   4
  -1  10   6 17422.3 224.632   2
  -1  10   5 17110.3 192.871   4
  -1 -10   5 16387.9 192.088   2
  -1  10   4 5434.95 85.9299   0
  -1  10   4 5782.65 119.835   4
  -1 -10   4 5740.72 120.467   2
  -1  10   3 2720.97 63.9235   0
  -1  10   3 2638.31 84.3212   4
  -1 -10   3 2727.53 89.4508   2
   1  10  -2 585.893 48.3611   4
  -1 -10   2 591.819 58.0931   2
  -1  10   2 568.086 53.3575   4
  -1  10   2 591.386 40.8417   0
  -1 -10   2 574.911 43.8815   6
   1 -10  -2 551.469 56.0029   2
  -1 -10   1 7876.75 111.976   6
  -1 -10   1 8036.83 130.491   2
  -1  10   1 8373.82 126.914   4
   1  10  -1 8064.36 112.578   4
   1 -10  -1 8121.53 124.627   2
   1  10   0 1593.58 57.2544   4
  -1  10   0 1644.93 69.9357   4
  -1 -10   0 1456.66 52.3964   6
   1 -10   0 1609.35 66.7088   2
  -1 -10   0 1583.31 74.5483   2
   1 -10   1 27.6668 44.6657   2
  -1 -10  -1-10.9678 56.4991   2
  -1  10  -1-61.3937 46.8332   4
   1  10   1 18.5112 35.4817   4
  -1  10  -2 742.946 61.6834   4
   1  10   2 669.979 43.4935   4
   1 -10   2 711.521 61.0498   2
  -1  10  -2 664.157 59.5501   3
   1  10   3 1682.97 61.1549   4
  -1  10  -3 1718.51 81.0423   3
   1 -10   3 1659.36 75.3236   2
  -1  10  -3 1668.04 76.8832   4
  -1  10  -4 1552.08 86.6562   4
  -1  10  -4 1500.12 83.2813   3
   1 -10   4 1461.17 75.4564   2
   1  10   4 1395.46 61.1266   4
   1  10   5 5693.38 144.109   2
  -1 -10  -5 6371.77 150.913   5
  -1  10  -5 5861.78 140.284   3
   1 -10   5 5808.61 123.312   2
   1  10   5 5887.62 106.556   4
  -1 -10  -6 1578.20 95.7107   5
  -1  10  -6 1446.88 95.5723   3
   1 -10   6 1657.11 94.8416   2
   1  10   6 1331.06 105.055   2
   1 -10   7 509.169 83.8091   2
  -1 -10  -7 526.012 86.1015   5
   1  10   7 279.276 101.133   2
  -1  10  -7 442.232 84.1103   3
  -1 -10  -8 3094.83 130.670   5
   1 -10   8 2845.67 114.182   2
   1  10   8 2515.62 128.262   2
  -1  10  -8 2654.05 118.076   3
  -1 -10  -9 575.592 93.3786   5
   1 -10   9 561.715 83.8893   2
   1  10   9 420.463 111.777   2
   1 -10  10 1315.75 104.163   2
   1  10  10 1180.59 130.013   2
   1 -10  11 3009.04 133.487   2
   1  10  11 2450.20 163.009   2
   1  10  12 1468.82 143.770   2
   1 -10  12 1718.64 120.569   2
   1  10  13 105.914 124.829   2
   1 -10  13 204.286 98.3640   2
   1  10  14 649.963 126.952   2
  -1  11  14 69.4787 93.8514   2
  -1 -11  13 61.4163 93.6688   2
  -1  11  13 229.085 75.8024   4
  -1 -11  12 584.980 94.0258   2
  -1  11  12 618.176 113.449   2
  -1  11  12 716.963 83.2818   4
  -1  11  11 454.726 100.811   2
  -1 -11  11 726.141 105.541   2
  -1  11  11 597.893 90.7511   4
  -1  11  10-56.6383 69.4017   4
  -1  11  10-31.7435 93.5327   2
  -1 -11  10 7.84085 74.4075   2
  -1 -11   9 1403.12 98.4747   2
  -1  11   9 1473.56 97.5838   4
  -1  11   9 1571.30 115.867   2
  -1  11   8 747.728 84.1889   4
  -1 -11   8 652.874 84.1103   2
  -1  11   8 690.279 105.510   2
  -1  11   7 7199.52 171.960   2
  -1 -11   7 7322.29 151.797   2
  -1  11   7 7861.88 156.973   4
   1  11  -7 7478.75 141.267   3
  -1  11   6 27796.7 258.441   4
  -1  11   6 27183.3 286.464   2
  -1 -11   6 27080.3 260.095   2
  -1  11   5 1027.32 83.1898   4
  -1 -11   5 1034.31 83.4001   2
  -1 -11   4 92.4433 64.7060   2
  -1  11   4 112.497 58.2141   4
  -1  11   3 11858.2 162.432   4
  -1 -11   3 11372.3 164.214   2
   1  11  -2 15932.4 176.612   4
  -1  11   2 16151.2 183.435   4
  -1 -11   2 15769.1 167.510   6
  -1 -11   2 15602.2 188.645   2
   1 -11  -2 16818.7 186.896   2
  -1  11   1 4780.80 106.434   4
   1 -11  -1 5048.54 110.615   2
  -1 -11   1 5289.68 121.407   2
   1  11  -1 4759.32 99.5785   4
   1 -11   0 355.236 57.5727   2
  -1  11   0 174.791 54.4283   4
   1  11   0 192.133 43.2185   4
  -1 -11   0 168.788 65.5801   2
  -1 -11  -1 4518.03 116.651   2
   1  11   1 4610.40 91.6412   4
  -1  11  -1 4659.02 108.157   4
   1 -11   1 4510.25 105.702   2
   1  11   2 3974.01 87.5713   4
  -1  11  -2 3858.58 102.750   4
   1 -11   2 3766.97 99.8291   2
  -1  11  -2 3692.78 109.123   3
   1 -11   3 4633.07 110.975   2
  -1  11  -3 4805.24 121.819   4
  -1  11  -3 4611.21 124.357   3
   1  11   3 4687.58 98.6774   4
   1 -11   4 9751.51 155.735   2
  -1  11  -4 9474.00 165.709   4
  -1  11  -4 9148.82 168.877   3
   1  11   4 9652.49 134.715   4
  -1  11  -5 4744.87 135.403   3
   1 -11   5 5011.69 123.431   2
  -1 -11  -6 928.391 88.6196   5
   1 -11   6 748.136 77.0099   2
  -1  11  -6 876.813 93.5582   3
   1  11   6 730.621 95.9043   2
   1 -11   7 9868.64 176.789   2
   1  11   7 9571.30 202.754   2
  -1  11  -7 9624.26 194.945   3
  -1 -11  -7 10362.8 204.889   5
   1  11   8-74.3927 99.4531   2
   1 -11   8-4.75390 86.4864   2
  -1 -11  -8 86.6131 79.4139   5
  -1  11  -8 30.0667 81.6117   3
  -1 -11  -9 1109.84 109.892   5
   1  11   9 1052.71 118.889   2
   1  11  10 473.741 107.780   2
   1 -11  10 749.563 87.9463   2
   1  11  11 2211.41 148.654   2
   1 -11  11 2605.01 125.585   2
   1  11  12 542.078 138.131   2
   1 -11  12 440.196 89.0311   2
   1 -11  13 2804.66 147.091   2
   1  11  13 2816.06 166.176   2
  -1  12  14 434.958 116.051   2
  -1 -12  13 70.5303 103.465   2
  -1  12  13-195.658 94.1103   2
  -1  12  12 121.433 70.9807   4
  -1 -12  12 19.8153 99.0117   2
  -1  12  12-6.54249 102.975   2
  -1  12  11 3795.81 136.795   4
  -1  12  11 3340.37 160.235   2
  -1 -12  11 3460.36 142.743   2
  -1  12  10 557.181 96.8616   2
  -1  12  10 586.112 77.7963   4
  -1 -12  10 574.932 88.2071   2
  -1 -12   9 320.683 81.1416   2
  -1  12   9 412.026 93.2322   2
  -1  12   9 348.955 73.2504   4
  -1  12   8 1394.92 96.3023   4
  -1 -12   8 1399.12 103.973   2
  -1  12   8 1421.39 108.980   2
  -1 -12   7 792.008 86.6201   2
   1  12  -7 915.304 76.3754   3
  -1  12   7 859.773 86.3026   4
  -1  12   7 905.400 97.9352   2
  -1  12   6 3337.85 113.370   4
  -1  12   6 2930.45 121.598   2
  -1 -12   6 3219.03 117.505   2
  -1  12   5 17.2497 69.9128   4
  -1 -12   5 17.3419 73.8647   2
  -1  12   4 5325.29 126.225   4
  -1 -12   4 4977.22 129.002   2
  -1  12   3 1418.95 89.6124   4
  -1 -12   3 1494.22 91.4660   2
  -1 -12   3 1252.32 62.0680   6
   1 -12  -2 38419.7 291.615   2
   1  12  -2 37363.9 277.724   4
  -1  12   2 39317.7 293.184   4
  -1 -12   2 37570.3 301.063   2
   1  12  -1 6834.91 124.234   4
  -1 -12   1 6874.25 144.623   2
   1 -12  -1 7231.97 141.932   2
  -1  12   1 6546.52 129.097   4
  -1  12   0 819.618 71.9486   4
  -1 -12   0 721.314 85.5390   2
   1  12   0 966.082 61.9933   4
   1 -12   0 815.094 84.2968   2
  -1  12  -1 2551.77 96.3665   4
  -1 -12  -1 2835.15 116.804   2
   1 -12   1 2645.41 99.1685   2
   1  12   1 2675.03 81.3779   4
   1  12   2 29562.5 229.613   4
  -1  12  -2 27798.7 272.491   3
   1 -12   2 28360.5 250.162   2
  -1  12  -2 28123.1 254.294   4
  -1  12  -3 2684.33 107.913   4
   1  12   3 2427.86 82.5306   4
  -1  12  -3 2688.03 112.779   3
   1 -12   3 2555.05 95.5106   2
  -1  12  -4-53.7571 79.7737   4
   1 -12   4 78.4107 70.6186   2
  -1  12  -4 5.01422 72.2108   3
  -1  12  -5 2381.97 110.687   3
   1 -12   5 2516.81 102.169   2
   1  12   6 2259.00 118.859   2
  -1 -12  -6 2443.31 118.859   5
  -1  12  -6 2141.80 121.114   3
   1 -12   6 2220.73 107.261   2
  -1 -12  -7 87.5955 78.4767   5
   1 -12   7-72.5579 79.1204   2
   1  12   7 91.9453 93.1690   2
  -1  12  -7 16.4153 76.4185   3
   1  12   8 1177.21 121.375   2
  -1 -12  -8 1394.89 116.041   5
  -1  12  -8 1145.68 103.470   3
   1 -12   8 1236.09 104.266   2
  -1 -12  -9 6225.09 184.082   5
   1 -12   9 6209.22 165.710   2
   1  12   9 5814.66 194.918   2
   1 -12  10-34.7445 91.5026   2
   1  12  10-6.44505 112.320   2
   1  12  11 73.9719 121.400   2
   1 -12  11 226.211 99.9610   2
   1  12  12 3250.22 169.533   2
   1 -12  12 4100.81 163.297   2
  -1  13  13 43.7348 109.180   2
  -1  13  12 1162.09 128.012   2
  -1 -13  12 1422.09 125.716   2
  -1  13  11 403.736 102.735   2
  -1  13  11 452.691 82.5788   4
  -1 -13  11 473.794 98.4522   2
  -1  13  10 600.606 108.488   2
  -1  13  10 645.645 81.5459   4
  -1 -13  10 680.769 99.0845   2
  -1  13   9 127.509 98.1524   2
  -1 -13   9 195.572 85.0954   2
  -1  13   9 181.060 65.6763   4
  -1  13   8 2502.14 129.824   2
  -1 -13   8 2459.09 122.036   2
  -1  13   8 2711.32 112.994   4
  -1  13   7 331.335 91.3540   2
  -1  13   7 262.125 68.1285   4
   1  13  -7 223.299 66.8387   3
  -1 -13   7 215.786 80.7382   2
  -1  13   6 8927.98 164.026   4
  -1 -13   6 8747.65 172.446   2
  -1  13   6 9230.46 192.327   2
  -1  13   5 244.619 72.6873   4
  -1 -13   5 254.866 85.5402   2
  -1  13   4 1700.02 94.2522   4
  -1 -13   4 2023.08 101.111   2
  -1  13   3 3677.07 115.745   4
  -1 -13   3 3426.80 120.292   2
  -1  13   2 318.287 75.7100   4
  -1 -13   2 230.484 85.1982   2
   1  13  -2 326.370 74.0290   4
  -1  13   1 12399.2 178.114   4
  -1 -13   1 13002.1 195.214   2
   1  13  -1 12216.9 169.233   4
   1 -13  -1 12505.3 187.930   2
   1  13   0 176.878 60.3169   4
   1 -13   0-8.40000 74.2414   2
  -1  13   0 176.800 69.1972   4
  -1 -13   0 74.2390 84.5067   2
  -1  13  -1 4076.25 122.928   4
   1 -13   1 4167.30 122.080   2
  -1 -13  -1 4140.88 133.126   2
   1  13   1 4436.90 105.372   4
   1  13   2 18129.9 190.946   4
  -1  13  -2 17609.8 215.566   4
  -1  13  -2 16854.0 229.834   3
   1 -13   2 17974.3 215.020   2
   1 -13   3 14539.9 195.109   2
  -1  13  -3 14283.8 220.147   3
  -1  13  -4 4935.13 139.281   4
   1 -13   4 4982.28 131.877   2
  -1  13  -4 4790.87 147.670   3
  -1  13  -5 256.219 83.5103   3
   1 -13   5 185.464 73.5610   2
   1  13   6 3120.66 142.783   2
   1 -13   6 3347.08 116.381   2
  -1  13  -6 3056.74 130.456   3
   1  13   7 1001.09 108.228   2
  -1  13  -7 1344.87 113.265   3
  -1 -13  -7 1282.00 104.546   5
   1 -13   7 1124.93 90.6385   2
   1  13   8 3724.13 166.721   2
   1 -13   8 4056.65 138.528   2
  -1 -13  -8 4124.35 158.146   5
  -1  13  -8 3601.10 146.229   3
   1  13   9-108.143 104.576   2
   1 -13   9 62.7393 84.6496   2
   1 -13  10 392.307 84.6746   2
   1  13  10 266.022 116.472   2
   1 -13  11 1635.11 130.550   2
   1  13  11 1295.80 132.261   2
   1  13  12-96.8532 123.585   2
  -1  14  12-246.497 106.248   2
  -1 -14  11 519.787 103.673   2
  -1  14  11 294.265 112.003   2
  -1 -14  10 2546.56 131.590   2
  -1  14  10 2464.28 122.521   4
  -1  14  10 2372.80 147.369   2
  -1  14   9 150.881 79.2141   4
  -1  14   9-36.6417 101.374   2
  -1 -14   9 70.3852 85.9407   2
  -1  14   8 1.93840 66.8418   4
  -1  14   8 57.1044 87.8635   2
  -1 -14   8 102.233 87.2564   2
  -1 -14   7 7677.58 169.295   2
  -1  14   7 8181.64 168.053   4
   1  14  -7 7580.39 163.740   3
  -1  14   7 7747.06 194.687   2
  -1  14   6 107.678 73.6843   4
  -1  14   6 247.921 90.6105   2
  -1 -14   6 196.363 72.4933   2
  -1  14   5 10297.1 179.361   4
  -1 -14   5 9785.60 179.567   2
  -1  14   4 4016.93 126.023   4
  -1 -14   4 4219.30 134.221   2
  -1 -14   3 7520.79 164.491   2
  -1  14   3 7007.89 146.517   4
  -1 -14   2 150.881 83.5803   2
  -1  14   2 144.857 61.8932   4
   1  14  -2 185.707 62.8325   4
  -1  14   1 746.425 72.2423   4
   1  14  -1 662.410 66.2052   4
   1 -14  -1 639.951 85.1688   2
  -1 -14   1 742.338 84.7513   2
   1 -14   0 76.5197 75.2445   2
   1  14   0 228.947 60.7559   4
  -1 -14   0 79.3904 87.0228   2
  -1  14   0 126.366 71.8395   4
   1  14   1 9043.43 144.852   4
  -1  14  -1 8806.26 164.109   4
   1 -14   1 8529.24 162.909   2
  -1  14  -2 292.587 81.1650   3
   1 -14   2 348.914 85.5870   2
  -1  14  -2 260.756 70.3297   4
  -1  14  -3 151.576 69.2139   4
   1 -14   3 328.967 79.9727   2
  -1  14  -3 277.498 74.2894   3
   1 -14   4 424.765 84.9701   2
  -1  14  -4 512.851 89.7268   3
  -1  14  -4 539.903 86.0844   4
   1 -14   5 6496.40 149.716   2
  -1  14  -5 6842.23 178.854   3
   1 -14   6 2326.28 106.525   2
   1  14   6 2219.60 129.332   2
  -1  14  -6 2321.67 129.033   3
   1  14   7-37.0019 97.8785   2
  -1 -14  -7 36.0167 81.9018   5
   1 -14   7-65.7225 81.3504   2
  -1  14  -7 5.58898 76.6863   3
   1  14   8 670.570 121.573   2
   1 -14   8 730.130 83.6954   2
  -1 -14  -8 767.195 106.887   5
  -1  14  -8 740.407 116.200   3
   1  14   9 747.919 125.940   2
   1 -14   9 975.332 94.8867   2
   1 -14  10 279.434 93.8491   2
   1  14  10 465.165 121.960   2
   1  14  11 330.860 111.485   2
   1 -14  11 320.632 101.792   2
  -1  15  11 227.724 92.2164   2
  -1 -15  10 310.883 93.8757   2
  -1  15  10 88.4971 96.9084   2
  -1  15   9 3351.70 123.848   4
  -1  15   9 3316.55 157.956   2
  -1 -15   9 3505.46 139.023   2
  -1  15   8 1331.89 95.5130   4
  -1  15   8 1133.19 121.259   2
  -1 -15   8 1327.90 111.471   2
  -1 -15   7 52.9329 84.9909   2
   1  15  -7 29.8101 63.5218   3
  -1  15   7-73.9108 67.3827   4
  -1  15   7 79.3472 87.4378   2
  -1  15   6 233.583 99.7216   2
  -1 -15   6 103.814 89.8812   2
  -1  15   6 228.323 74.1952   4
  -1  15   5 2905.86 113.172   4
  -1 -15   5 3098.11 126.968   2
  -1 -15   4 201.979 81.4242   2
  -1  15   4 285.749 66.8257   4
  -1 -15   3 4165.44 140.292   2
  -1  15   3 4427.05 127.573   4
  -1  15   2-58.7180 71.2168   4
  -1 -15   2 59.9869 85.5169   2
   1  15  -2 21.5403 51.8102   4
  -1 -15   1 532.067 95.8625   2
   1 -15  -1 519.304 75.6596   2
  -1  15   1 556.989 71.1548   4
   1  15  -1 615.964 64.8635   4
   1 -15   0 383.617 82.3520   2
  -1  15   0 491.481 67.8665   4
  -1 -15   0 330.194 92.6813   2
   1  15   0 491.668 59.4435   4
  -1  15  -1 2098.79 95.3658   4
   1 -15   1 2168.14 101.768   2
  -1  15  -2 636.230 81.8216   3
  -1  15  -2 556.849 73.3964   4
   1 -15   2 782.698 84.2230   2
   1 -15   3 244.734 71.3612   2
  -1  15  -3 249.215 66.3738   4
  -1  15  -3 277.735 82.3337   3
  -1  15  -4 80.0602 65.4946   4
  -1  15  -4 137.647 70.8765   3
   1 -15   4 199.562 74.8706   2
   1 -15   5 16.1218 67.3117   2
  -1  15  -5 57.9764 84.0597   3
   1 -15   6 1840.93 102.272   2
   1  15   6 1821.28 133.028   2
  -1 -15  -6 2163.46 131.675   5
  -1  15  -6 1783.16 125.040   3
  -1 -15  -7 94.1615 94.1248   5
  -1  15  -7 38.9659 88.6638   3
   1 -15   7 132.590 85.7656   2
   1  15   7 59.7391 98.6805   2
   1 -15   8 111.342 72.0865   2
  -1  15  -8 91.4671 88.1438   3
   1  15   8 264.450 110.140   2
  -1 -15  -8 142.059 93.5155   5
   1  15   9-60.4837 113.834   2
   1 -15   9 67.5196 76.5481   2
   1 -15  10 2340.91 134.340   2
   1  15  10 2289.53 171.161   2
  -1  16  10 632.775 103.605   2
  -1 -16   9 75.8391 82.9840   2
  -1  16   9 126.751 101.397   2
  -1 -16   8 750.706 92.2795   2
  -1  16   8 619.928 83.0205   4
  -1  16   8 808.858 116.410   2
  -1 -16   7 10.6355 87.2138   2
  -1  16   7-62.2768 86.7314   2
  -1  16   7 99.6612 65.4857   4
   1  16  -7 125.745 77.4953   3
  -1  16   6-70.5104 71.4014   4
  -1 -16   6 20.5557 74.2788   2
  -1  16   5 3110.64 119.232   4
  -1 -16   5 2661.27 125.424   2
  -1  16   4 4807.56 137.183   4
  -1 -16   4 4411.81 144.506   2
  -1  16   3 1074.52 82.2700   4
  -1 -16   3 1313.01 115.401   2
   1  16  -2 617.535 68.1644   4
  -1 -16   2 473.793 88.0821   2
  -1  16   2 508.724 82.7802   4
   1 -16  -1 93.0599 81.7922   2
  -1 -16   1 60.8795 80.3962   2
   1  16  -1 151.545 60.1279   4
  -1  16   1-5.41678 62.6009   4
  -1 -16   0 24.9359 79.2334   2
   1 -16   0 26.7451 69.3561   2
  -1  16   0 104.170 66.5975   4
   1 -16   1 3103.29 120.458   2
  -1  16  -1 2966.16 115.994   4
  -1  16  -1 3106.19 130.603   3
  -1  16  -2 3815.59 128.019   4
   1 -16   2 3722.14 128.797   2
  -1  16  -2 3525.97 139.656   3
  -1  16  -3 1257.00 100.981   3
  -1  16  -3 1181.13 92.7819   4
   1 -16   3 1159.01 96.2374   2
  -1  16  -4 72.6742 83.0636   4
  -1  16  -4 78.0551 85.9150   3
   1 -16   4 256.524 80.0757   2
  -1  16  -5 403.227 90.0923   3
   1 -16   5 589.552 91.1495   2
  -1 -16  -6 699.730 116.403   5
  -1  16  -6 482.320 105.066   3
   1 -16   6 534.677 89.3250   2
   1  16   6 429.969 111.374   2
  -1 -16  -7 564.688 110.022   5
  -1  16  -7 507.162 111.939   3
   1 -16   7 652.333 96.2237   2
   1  16   7 848.454 124.855   2
   1 -16   8 158.446 80.8073   2
  -1 -16  -8 51.4723 111.254   5
  -1  16  -8 87.5975 88.5579   3
   1  16   8 89.3840 116.047   2
  -1  17   9 236.173 83.1230   2
  -1  17   8 209.016 84.9179   2
  -1 -17   7 27.3643 87.4746   2
   1  17  -7 107.529 70.9617   3
  -1  17   7-188.286 60.8662   4
  -1  17   7 21.9169 86.0844   2
  -1  17   6 2665.81 149.559   2
  -1  17   6 2698.60 121.621   4
  -1 -17   6 2330.32 134.335   2
   1  17  -6 2680.82 128.745   3
  -1 -17   5 64.7788 92.7048   2
  -1  17   5 38.1626 78.7253   4
  -1 -17   4 215.780 92.2766   2
  -1  17   4 422.909 78.0779   4
  -1 -17   3 26.2237 99.3971   2
  -1  17   3-101.951 72.5482   4
   1  17  -2 1761.24 95.8239   4
  -1 -17   2 1933.03 119.231   2
  -1  17   2 2025.74 108.776   4
  -1  17   1 345.773 66.0416   4
  -1 -17   1 183.832 102.446   2
   1 -17  -1 285.491 88.6469   2
   1 -17   0 2276.03 120.616   2
  -1  17   0 2175.78 108.659   4
  -1 -17   0 2015.83 125.909   2
  -1  17  -1 59.9319 83.9890   3
   1 -17   1 113.748 87.2923   2
  -1  17  -1 144.773 66.5511   4
   1 -17   2 295.043 75.8194   2
  -1  17  -2 314.954 91.4939   3
  -1  17  -3 1442.15 121.059   3
  -1  17  -3 1472.44 101.108   4
   1 -17   3 1381.42 111.574   2
  -1  17  -4 1824.77 121.266   3
   1 -17   4 1931.78 116.415   2
  -1  17  -4 1624.63 118.145   4
   1 -17   5 208.103 80.2094   2
  -1  17  -5 192.060 98.7551   3
  -1  17  -6 59.0978 86.0940   3
  -1 -17  -6 396.274 101.879   5
   1 -17   6 165.453 92.3046   2
   1  17   6 49.3042 104.716   2
  -1 -17  -7 858.140 125.759   5
  -1  17  -7 644.498 108.715   3
   1 -17   7 730.536 93.7631   2
   1  17   7 830.806 131.902   2
  -1 -17  -8 1812.62 142.421   5
  -1  17  -8 862.247 107.628   3
  -1  18   7 760.245 97.8402   2
   1  18  -7 814.055 96.1774   3
  -1  18   6 126.983 82.8410   2
   1  18  -6-11.3976 78.1400   3
  -1  18   5 2817.66 116.513   4
  -1 -18   5 3095.37 154.525   2
  -1  18   4 2556.81 116.537   4
  -1 -18   4 3045.21 148.794   2
  -1 -18   3 145.419 100.151   2
  -1  18   3 338.196 78.8376   4
  -1  18   2 5.04639 70.3979   4
  -1 -18   2 9.83667 102.434   2
  -1  18   1 3624.67 125.634   4
  -1 -18   1 3520.59 142.090   2
   1 -18   0 63.2810 92.4625   2
  -1  18   0-0.84517 61.7799   4
  -1  18   0 10.1613 89.3027   3
   1 -18   1 238.890 96.6140   2
  -1  18  -1 88.3102 72.6377   4
  -1  18  -1 275.685 90.9942   3
   1 -18   2 742.802 90.7950   2
  -1  18  -2 823.648 94.9147   4
  -1  18  -2 880.487 109.611   3
  -1  18  -3 1717.10 108.642   4
   1 -18   3 2020.00 124.243   2
  -1  18  -3 1745.29 134.809   3
  -1  18  -4-32.9196 98.2144   3
   1 -18   4-55.2945 97.3226   2
   1 -18   5 338.721 100.835   2
  -1  18  -5 264.253 92.9312   3
  -1 -18  -6 24.2089 88.1500   5
  -1  18  -6-191.508 113.134   3
  -1  19   4 194.190 81.9698   4
  -1  19   3 790.549 80.7635   4
  -1  19   2 156.143 62.0909   4
  -1  19   1 94.8079 99.1413   3
  -1  19   1-27.0312 63.4560   4
   1 -19   0 149.544 79.1949   2
  -1  19   0 183.777 65.7346   4
  -1  19  -1 357.810 71.0217   4
   1 -19   1 341.425 101.247   2
   1 -19   2 388.580 88.3126   2
  -1  19  -2 483.757 77.6312   4
  -2   0  17-149.844 118.305   4
  -2   0  17-34.8097 94.9179   2
  -2   0  16 48.7241 91.0190   2
  -2   0  16 112.590 101.803   4
  -2   0  15-79.4353 101.030   2
  -2   0  15 19.2547 97.9160   4
  -2   0  14 1086.84 126.332   4
  -2   0  14 646.868 105.547   2
  -2   0  13 14.8114 82.3280   2
  -2   0  13 36.7379 102.528   4
  -2   0  12 2974.56 124.154   2
  -2   0  12 3296.41 143.802   4
  -2   0  11-67.0490 76.5242   2
  -2   0  11 35.8873 86.4466   4
  -2   0  10 710.945 77.8061   2
  -2   0  10 515.889 86.7524   4
  -2   0   9-43.3367 63.2289   2
  -2   0   9 21.7492 76.9781   4
  -2   0   8 51990.8 322.505   2
  -2   0   8 50124.7 351.887   4
  -2   0   7 36.9436 45.7147   2
  -2   0   7 19.5075 55.1391   4
  -2   0   6 11153.3 126.922   2
  -2   0   6 10543.6 144.203   4
  -2   0   6 10783.8 74.0339   0
  -2   0   5 128.149 32.6490   2
  -2   0   5 120.219 14.4286   0
  -2   0   5 10.5355 42.9792   4
  -2   0   4 4939.76 87.7161   4
  -2   0   4 5100.36 77.9673   6
  -2   0   4 5108.32 66.9332   2
  -2   0   3-6.16284 27.4491   1
   2   0  -3 96.8365 14.7092   0
  -2   0   3 37.6561 34.0324   4
  -2   0   3 34.8332 36.9245   6
  -2   0   2 901647. 3854.92   8
  -2   0   2 901431. 3719.40   6
  -2   0   1 2.22968 21.0412   4
  -2   0   1 42.1061 30.0111   6
  -2   0   1 23.5665 38.0840   1
  -2   0   1-15.8765 43.4637   8
  -2   0   1 5.85491 34.0729   5
  -2   0   0 143991. 382.647   8
  -2   0   0 148468. 417.947   1
  -2   0  -1 65.5563 26.4232   7
  -2   0  -1 23.3725 31.3633   8
  -2   0  -1 60.5273 39.0032   1
  -2   0  -1 13.6669 35.8785   5
   2   0   1 38.7876 20.1087   2
  -2   0  -2 1650.27 45.3394   7
  -2   0  -2 1552.21 46.8386   8
  -2   0  -2 1841.10 62.6356   1
   2   0   2 1599.69 45.8899   2
  -2   0  -2 1533.42 61.9855   5
   2   0   3 3.41004 31.4977   2
  -2   0  -3 41.4506 26.3029   8
  -2   0  -3-27.3610 45.2727   1
   2   0   4 13144.3 147.513   2
  -2   0  -4 13915.8 117.508   8
  -2   0  -4 13445.0 166.979   1
   2   0   5-35.6828 41.6800   2
   2   0   6 26609.6 245.852   2
   2   0   7 13.3504 58.6095   2
   2   0   8 5982.25 145.125   2
   2   0   9 268.348 89.8937   2
   2   0  10 28964.6 338.032   2
   2   0  11-62.9709 92.8967   2
   2   0  12 226.433 94.3701   2
   2   0  13 12.0709 115.440   2
   2   0  14 9436.20 261.114   2
   2   0  15 139.844 122.737   2
  -2   1  17 71.6770 99.3670   2
  -2   1  17 31.7297 123.621   4
  -2  -1  17 139.514 98.1768   2
  -2   1  16 401.898 106.357   4
  -2  -1  16 721.659 105.715   2
  -2   1  16 823.489 122.499   2
  -2  -1  16 794.184 123.804   4
  -2   1  15-86.1566 83.9677   2
  -2  -1  15-44.6427 83.7579   2
  -2  -1  15-27.1181 110.566   4
  -2   1  15-97.6669 83.4947   4
  -2  -1  14 3089.22 138.069   2
  -2   1  14 3110.69 155.593   2
  -2   1  14 3135.11 146.582   4
  -2  -1  14 3540.96 166.820   4
  -2   1  13 1463.57 110.040   2
  -2  -1  13 1811.93 124.607   4
  -2   1  13 1493.87 116.183   4
  -2  -1  13 1215.70 100.339   2
  -2   1  12 414.652 91.2460   2
  -2   1  12 352.608 95.8619   4
  -2  -1  12 473.023 103.148   4
  -2  -1  12 398.810 77.4895   2
  -2   1  11 3558.83 133.672   4
  -2   1  11 3419.22 125.108   2
  -2  -1  11 3613.83 141.291   4
  -2  -1  11 3404.92 124.007   2
  -2  -1  10 4790.13 144.959   4
  -2   1  10 4708.83 130.979   2
  -2  -1  10 4802.52 126.939   2
  -2   1   9 6955.57 140.973   2
  -2  -1   9 7170.27 139.836   2
  -2   1   9 6320.41 150.059   4
  -2  -1   9 7406.21 161.571   4
  -2   1   8 2123.38 97.9903   4
  -2  -1   8 2617.85 103.278   4
  -2   1   8 2531.09 89.1869   2
  -2  -1   8 2346.23 89.3417   2
  -2   1   7 4779.47 99.7124   2
  -2  -1   7 4646.23 97.0128   2
  -2  -1   7 4751.97 62.5959   0
  -2   1   7 4676.95 111.507   4
  -2  -1   7 4964.12 115.248   4
  -2  -1   6 8782.93 132.874   4
  -2   1   6 9183.38 116.980   2
  -2  -1   6 8819.98 112.171   2
  -2  -1   6 8822.89 74.7930   0
  -2   1   6 8820.86 132.543   4
  -2   1   5 12288.1 117.087   2
  -2  -1   5 11682.1 113.192   2
  -2   1   5 11619.6 137.449   4
  -2  -1   5 11834.7 79.7071   0
  -2  -1   5 12457.6 144.201   4
  -2   1   5 11869.6 55.8310   0
  -2   1   4 73855.7 238.980   2
  -2  -1   4 76453.1 216.798   5
  -2   1   4 73905.6 218.584   1
  -2   1   4 77544.5 270.042   6
  -2  -1   4 74565.5 309.675   4
  -2   1   4 72936.4 306.228   4
  -2  -1   4 74187.8 238.033   2
  -2  -1   3 144448. 334.283   5
  -2   1   3 151082. 364.417   6
   2   1  -3 142019. 981.220   0
  -2   1   3 145819. 390.318   4
  -2   1   3 149483. 340.373   1
  -2  -1   3 139905. 402.452   8
  -2  -1   3 147533. 393.416   6
  -2  -1   3 147071. 268.424   2
  -2  -1   3 144646. 385.764   4
  -2  -1   2 26405.9 172.069   8
  -2   1   2 26627.6 155.441   6
  -2  -1   2 25915.2 157.904   5
  -2   1   2 26143.8 150.127   4
  -2  -1   2 26537.5 144.893   4
  -2   1   2 26716.7 160.303   1
  -2  -1   2 26658.6 169.429   6
  -2  -1   1 92477.7 317.637   5
  -2   1   1 90682.3 316.082   8
  -2  -1   1 91414.8 216.640   4
  -2   1   1 92367.8 292.014   6
  -2   1   1 94153.9 317.318   1
  -2  -1   1 90688.0 305.599   8
  -2  -1   1 91669.1 309.531   6
  -2   1   1 92169.2 240.193   4
  -2  -1   0 303.246 41.3248   5
  -2   1   0 192.246 46.4320   1
  -2   1   0 327.939 22.1781   4
   2   1   0 339.725 19.4880   2
  -2  -1   0 247.416 35.2409   6
  -2  -1   0 273.007 36.2143   8
  -2   1   0 232.430 31.4541   8
  -2  -1  -1 22967.7 182.376   5
   2   1   1 22671.7 128.715   2
  -2   1  -1 22664.1 101.694   4
  -2   1  -1 22319.0 152.973   8
   2  -1   1 22262.3 118.333   2
  -2   1  -1 23303.0 185.821   1
  -2   1  -1 22106.2 143.452   7
  -2  -1  -1 22736.2 153.217   8
  -2  -1  -1 22875.7 142.183   7
  -2  -1  -2 22858.5 192.251   5
  -2  -1  -2 23155.1 146.675   7
  -2   1  -2 22195.6 188.966   1
  -2   1  -2 23373.5 112.767   4
   2  -1   2 22501.2 145.388   2
  -2  -1  -2 23143.2 153.767   8
  -2   1  -2 22138.4 153.226   8
  -2   1  -2 22483.6 148.472   7
   2   1   2 22177.6 152.772   2
   2   1   3 6006.87 92.3628   2
   2  -1   3 6134.55 89.8572   2
  -2   1  -3 6043.14 80.1360   8
  -2  -1  -3 5967.32 80.8156   8
  -2   1  -3 6041.88 110.616   1
  -2  -1  -3 6086.47 109.834   5
   2   1   4 8084.16 121.970   2
  -2   1  -4 7370.36 128.331   1
   2  -1   4 8095.99 115.620   2
  -2   1  -4 8345.44 92.6967   8
  -2  -1  -4 8150.30 135.296   5
   2  -1   5 791.849 57.7126   2
  -2  -1  -5 905.180 69.3136   5
  -2   1  -5 810.608 61.3327   1
   2   1   5 936.640 62.8201   2
   2   1   6 899.245 74.4383   2
   2  -1   6 1087.48 73.0603   2
  -2   1  -6 1005.73 68.3965   1
  -2  -1  -6 1030.33 72.7865   5
   2   1   7 1189.06 85.7832   2
   2  -1   7 1338.05 87.0239   2
  -2   1  -7 1136.70 75.6671   1
   2  -1   8 582.223 83.3041   2
   2   1   8 573.549 81.7312   2
   2   1   9 9808.69 196.633   2
   2  -1   9 8553.87 186.667   2
   2   1  10 6536.40 190.987   2
   2  -1  10 6478.55 193.273   2
   2   1  11-10.7901 91.9570   2
   2  -1  11-18.9468 96.2257   2
   2   1  12 72.5543 93.5000   2
   2  -1  12 138.334 99.0028   2
   2   1  13 1453.53 136.349   2
   2  -1  13 1722.93 143.879   2
   2   1  14 969.707 152.366   2
   2  -1  14 903.928 138.814   2
   2  -1  15 634.162 144.920   2
   2   1  15 510.894 126.714   2
  -2   2  17 96.9498 104.707   2
  -2  -2  17 196.976 102.174   2
  -2  -2  16 41.3244 93.5017   2
  -2   2  16 86.8786 108.764   2
  -2   2  16-1.28987 110.347   4
  -2  -2  16 148.085 115.752   4
  -2  -2  15 1567.14 145.532   4
  -2  -2  15 1523.25 121.833   2
  -2   2  15 1610.28 138.416   4
  -2   2  15 1693.20 131.153   2
  -2   2  14 1095.25 127.359   2
  -2  -2  14 1392.74 121.672   2
  -2   2  14 1491.31 138.670   4
  -2  -2  14 1296.25 131.415   4
  -2  -2  13 336.664 108.627   4
  -2  -2  13 355.368 80.0157   2
  -2   2  13 310.719 90.1705   2
  -2   2  13 271.203 87.5617   4
  -2   2  12 1721.01 107.607   2
  -2  -2  12 2024.57 110.901   2
  -2   2  12 1810.75 119.273   4
  -2  -2  12 2108.98 122.684   4
  -2   2  11 3534.06 124.031   2
  -2  -2  11 3792.39 123.268   2
  -2   2  11 3672.26 133.694   4
  -2   2  10 1765.43 95.3721   2
  -2  -2  10 2108.25 97.1766   2
  -2   2  10 1899.66 105.023   4
  -2   2   9 28808.1 265.476   2
  -2  -2   9 28449.5 254.293   2
  -2   2   9 29538.3 286.117   4
  -2  -2   8 5652.14 114.632   2
  -2   2   8 5799.18 120.297   2
  -2  -2   8 5818.60 79.2969   0
  -2   2   8 5983.72 134.369   4
  -2  -2   7 1206.31 38.6815   0
  -2   2   7 1128.59 63.3401   2
  -2   2   7 1090.27 73.7678   4
  -2  -2   7 1193.50 60.4000   2
  -2  -2   6 5620.57 93.4213   2
  -2   2   6 5707.20 95.6099   2
  -2  -2   6 5511.19 66.0547   0
  -2   2   6 5518.45 110.478   4
  -2  -2   5 200.948 20.0872   5
  -2   2   5 173.878 44.7923   4
  -2   2   5 173.219 28.6939   2
  -2  -2   5 141.343 20.0410   0
  -2  -2   5 159.878 30.3056   2
  -2  -2   4 23717.2 130.865   5
  -2   2   4 25481.2 148.715   6
   2   2  -4 25160.6 123.613   0
  -2   2   4 24355.8 143.289   2
  -2  -2   4 25071.7 144.411   2
  -2   2   4 24637.6 180.907   4
  -2   2   3 18251.6 101.551   2
  -2  -2   3 19143.9 152.321   6
  -2   2   3 18526.9 145.680   4
  -2  -2   3 18140.6 140.011   8
  -2  -2   3 19299.1 110.550   2
   2   2  -3 18776.6 103.415   0
  -2   2   3 18957.3 124.964   6
  -2  -2   3 18407.7 125.460   5
  -2   2   2 35158.4 179.338   4
  -2  -2   2 34609.2 201.567   6
  -2  -2   2 35227.4 130.971   2
  -2   2   2 35169.3 168.986   6
  -2  -2   2 34585.0 183.798   5
  -2  -2   2 34843.7 190.953   8
  -2  -2   1 294354. 564.653   5
  -2   2   1 285273. 455.014   4
  -2  -2   1 281415. 518.753   8
  -2  -2   1 277884. 1426.25   2
  -2   2   1 287087. 551.443   8
  -2  -2   0 3213.53 71.0385   5
  -2   2   0 3182.39 49.9749   4
  -2  -2   0 3047.83 68.3228   6
  -2  -2   0 3073.56 63.0017   8
  -2   2   0 3266.16 67.2767   8
  -2   2  -1 718.268 26.4680   4
   2  -2   1 668.827 25.8920   2
  -2   2  -1 674.702 36.2914   8
  -2  -2  -1 673.682 38.0167   8
  -2   2  -1 721.195 32.8307   7
  -2  -2  -1 608.897 44.0946   5
   2   2   1 761.109 32.3820   2
  -2  -2  -1 671.579 31.6124   7
  -2  -2  -2 26750.0 163.240   8
  -2   2  -2 26768.0 132.781   4
   2  -2   2 25934.9 154.876   2
  -2  -2  -2 26384.2 155.063   7
  -2   2  -2 26977.2 164.442   8
  -2   2  -2 26454.8 163.135   7
  -2  -2  -2 26047.9 207.295   5
   2   2   2 26638.2 168.968   2
  -2  -2  -3 89.9178 29.2945   8
   2   2   3 46.0114 34.2848   2
  -2  -2  -3 93.4745 41.1580   5
  -2   2  -3 17.4545 22.8945   4
   2  -2   3 6.01579 34.4207   2
  -2   2  -3 49.3349 27.4005   8
  -2  -2  -4 67635.0 367.992   5
   2  -2   4 68750.4 320.505   2
   2   2   4 66846.1 220.787   4
  -2   2  -4 67981.9 365.210   1
  -2   2  -4 68781.8 254.122   8
   2   2   4 68529.8 334.792   2
  -2  -2  -5 15828.4 192.228   5
   2   2   5 15909.6 183.144   2
   2   2   5 16175.1 129.921   4
   2  -2   5 16165.8 176.884   2
  -2   2  -5 15943.6 192.197   1
  -2   2  -6 28.0156 53.0359   1
   2  -2   6 33.3053 58.3995   2
  -2  -2  -6 35.4238 50.5147   5
   2   2   6 104.607 36.3269   4
   2   2   6 10.1606 56.0888   2
   2   2   7 28721.1 279.990   2
  -2   2  -7 27901.4 264.331   1
   2  -2   7 29241.5 275.091   2
   2   2   7 29139.3 216.261   4
  -2  -2  -7 29693.3 286.021   5
  -2  -2  -8 164.376 60.4040   5
   2   2   8 65.1156 71.8007   2
  -2   2  -8 57.8200 61.0842   1
   2  -2   8 139.060 72.3158   2
   2   2   8 114.976 48.5124   4
   2   2   9 4227.12 150.124   2
  -2   2  -9 3680.17 120.519   1
   2  -2   9 4063.40 145.407   2
   2   2   9 3917.62 111.164   4
   2   2  10 14175.9 257.849   2
   2  -2  10 14630.9 250.814   2
   2  -2  11-86.8746 96.1646   2
   2   2  11-34.6115 89.1648   2
   2   2  12 1487.65 129.643   2
   2  -2  12 1471.22 127.673   2
   2   2  13 2935.23 149.872   2
   2  -2  13 2627.64 146.841   2
   2   2  14 752.223 110.152   2
   2  -2  14 548.545 124.229   2
   2  -2  15 22.3632 134.751   2
   2   2  15-173.546 130.149   2
  -2   3  17 491.433 114.821   2
  -2  -3  17 221.992 105.816   2
  -2  -3  16 1065.75 123.111   2
  -2   3  16 1153.97 130.601   4
  -2  -3  16 1293.53 149.444   4
  -2   3  16 994.568 128.177   2
  -2  -3  15 652.168 92.6953   2
  -2   3  15 565.238 102.351   4
  -2  -3  15 540.883 114.940   4
  -2   3  15 405.695 114.403   2
  -2  -3  14 14519.2 249.599   2
  -2  -3  14 15049.9 285.300   4
  -2   3  14 13851.3 261.316   4
  -2   3  13 7474.08 186.931   2
  -2   3  13 7745.26 194.137   4
  -2  -3  13 7412.74 175.932   2
  -2  -3  12 1483.48 97.8238   2
  -2   3  12 1302.54 110.064   4
  -2   3  12 1385.96 100.159   2
  -2   3  11 13137.1 214.346   2
  -2  -3  11 13240.4 203.235   2
  -2   3  11 13636.9 225.100   4
  -2   3  10 4921.52 135.825   2
  -2  -3  10 5544.00 133.667   2
  -2   3  10 5795.45 148.766   4
  -2   3   9 27794.5 264.744   2
  -2  -3   9 28199.7 252.852   2
  -2   3   9 28559.0 281.197   4
  -2   3   8-0.92511 57.0997   2
  -2  -3   8 43.9384 53.1017   2
  -2   3   8 66.7780 67.1284   4
  -2  -3   8 46.4763 28.5170   0
  -2   3   7 24366.0 213.543   2
  -2  -3   7 25364.4 206.713   2
  -2   3   7 25609.4 236.023   4
  -2  -3   7 25471.1 157.704   0
  -2   3   6 1336.73 34.1129   3
  -2  -3   6 1226.79 56.5734   2
  -2  -3   6 1170.86 32.3614   5
  -2  -3   6 1263.37 39.4841   0
  -2   3   6 1040.68 60.8695   4
  -2   3   6 1150.37 54.8819   2
  -2  -3   5 2109.78 46.0293   0
  -2   3   5 1934.72 69.6740   4
  -2  -3   5 1930.57 55.2245   2
  -2   3   5 1983.83 42.2454   3
  -2  -3   5 1945.61 41.7116   5
  -2   3   5 2163.35 46.8076   6
  -2   3   5 1872.69 55.5314   2
  -2   3   4 9.48771 23.1941   2
  -2  -3   4 42.4806 27.8230   8
  -2   3   4 15.3178 39.3080   4
  -2   3   4 38.6525 17.2004   6
  -2   3   4 26.5522 21.3527   3
  -2  -3   4 44.7159 25.1659   2
   2   3  -4 44.1226 20.1586   0
  -2  -3   3 4697.60 69.3887   5
  -2  -3   3 5114.33 85.3246   6
  -2   3   3 4968.00 60.2774   2
  -2   3   3 5006.88 71.9161   3
  -2  -3   3 5126.03 63.7031   2
  -2  -3   3 5200.23 78.4868   8
  -2   3   3 5053.45 63.3088   6
  -2   3   3 4978.12 81.8352   4
   2   3  -3 5162.40 62.3513   0
  -2  -3   2 17.8709 25.9677   8
  -2  -3   2 42.6869 20.0603   2
  -2   3   2 30.6298 26.1848   3
  -2   3   2 7.43302 25.9130   4
  -2  -3   2 30.4394 28.9277   5
  -2  -3   2 32.0569 25.2746   6
  -2  -3   1 79693.2 304.992   5
  -2   3   1 80484.7 264.521   4
  -2  -3   1 79723.1 223.460   2
  -2  -3   1 78115.1 309.479   6
  -2  -3   1 78812.6 274.053   8
   2  -3   0 12317.2 72.2957   2
  -2   3   0 12052.8 99.2978   4
  -2   3   0 12901.5 126.182   8
  -2  -3   0 12176.2 110.776   8
  -2  -3   0 12544.7 133.481   5
  -2  -3   0 11874.0 124.369   6
   2  -3   1 25.6661 17.5928   2
  -2   3  -1 9.52585 18.3870   4
  -2  -3  -1-11.4505 33.9177   5
  -2  -3  -1 9.22468 26.5828   8
  -2   3  -1 6.73692 28.7198   8
  -2  -3  -1 18.9346 20.4009   7
  -2   3  -1 18.6771 22.1529   7
  -2  -3  -2 1007.66 56.7626   5
  -2  -3  -2 1078.00 36.2526   7
  -2   3  -2 1136.75 37.5314   4
  -2  -3  -2 1042.68 40.8757   8
   2  -3   2 982.777 38.0306   2
  -2   3  -2 1084.28 41.8781   8
  -2   3  -2 1114.46 40.7701   7
   2   3   2 1035.67 44.3081   2
  -2   3  -3 47620.0 214.825   8
  -2  -3  -3 45879.1 292.318   5
  -2   3  -3 47751.8 214.125   4
   2  -3   3 47407.1 232.836   2
   2   3   3 48608.6 261.017   2
   2   3   4 5458.97 106.597   2
   2  -3   4 5594.56 97.8800   2
   2   3   4 5317.62 63.1586   4
  -2  -3  -4 5376.30 116.085   5
  -2   3  -4 5798.73 79.2601   8
   2   3   5 27688.4 242.129   2
   2  -3   5 28209.9 225.811   2
  -2  -3  -5 28117.2 257.897   5
   2   3   5 27076.7 160.211   4
  -2   3  -5 28099.0 250.214   1
   2   3   6 6842.97 139.734   2
  -2   3  -6 6819.36 137.559   1
  -2  -3  -6 6722.44 139.166   5
   2  -3   6 7030.60 131.795   2
   2   3   6 6674.24 94.1924   4
  -2  -3  -7 2287.94 99.1164   5
   2   3   7 2244.45 104.700   2
   2  -3   7 2163.99 100.787   2
   2   3   7 1860.16 68.0859   4
  -2   3  -7 2014.14 95.5157   1
   2   3   8 3945.62 128.639   2
   2  -3   8 4046.17 126.526   2
   2   3   8 3746.69 92.8428   4
  -2   3  -8 3694.31 117.342   1
  -2  -3  -8 4145.73 121.448   5
   2   3   9 17105.1 260.673   2
   2  -3   9 17740.9 249.122   2
  -2  -3  -9 17738.6 245.439   5
  -2   3  -9 17002.6 230.475   1
   2   3  10 4713.39 174.658   2
   2  -3  10 4805.92 169.987   2
   2   3  11 111.130 89.3732   2
   2  -3  11 62.9206 84.3635   2
   2   3  12 1271.51 121.132   2
   2  -3  12 1554.47 129.738   2
   2  -3  13 251.380 110.672   2
   2   3  13 391.008 114.938   2
   2   3  14 2247.46 139.043   2
   2  -3  14 2249.44 157.606   2
   2   3  15 638.096 126.605   2
   2  -3  15 473.598 123.403   2
  -2  -4  17 196.360 104.185   2
  -2   4  16 663.758 112.169   2
  -2  -4  16 1041.63 118.127   2
  -2   4  16 909.687 109.770   4
  -2  -4  16 1098.08 137.525   4
  -2  -4  15 117.083 119.471   4
  -2   4  15-85.2119 106.294   2
  -2  -4  15-55.1253 103.343   2
  -2   4  15-58.0254 106.468   4
  -2   4  14 442.977 91.5719   2
  -2   4  14 362.963 101.144   4
  -2  -4  14 341.062 95.6815   2
  -2   4  13 552.042 109.357   4
  -2   4  13 498.969 108.598   2
  -2  -4  13 392.640 93.1495   2
  -2  -4  12 4261.12 140.217   2
  -2   4  12 4418.32 153.931   4
  -2   4  12 4176.40 143.085   2
  -2   4  11 140.072 77.1723   2
  -2  -4  11 258.711 87.5267   2
  -2   4  11 236.781 83.0910   4
  -2   4  10 9662.02 180.109   2
  -2  -4  10 9800.51 172.673   2
  -2   4  10 9829.28 185.921   4
  -2   4   9 940.280 79.3825   2
  -2  -4   9 1156.01 78.2698   2
  -2   4   9 1100.50 87.7316   4
  -2   4   8 15918.6 202.648   4
  -2   4   8 15319.5 190.598   2
  -2  -4   8 15775.5 179.589   2
  -2  -4   8 15542.1 138.660   0
  -2  -4   7 8272.21 99.5913   0
  -2  -4   7 8527.06 126.930   2
  -2   4   7 8211.44 142.098   4
  -2   4   7 8012.25 130.189   2
  -2  -4   6 50.8401 39.3974   2
  -2   4   6 40.8918 46.9422   4
  -2   4   6 3.73192 20.3837   3
  -2  -4   6 29.7265 26.8398   0
  -2   4   6 33.4809 38.3645   2
  -2   4   5 18965.5 159.279   2
  -2   4   5 19277.4 181.119   4
  -2   4   5 21005.8 135.642   3
  -2  -4   5 20183.3 155.981   2
  -2  -4   5 20326.2 143.087   0
  -2  -4   5 19222.3 145.561   8
  -2   4   5 20249.0 124.746   6
  -2   4   4 23890.8 150.752   3
  -2   4   4 24206.5 189.166   4
   2   4  -4 24709.3 145.662   0
  -2   4   4 23809.7 128.692   6
  -2  -4   4 24532.3 174.067   8
  -2   4   4 23755.5 157.060   2
  -2   4   3 87968.5 331.745   4
  -2   4   3 91177.5 243.717   6
   2   4  -3 90852.9 274.168   0
  -2  -4   3 87817.0 305.155   5
  -2  -4   3 87429.9 275.105   2
  -2   4   3 89771.5 307.787   3
  -2   4   3 89643.3 264.269   2
  -2  -4   3 88445.8 292.193   8
  -2  -4   3 88274.3 344.748   6
  -2  -4   2 6349.34 74.8928   2
  -2   4   2 6295.95 87.7183   4
  -2   4   2 6395.92 90.9497   3
  -2  -4   2 6147.63 78.9458   8
  -2  -4   2 6285.34 88.8362   5
   2  -4  -2 6174.58 46.0522   0
  -2  -4   2 6293.49 96.9751   6
  -2   4   1 3330.31 62.1390   4
  -2  -4   1 3472.70 57.9135   2
  -2   4   1 3322.09 72.1202   3
  -2  -4   1 3404.13 60.5939   8
   2  -4  -1 3423.68 44.3823   2
  -2  -4   1 3351.26 73.1894   6
  -2  -4   1 3499.45 74.9738   5
  -2  -4   0 3712.68 78.7190   5
   2  -4   0 3923.41 48.9727   2
  -2   4   0 3715.89 62.7273   4
  -2  -4   0 3800.18 61.2953   2
  -2   4   0 3745.95 81.0553   3
  -2   4   0 4100.60 73.6965   8
  -2  -4   0 3738.88 63.4161   8
  -2  -4   0 3815.45 76.9670   6
  -2  -4  -1 396.886 44.0631   5
  -2   4  -1 413.624 31.7470   4
   2  -4   1 437.197 26.0212   2
  -2   4  -1 381.837 32.9036   8
  -2  -4  -1 404.509 38.4649   6
  -2   4  -1 411.296 28.7339   7
  -2  -4  -1 411.399 26.0657   7
  -2  -4  -1 428.459 30.6470   8
  -2   4  -2 996.833 40.7337   8
  -2   4  -2 862.945 39.0032   4
  -2  -4  -2 940.069 34.3910   7
   2  -4   2 854.256 36.7160   2
  -2   4  -2 978.027 38.7153   7
  -2  -4  -2 971.877 61.3718   5
   2   4   2 953.214 49.8689   2
  -2  -4  -3 1471.25 79.6605   5
  -2   4  -3 1326.38 50.6805   4
   2  -4   3 1256.21 54.6150   2
   2   4   3 1263.54 61.7073   2
   2   4   3 1123.78 26.7092   4
  -2   4  -3 1362.73 46.3800   8
   2  -4   4 11725.3 135.067   2
  -2   4  -4 11481.5 105.234   8
   2   4   4 11445.5 86.2074   4
   2   4   4 11537.9 150.286   2
  -2  -4  -4 11733.1 164.191   5
  -2  -4  -5 6497.12 134.933   5
   2   4   5 6571.95 130.139   2
  -2   4  -5 6355.15 78.2497   8
   2  -4   5 6570.79 115.723   2
   2   4   5 6376.54 80.1530   4
  -2  -4  -6 941.783 72.6440   5
   2  -4   6 1080.63 68.5357   2
   2   4   6 898.826 44.3365   4
   2   4   6 867.186 76.8721   2
  -2   4  -7 146.646 64.3994   1
  -2  -4  -7 203.012 64.5228   5
   2   4   7 120.020 39.1967   4
   2  -4   7 139.002 62.9585   2
   2   4   7 147.127 79.6006   2
  -2  -4  -8 982.044 79.7614   5
   2   4   8 1145.48 94.5499   2
   2  -4   8 1182.43 86.2574   2
  -2   4  -8 1128.15 85.8817   1
   2   4   9 20411.4 286.467   2
   2  -4   9 19223.6 255.263   2
  -2   4  -9 19077.3 253.549   1
  -2  -4  -9 20455.3 263.245   5
   2   4  10 5770.75 176.110   2
   2  -4  10 5988.38 168.169   2
   2   4  11 1406.89 111.204   2
   2  -4  11 1413.67 113.683   2
   2   4  12 437.045 104.624   2
   2  -4  12 427.189 103.338   2
   2   4  13-19.4059 104.782   2
   2  -4  13 49.4150 98.5784   2
   2   4  14 1096.96 127.998   2
   2  -4  14 865.774 126.902   2
   2   4  15 40.8601 102.754   2
   2  -4  15 30.3026 111.244   2
  -2   5  16 229.571 103.756   4
  -2  -5  16 207.573 99.3735   2
  -2   5  15-27.9636 87.6495   2
  -2   5  15 110.103 103.100   4
  -2  -5  15-26.3893 101.144   2
  -2   5  14 154.829 106.331   4
  -2   5  14 45.3064 90.3238   2
  -2  -5  14-34.6020 99.4871   2
  -2   5  13 9472.89 215.606   2
  -2  -5  13 9454.26 202.538   2
  -2   5  13 9955.76 216.326   4
  -2   5  12 1431.79 104.092   2
  -2  -5  12 1506.42 102.237   2
  -2   5  12 1503.99 115.257   4
  -2   5  11 6341.77 164.498   2
  -2  -5  11 6620.72 154.230   2
  -2   5  11 6662.84 166.705   4
  -2  -5  10 3461.50 115.739   2
  -2   5  10 3326.77 124.509   4
  -2   5  10 3236.49 123.395   2
  -2   5   9 1635.56 89.4988   2
  -2  -5   9 1670.22 88.8712   2
  -2   5   9 1573.90 96.8917   4
  -2   5   8 901.224 71.3637   2
  -2   5   8 1073.60 81.6955   4
  -2  -5   8 973.248 68.1223   2
  -2   5   7 17964.8 193.829   2
  -2  -5   7 18883.2 156.089   0
  -2   5   7 19074.8 207.709   4
  -2  -5   7 18513.1 182.304   2
  -2  -5   6 2147.77 58.8920   0
  -2   5   6 2114.19 70.5691   2
  -2   5   6 2161.36 78.5640   4
  -2  -5   6 2221.69 69.6415   2
  -2  -5   6 2191.73 54.6151   8
  -2   5   6 2157.34 49.9030   3
  -2   5   5-13.4538 33.2933   2
  -2  -5   5 8.15511 21.2976   0
  -2   5   5 24.9621 16.4380   6
  -2   5   5 16.8313 41.6791   4
  -2  -5   5 12.9838 33.2363   8
  -2   5   5 24.3713 9.71544   0
  -2  -5   5 37.1287 39.0445   2
  -2   5   5 11.4275 25.4178   3
   2   5  -4 64569.7 251.975   0
  -2   5   4 63314.4 189.685   6
  -2   5   4 63885.8 312.119   4
  -2  -5   4 62272.7 244.613   8
  -2   5   4 63250.9 269.284   2
  -2  -5   4 62273.2 265.453   2
  -2   5   4 64384.8 263.852   3
  -2  -5   3 3327.16 60.0734   8
  -2   5   3 3180.09 78.8715   4
   2   5  -3 3456.67 64.3039   0
  -2  -5   3 3316.77 80.1521   6
  -2  -5   3 3322.22 67.5095   2
  -2   5   3 3363.99 70.4395   3
  -2  -5   2 11615.1 111.561   2
   2  -5  -2 11953.4 74.5877   0
   2   5  -2 11956.1 109.965   0
  -2   5   2 12053.8 128.196   3
  -2   5   2 11695.0 125.488   4
  -2  -5   2 11849.5 106.212   8
  -2  -5   2 11713.7 133.333   6
  -2  -5   1 59606.2 294.198   5
  -2   5   1 58814.6 296.601   3
  -2   5   1 59775.8 263.682   4
   2  -5  -1 61874.9 187.741   0
  -2  -5   1 60106.2 244.822   2
  -2  -5   1 59844.6 289.777   6
   2  -5  -1 60377.4 201.998   2
  -2  -5   1 61331.2 232.838   8
  -2  -5   0 106960. 407.313   5
   2  -5   0 105255. 275.272   2
  -2   5   0 105852. 346.138   4
  -2  -5   0 107912. 307.847   8
  -2   5   0 109236. 355.753   8
  -2   5   0 107988. 404.377   3
  -2  -5   0 106372. 384.712   6
  -2  -5   0 105900. 332.086   2
  -2  -5  -1 6074.54 109.108   5
   2   5   1 6074.98 50.4613   4
   2  -5   1 5985.30 75.2012   2
  -2   5  -1 5881.82 107.520   3
  -2  -5  -1 5990.10 76.9097   8
  -2   5  -1 5820.18 80.6134   7
  -2   5  -1 6314.93 90.9835   8
  -2  -5  -1 6305.68 73.6074   7
  -2  -5  -1 6219.99 101.518   6
  -2   5  -1 6209.28 87.6201   4
  -2   5  -2 3666.16 70.3471   4
   2   5   2 3741.30 39.8988   4
   2  -5   2 3574.59 66.4069   2
  -2  -5  -2 3691.52 93.0415   5
  -2  -5  -2 3871.97 61.4782   7
  -2   5  -2 3564.00 66.7793   8
  -2   5  -2 3608.27 66.5862   7
  -2   5  -2 3529.19 91.5520   3
  -2   5  -3 90026.6 332.766   4
   2   5   3 90784.1 210.250   4
   2   5   3 92105.1 381.806   2
   2  -5   3 90577.3 333.072   2
  -2   5  -3 91075.3 295.903   8
  -2  -5  -3 90015.6 435.511   5
  -2   5  -4 9355.28 94.8640   8
   2   5   4 9798.73 148.800   2
  -2   5  -4 9334.83 121.271   4
  -2  -5  -4 9634.17 157.850   5
   2   5   4 9302.54 81.0228   4
   2  -5   4 9473.25 125.358   2
   2   5   5 33638.9 273.927   2
  -2   5  -5 31337.3 160.443   8
   2  -5   5 32500.9 245.257   2
   2   5   5 31790.6 168.322   4
  -2  -5  -5 32814.8 287.865   5
  -2  -5  -6 22183.7 249.619   5
   2   5   6 21988.4 244.438   2
   2  -5   6 21331.7 216.396   2
  -2  -5  -7 313.377 70.8755   5
   2   5   7 151.502 73.5990   2
   2  -5   7 375.163 65.7574   2
   2   5   8 1309.27 105.135   2
   2  -5   8 1328.55 93.4436   2
  -2   5  -8 1131.64 90.9739   1
  -2  -5  -8 1516.36 96.9952   5
  -2  -5  -9 16374.6 245.460   5
   2   5   9 16057.7 265.942   2
  -2   5  -9 15991.7 242.575   1
   2  -5   9 16373.6 237.491   2
   2   5  10 2987.07 149.247   2
   2  -5  10 3107.81 135.386   2
   2   5  11 344.918 102.039   2
   2  -5  11 299.283 97.0589   2
   2   5  12 593.383 101.605   2
   2  -5  12 599.767 100.723   2
   2  -5  13 44.9421 89.6084   2
   2   5  13 137.311 106.830   2
   2  -5  14 171.727 107.547   2
   2   5  14 124.816 110.806   2
   2  -5  15 63.3607 122.270   2
   2   5  15 93.4193 103.993   2
  -2  -6  16 224.612 112.301   2
  -2   6  16 1.22126 93.3399   4
  -2  -6  15 3203.73 151.873   2
  -2   6  15 3194.89 157.926   4
  -2   6  14 11.5347 89.4423   2
  -2  -6  14 133.132 93.0644   2
  -2   6  14 59.3725 97.6940   4
  -2   6  13 2111.21 133.441   4
  -2  -6  13 2429.47 131.637   2
  -2   6  13 2012.59 132.184   2
  -2   6  12 921.959 105.585   2
  -2   6  12 860.819 95.5179   4
  -2  -6  12 1092.56 95.1957   2
  -2   6  11-17.7508 73.8756   2
  -2  -6  11-23.6171 70.3442   2
  -2   6  11 16.8028 89.9542   4
  -2   6  10 1860.82 109.588   4
  -2  -6  10 1827.01 99.0795   2
  -2   6  10 1837.90 106.955   2
  -2   6   9 17773.1 231.180   2
  -2   6   9 18165.9 230.264   4
  -2  -6   9 17849.7 209.751   2
  -2   6   8 3884.34 113.514   2
  -2  -6   8 4257.31 108.198   2
  -2   6   8 4131.62 116.567   4
  -2   6   7 14494.2 185.666   4
  -2  -6   7 13881.8 163.982   2
  -2   6   7 14194.2 176.904   2
  -2   6   6 8194.16 126.679   2
  -2  -6   6 8320.63 123.298   2
  -2  -6   6 8404.48 113.020   0
  -2   6   6 8250.82 137.275   4
  -2   6   5 268.277 53.4529   4
  -2   6   5 331.350 44.3481   2
  -2  -6   5 249.304 26.4802   8
  -2   6   5 319.196 16.6788   0
  -2  -6   5 337.927 43.1592   2
  -2  -6   4 14279.0 113.258   8
  -2   6   4 14549.2 158.450   4
  -2   6   4 14518.6 140.840   2
  -2  -6   4 13880.0 136.501   2
  -2   6   4 14437.5 133.229   3
   2   6  -4 14662.4 131.679   0
   2   6  -3 94717.0 324.683   0
  -2   6   3 91110.6 369.731   4
  -2  -6   3 90676.1 330.425   2
  -2  -6   3 91064.2 277.565   8
  -2   6   3 92538.0 351.674   3
  -2  -6   3 92218.2 380.204   6
  -2   6   2 6554.36 104.954   4
   2   6  -2 6980.02 94.0312   0
  -2  -6   2 6827.24 79.6331   8
  -2  -6   2 6820.60 109.085   6
   2  -6  -2 6688.00 65.8164   0
  -2  -6   2 6711.89 96.8289   2
   2  -6  -2 6453.03 80.8529   2
  -2   6   2 6994.04 105.893   3
  -2   6   1 72574.5 306.514   4
   2  -6  -1 71802.3 247.086   2
  -2  -6   1 71838.4 292.296   2
   2  -6  -1 72240.1 214.917   0
  -2  -6   1 72378.6 332.040   6
  -2   6   1 73225.4 333.240   3
  -2  -6   0 52574.7 303.483   5
  -2   6   0 51302.3 256.898   4
  -2  -6   0 52592.0 211.422   8
  -2   6   0 54138.3 264.048   8
   2  -6   0 50742.3 210.921   2
   2   6   0 50375.0 183.330   4
  -2  -6   0 50701.4 276.429   6
  -2  -6   0 49800.7 249.741   2
  -2   6   0 51649.9 295.936   3
   2   6   1 65423.3 188.918   4
  -2  -6  -1 68076.7 358.362   5
   2  -6   1 67910.3 251.262   2
  -2   6  -1 68092.9 266.977   7
  -2   6  -1 68001.0 352.970   3
  -2   6  -1 66828.1 288.197   4
  -2  -6  -1 68027.6 321.891   6
  -2  -6  -2 10593.9 155.016   5
  -2   6  -2 10411.8 121.788   4
   2   6   2 10534.1 76.8805   4
  -2   6  -2 10605.0 154.395   3
   2  -6   2 11189.7 118.387   2
  -2   6  -2 10480.8 110.393   8
  -2   6  -2 10619.6 112.358   7
  -2  -6  -2 10656.5 98.3620   7
   2   6   3 6000.51 116.161   2
  -2   6  -3 6205.96 91.9011   7
  -2   6  -3 6186.05 100.773   4
  -2   6  -3 5881.40 79.5852   8
  -2  -6  -3 6174.65 80.6532   7
   2   6   3 5767.36 63.1449   4
   2  -6   3 6051.22 94.3580   2
  -2  -6  -3 5839.62 128.360   5
  -2   6  -3 5689.82 121.781   3
  -2  -6  -4 97.1384 65.6599   5
   2   6   4 100.293 24.6348   4
  -2   6  -4 116.660 50.9360   4
   2  -6   4 145.210 49.7604   2
  -2   6  -4 102.295 29.2318   8
   2   6   4 114.615 62.0112   2
   2   6   5 43046.9 322.875   2
   2  -6   5 41723.7 276.890   2
  -2  -6  -5 42180.4 339.299   5
  -2  -6  -6 488.994 79.7008   5
   2  -6   6 422.938 75.5004   2
   2   6   6 528.706 85.0752   2
  -2  -6  -7 7941.84 166.847   5
   2   6   7 7333.50 166.948   2
   2  -6   7 6975.90 143.134   2
  -2  -6  -8 498.702 85.3245   5
   2  -6   8 300.611 81.0631   2
   2   6   8 253.789 85.9947   2
  -2  -6  -9-39.4082 81.0922   5
  -2   6  -9-19.3642 77.9477   1
   2  -6   9-38.3277 86.1615   2
   2   6   9-33.4006 88.3650   2
   2   6  10 1641.96 120.051   2
   2  -6  10 1373.16 105.972   2
   2   6  11 3044.27 152.951   2
   2  -6  11 3320.88 145.279   2
   2  -6  12 13.9784 103.170   2
   2   6  12 345.785 88.2468   2
   2   6  13 698.694 107.952   2
   2  -6  13 782.084 119.205   2
   2   6  14 260.075 104.654   2
   2  -6  14 125.773 106.495   2
  -2  -7  16 293.888 105.809   2
  -2   7  16 542.441 102.099   4
  -2   7  15 13.0367 78.2080   4
  -2  -7  15 6.31377 103.178   2
  -2   7  14 2112.08 126.487   2
  -2   7  14 2520.55 131.851   4
  -2  -7  14 2727.07 140.228   2
  -2   7  13 925.727 111.991   4
  -2  -7  13 852.482 94.5350   2
  -2   7  13 897.819 118.780   2
  -2   7  12-87.3835 78.5990   4
  -2   7  12-34.8301 91.2933   2
  -2  -7  12-18.0265 81.1904   2
  -2   7  11 175.529 79.7369   2
  -2  -7  11 156.690 69.4933   2
  -2   7  11 90.6657 78.9058   4
  -2  -7  10 491.707 82.7417   2
  -2   7  10 307.958 77.8147   2
  -2   7  10 387.391 79.8585   4
  -2   7   9 4959.75 139.334   2
  -2   7   9 5255.33 139.228   4
  -2  -7   9 5129.24 128.441   2
  -2   7   8 1136.84 82.8548   2
  -2   7   8 1286.09 82.0297   4
  -2  -7   8 1261.72 76.0174   2
  -2   7   7 1093.15 71.4317   2
  -2   7   7 1259.70 79.4925   4
  -2  -7   7 1218.52 72.1802   2
  -2   7   6 761.366 63.7438   2
  -2   7   6 636.142 63.2740   4
  -2  -7   6 711.750 58.2256   2
  -2   7   5 3589.77 86.0224   2
  -2  -7   5 3583.23 82.9406   2
  -2   7   5 3629.79 94.2280   4
  -2   7   4 6976.73 103.103   3
  -2   7   4 6756.83 115.947   4
   2   7  -4 6928.00 98.5225   0
  -2  -7   4 6542.60 103.992   2
  -2  -7   3 13156.6 138.446   2
  -2   7   3 12997.4 139.550   3
   2   7  -3 13859.8 134.673   0
  -2   7   3 13199.4 149.150   4
  -2  -7   3 13505.8 102.611   8
  -2  -7   3 13369.0 155.871   6
   2   7  -2 486.398 41.3407   0
  -2  -7   2 388.071 42.0777   2
  -2  -7   2 465.664 45.2068   6
  -2  -7   2 470.190 27.4352   8
  -2   7   2 346.142 46.9531   4
   2  -7  -2 565.378 27.2212   0
  -2   7   2 463.039 44.1526   3
   2  -7  -2 379.039 37.3969   2
  -2  -7   1 45595.3 250.423   2
  -2   7   1 46004.0 283.383   3
   2  -7  -1 45874.6 190.962   0
  -2   7   1 45500.9 258.127   4
   2  -7  -1 46227.7 217.136   2
  -2  -7   1 47448.8 192.297   8
  -2  -7   1 45908.7 272.929   6
   2   7   0 4077.94 63.4329   4
  -2   7   0 4105.21 98.1220   3
   2  -7   0 3986.30 63.9185   0
  -2  -7   0 4276.44 89.2029   2
  -2  -7   0 4059.07 89.2475   6
   2  -7   0 4089.11 71.8093   2
  -2  -7  -1 13816.2 175.831   5
   2   7   1 12774.0 96.8669   4
  -2   7  -1 13269.3 169.957   3
  -2   7  -1 13112.7 142.543   4
  -2   7  -1 13081.0 121.766   7
   2  -7   1 12881.7 124.892   2
  -2   7  -1 13617.3 135.698   8
  -2  -7  -1 13252.9 150.614   6
  -2  -7  -2 55034.5 353.291   5
  -2   7  -2 53741.4 281.012   4
   2   7   2 54357.9 193.323   4
  -2   7  -2 54179.9 250.281   7
   2  -7   2 54036.8 254.245   2
  -2  -7  -2 55090.7 211.668   7
  -2   7  -2 55635.8 248.870   8
  -2   7  -2 52781.5 336.556   3
  -2  -7  -3 19742.5 224.250   5
   2   7   3 20352.8 125.662   4
  -2   7  -3 20273.7 223.801   3
  -2   7  -3 19643.3 179.230   4
   2  -7   3 21228.7 177.750   2
  -2   7  -3 19684.1 140.791   8
  -2   7  -3 20173.9 159.855   7
  -2  -7  -3 20321.3 137.956   7
   2   7   4 58588.8 356.116   2
  -2   7  -4 58516.6 322.838   4
   2  -7   4 59054.2 305.981   2
  -2   7  -4 57733.5 380.318   3
  -2  -7  -4 57658.8 390.143   5
   2   7   5 3849.80 121.336   2
   2  -7   5 3295.95 100.200   2
  -2  -7  -5 3765.34 130.433   5
  -2  -7  -6 3920.50 132.513   5
   2  -7   6 3667.53 108.093   2
   2   7   6 3690.33 125.071   2
  -2  -7  -7 3304.39 126.185   5
   2   7   7 3187.55 126.433   2
   2  -7   7 3099.82 112.255   2
   2   7   8 661.067 99.0341   2
  -2  -7  -8 693.379 93.8358   5
   2  -7   8 583.588 87.2505   2
  -2  -7  -9 2634.94 128.360   5
   2   7   9 2097.91 129.339   2
   2  -7   9 2129.72 111.117   2
   2  -7  10-17.7598 85.7711   2
   2   7  11 402.928 98.5187   2
   2  -7  11 505.935 105.359   2
   2   7  12 88.3183 97.9116   2
   2  -7  12 360.583 105.303   2
   2   7  13-4.88594 109.842   2
   2  -7  13 48.3327 109.395   2
   2  -7  14 413.819 126.315   2
   2   7  14 439.645 134.622   2
  -2   8  15 416.757 115.024   4
  -2  -8  15 453.511 108.715   2
  -2   8  14 1975.09 131.396   4
  -2  -8  14 1681.45 116.367   2
  -2   8  13 234.597 94.4783   4
  -2  -8  13 181.691 98.2071   2
  -2   8  13 93.3413 80.9705   2
  -2   8  12 4094.62 143.973   4
  -2   8  12 4338.48 165.971   2
  -2  -8  12 4405.29 146.980   2
  -2   8  11 71.7934 84.7958   2
  -2  -8  11-41.6192 77.2233   2
  -2   8  11-54.5008 73.3806   4
  -2   8  10 6394.16 166.272   2
  -2   8  10 6495.47 160.487   4
  -2  -8  10 6601.21 150.889   2
  -2   8   9 6773.57 153.806   4
  -2  -8   9 7111.47 147.685   2
  -2   8   9 6527.65 156.487   2
  -2  -8   8 634.035 69.1408   2
  -2   8   8 589.649 75.1090   2
  -2   8   8 531.779 81.6144   4
  -2   8   7 3421.09 105.697   2
  -2   8   7 3528.16 109.297   4
  -2  -8   7 3593.50 102.082   2
  -2   8   6 8065.73 141.632   2
  -2   8   6 8267.63 142.297   4
  -2  -8   6 7684.05 126.778   2
  -2   8   5 1810.63 71.8835   2
  -2  -8   5 1622.67 69.6772   2
  -2   8   5 1791.82 79.8353   4
  -2   8   4 837.854 62.2901   4
  -2  -8   4 876.377 55.5181   2
  -2   8   3 148.575 39.5406   3
  -2  -8   3 151.275 40.8927   6
  -2   8   3 111.550 48.7982   4
  -2  -8   3 114.445 41.0684   2
   2  -8  -2 8412.57 107.832   2
  -2   8   2 7587.84 120.285   4
  -2   8   2 7398.81 118.800   3
  -2  -8   2 7476.96 115.111   2
  -2  -8   2 7526.41 121.085   6
  -2   8   1 2.76425 42.1747   4
  -2  -8   1 25.4053 37.2860   6
   2  -8  -1 13.0012 36.0129   2
  -2  -8   1 23.6941 43.4463   2
   2  -8  -1 21.6750 24.3524   0
  -2   8   1 38.8624 46.7027   3
   2  -8   0 12849.7 127.450   2
   2   8   0 12664.1 114.028   4
  -2   8   0 12570.2 147.773   4
  -2  -8   0 13028.7 150.578   2
  -2  -8   0 12732.0 152.399   6
  -2   8   0 13039.4 168.119   3
   2  -8   0 12886.9 115.299   0
  -2  -8  -1 14202.9 160.030   6
   2  -8   1 14288.1 139.722   2
   2   8   1 13738.3 111.230   4
  -2   8  -1 14446.6 158.352   4
   2  -8   1 14729.2 131.111   0
  -2   8  -1 14164.3 137.649   8
  -2   8  -1 14728.4 186.333   3
  -2  -8  -2 13909.6 191.981   5
   2  -8   2 14028.8 135.029   0
  -2   8  -2 13849.3 156.346   4
   2   8   2 13891.4 110.657   4
  -2   8  -2 13886.2 187.112   3
   2  -8   2 13456.0 140.187   2
  -2   8  -2 13764.7 130.318   7
  -2   8  -3 40.9800 29.3719   7
  -2  -8  -3 90.2328 76.7882   5
  -2   8  -3 93.3407 50.6829   4
  -2   8  -3 13.5205 59.9550   3
   2  -8   3 115.437 49.8186   2
   2   8   4 17887.0 214.169   2
  -2  -8  -4 18656.2 238.666   5
  -2   8  -4 18157.0 193.267   4
   2  -8   4 18957.8 187.321   2
  -2   8  -4 18180.8 228.801   3
  -2  -8  -5 29509.8 305.245   5
   2  -8   5 28347.1 236.628   2
   2   8   5 29566.9 283.239   2
  -2  -8  -6 58.9407 85.5435   5
   2  -8   6 137.699 63.9716   2
   2   8   6 130.899 79.8272   2
  -2  -8  -7 3379.80 135.017   5
   2  -8   7 3075.91 107.271   2
   2   8   7 3254.90 132.609   2
  -2  -8  -8 5351.92 159.547   5
   2   8   8 4779.00 151.974   2
   2  -8   8 4929.12 135.978   2
  -2  -8  -9 1816.12 117.078   5
   2   8   9 1569.55 120.290   2
   2  -8   9 1788.03 116.780   2
   2   8  10 3721.56 160.721   2
   2  -8  10 4052.09 146.574   2
   2   8  11 221.008 105.708   2
   2  -8  11 354.476 98.5887   2
   2  -8  12-52.2588 86.6871   2
   2   8  12 1.67058 94.0406   2
   2   8  13 222.227 118.293   2
   2  -8  13 226.491 91.1327   2
   2   8  14 949.909 146.188   2
   2  -8  14 903.081 115.616   2
  -2   9  15 249.127 77.8282   4
  -2  -9  15 350.975 96.9326   2
  -2  -9  14 984.871 111.360   2
  -2   9  14 877.719 113.663   4
  -2   9  13 4631.64 155.499   4
  -2  -9  13 4398.66 146.854   2
  -2   9  12 249.136 98.4537   2
  -2  -9  12 381.589 80.3748   2
  -2   9  12 310.618 89.0434   4
  -2   9  11-49.9837 79.4445   2
  -2  -9  11 51.3830 82.7551   2
  -2   9  11 164.203 75.4891   4
  -2   9  10 7144.60 178.187   2
  -2   9  10 7892.67 174.852   4
  -2  -9  10 7316.66 159.023   2
  -2  -9   9 463.661 73.1501   2
  -2   9   9 286.138 76.6875   2
  -2   9   9 340.682 84.7285   4
  -2  -9   8 4026.56 116.117   2
  -2   9   8 4027.91 122.998   4
  -2   9   8 3733.40 121.872   2
  -2  -9   7 6161.78 126.591   2
  -2   9   7 6142.14 137.833   4
  -2   9   7 6342.04 143.066   2
  -2   9   6 1083.02 75.3468   2
  -2   9   6 1014.48 73.0021   4
  -2  -9   6 1073.49 74.5442   2
  -2   9   5-1.66940 54.7354   2
  -2  -9   5 46.0151 47.9970   2
  -2   9   5-35.3347 54.7178   4
  -2  -9   4 4118.77 101.155   6
  -2   9   4 4025.17 102.325   4
  -2  -9   4 3830.33 94.2723   2
  -2   9   3 10298.0 147.605   4
  -2  -9   3 10012.6 137.850   2
  -2   9   3 9507.96 136.997   3
  -2  -9   3 10211.4 147.392   6
  -2   9   2 759.660 61.0083   4
  -2  -9   2 698.181 59.7570   2
   2  -9  -2 777.682 52.2638   2
  -2   9   2 674.059 54.6690   3
  -2  -9   2 676.213 50.9822   6
  -2   9   1 1125.73 69.0094   4
   2  -9  -1 1204.68 47.6075   0
   2  -9  -1 1099.92 54.6015   2
  -2  -9   1 1200.16 67.5775   2
  -2   9   1 1285.78 70.1886   3
  -2  -9   1 1236.01 60.3526   6
   2  -9   0 16106.9 137.201   0
   2   9   0 16120.9 137.456   4
  -2   9   0 15803.3 171.883   4
  -2   9   0 15780.1 193.308   3
  -2  -9   0 15909.5 174.624   6
   2  -9   0 16097.9 153.908   2
  -2  -9   0 15779.5 175.169   2
  -2   9  -1 34.4390 55.6678   3
   2  -9   1-33.5023 42.9486   2
   2  -9   1 33.2132 31.5868   0
   2   9   1 0.83342 29.1202   4
  -2   9  -1 9.46505 49.9667   4
  -2  -9  -1-2.51955 36.5578   6
  -2  -9  -2 14839.5 207.124   5
  -2   9  -2 13570.2 162.851   4
   2  -9   2 14297.2 151.876   2
  -2   9  -2 13696.5 195.050   3
  -2  -9  -3 12447.3 198.040   5
  -2   9  -3 11764.6 157.522   4
  -2   9  -3 11229.0 186.021   3
   2  -9   3 11730.0 144.380   2
  -2  -9  -4 667.431 79.6013   5
  -2   9  -4 618.377 70.3149   4
  -2   9  -4 622.794 82.3658   3
   2  -9   4 693.803 59.2938   2
  -2   9  -4 748.581 45.2227   7
  -2   9  -5 7254.87 142.662   4
  -2  -9  -5 7547.50 173.456   5
   2   9   5 7394.21 160.817   2
  -2   9  -5 7333.47 164.392   3
   2  -9   5 7796.86 138.028   2
   2   9   6 21428.0 272.054   2
  -2  -9  -6 20575.0 277.110   5
   2  -9   6 19835.3 217.630   2
   2   9   7-12.4927 82.9677   2
  -2  -9  -7-23.7292 85.6007   5
   2  -9   7 18.3703 68.8917   2
  -2  -9  -8 11242.8 230.693   5
   2   9   8 10044.4 211.915   2
   2  -9   8 10087.7 180.445   2
   2   9   9 2076.47 129.134   2
   2  -9   9 2190.44 113.017   2
  -2  -9  -9 2141.17 128.705   5
   2   9  10 18.2311 93.8221   2
   2  -9  10 86.6074 87.8433   2
   2  -9  11 202.788 96.6980   2
   2   9  11 105.561 109.680   2
   2   9  12 2370.42 146.392   2
   2  -9  12 2439.03 131.018   2
   2   9  13-37.9531 118.529   2
   2  -9  13 101.458 113.839   2
  -2  10  15 1308.28 132.463   4
  -2  10  14 514.141 87.3389   4
  -2 -10  14 671.668 110.004   2
  -2 -10  13 92.3625 85.9406   2
  -2  10  13 46.2754 94.5950   4
  -2  10  12 640.646 103.723   4
  -2  10  12 441.481 88.1145   2
  -2 -10  12 616.628 94.0572   2
  -2  10  11-37.6502 82.5824   2
  -2  10  11-55.3563 77.0070   4
  -2 -10  11-73.0396 86.6684   2
  -2  10  10 229.965 78.5459   2
  -2 -10  10 365.587 91.3770   2
  -2  10  10 448.267 91.6078   4
  -2  10   9 1912.43 108.212   4
  -2  10   9 2097.26 115.579   2
  -2 -10   9 2152.35 108.802   2
  -2  10   8 56.3903 74.6518   2
  -2  10   8 6.59947 74.9682   4
  -2 -10   8-14.3942 60.2691   2
  -2  10   7 115.593 71.3898   4
  -2  10   7 136.912 67.3118   2
  -2 -10   7 152.778 60.3827   2
  -2 -10   6 33.8681 60.7377   2
  -2  10   6 11.0918 62.4658   4
  -2  10   6 52.4820 59.5240   2
  -2 -10   5 8144.68 140.498   2
  -2  10   5 8368.93 149.674   4
  -2 -10   4-13.8351 54.8876   2
  -2 -10   4 30.0977 49.8729   6
  -2  10   4 108.945 57.8827   4
  -2  10   3 3406.72 99.0416   4
  -2 -10   3 3306.65 96.2874   2
  -2 -10   3 3408.58 96.7877   6
  -2 -10   2 41.1377 51.1362   2
   2 -10  -2 73.1772 43.8105   2
  -2  10   2 9.09924 56.2336   4
  -2 -10   2 10.9228 39.3223   6
  -2  10   2 18.9680 49.9362   3
  -2 -10   1 1105.03 62.0010   6
   2  10  -1 1174.88 53.3309   4
  -2  10   1 1263.63 71.5122   4
   2 -10  -1 1164.27 46.7824   0
   2 -10  -1 1128.23 60.9127   2
  -2 -10   1 1177.07 70.5692   2
  -2  10   1 1196.87 72.0884   3
   2  10   0 2894.72 68.7738   4
  -2  10   0 2786.70 99.4722   3
  -2  10   0 2778.88 89.5805   4
   2 -10   0 2911.07 80.0101   2
  -2 -10   0 2792.82 84.3376   6
  -2 -10   0 2992.44 95.4467   2
   2 -10   1 4515.40 95.8489   2
   2  10   1 4506.33 78.1986   4
  -2  10  -1 4553.80 107.843   4
  -2 -10  -1 4480.60 100.504   6
  -2  10  -1 4549.68 123.103   3
  -2  10  -2 7058.80 131.562   4
  -2  10  -2 6833.90 151.803   3
   2 -10   2 7179.52 119.890   2
  -2 -10  -3 422.277 77.5000   5
  -2  10  -3 417.071 65.4145   4
  -2  10  -3 338.905 79.9594   3
   2 -10   3 311.911 56.3708   2
  -2  10  -4 5851.79 133.461   4
  -2  10  -4 5423.71 151.569   3
   2 -10   4 5298.49 115.379   2
  -2 -10  -4 5874.81 155.762   5
  -2 -10  -5 292.771 86.9613   5
  -2  10  -5 363.962 72.6552   4
   2 -10   5 424.371 66.3206   2
  -2  10  -5 329.295 84.0215   3
   2  10   5 384.874 79.2638   2
   2  10   6 4266.09 144.108   2
  -2 -10  -6 4254.40 146.989   5
   2 -10   6 4462.06 126.213   2
  -2  10  -6 4210.53 147.355   3
  -2 -10  -7 638.867 103.686   5
   2 -10   7 524.634 78.0445   2
   2  10   7 438.453 101.435   2
  -2 -10  -8 2247.21 133.020   5
   2 -10   8 2311.02 112.013   2
   2  10   8 2060.36 128.296   2
   2  10   9 729.591 102.821   2
   2 -10   9 775.687 91.4863   2
  -2 -10  -9 840.564 104.567   5
   2  10  10 256.642 92.8090   2
   2 -10  10 248.806 85.5212   2
   2 -10  11 2861.80 133.035   2
   2  10  11 2772.22 167.497   2
   2 -10  12 866.481 115.665   2
   2  10  12 590.239 116.700   2
   2  10  13 798.679 151.689   2
   2 -10  13 841.439 105.559   2
  -2  11  14 301.822 94.1060   4
  -2 -11  14 234.881 108.849   2
  -2  11  13 313.539 91.5081   4
  -2 -11  13 53.2094 99.7591   2
  -2  11  12 1768.36 118.638   4
  -2 -11  12 1657.70 122.415   2
  -2 -11  11 845.381 93.5904   2
  -2  11  11 649.520 95.7046   4
  -2  11  10 2551.38 123.443   2
  -2  11  10 2650.42 120.581   4
  -2 -11  10 2502.07 116.606   2
  -2  11   9 792.215 97.8413   2
  -2  11   9 862.091 91.0950   4
  -2 -11   9 842.601 89.4928   2
  -2  11   8 94.7622 81.7745   2
  -2  11   8 22.3508 80.8037   4
  -2 -11   8 119.841 74.8448   2
  -2  11   7 2826.60 115.155   2
  -2 -11   7 2916.78 111.939   2
  -2  11   7 2807.25 114.367   4
  -2  11   6 4545.37 127.050   2
  -2  11   6 4602.17 127.930   4
  -2 -11   6 4768.85 125.722   2
  -2 -11   5 69.6785 66.2785   2
  -2 -11   5 20.9922 52.8115   6
  -2  11   5 88.8105 58.5311   4
  -2 -11   4 4123.31 109.811   2
  -2 -11   4 4348.25 111.695   6
  -2  11   4 4275.58 113.479   4
  -2  11   3 626.153 73.6871   4
  -2 -11   3 661.585 59.5867   6
  -2 -11   3 644.406 72.6226   2
  -2 -11   2 3785.75 102.992   6
  -2  11   2 3823.11 108.443   4
  -2 -11   2 3659.25 110.448   2
  -2  11   2 3562.33 106.583   3
   2 -11  -2 3624.36 99.1666   2
  -2 -11   1 8971.44 153.247   2
   2  11  -1 8525.22 125.015   4
  -2 -11   1 8845.17 145.846   6
  -2  11   1 8864.48 150.446   4
   2 -11  -1 8890.26 136.554   2
  -2  11   1 8630.50 157.936   3
  -2 -11   0 4249.84 118.987   2
   2  11   0 4362.39 91.2912   4
  -2  11   0 4284.25 110.738   4
  -2  11   0 4120.44 124.153   3
   2 -11   0 4208.09 101.258   2
  -2  11  -1 18588.9 206.644   4
   2 -11   1 17810.7 187.108   2
  -2  11  -1 16973.9 231.819   3
  -2  11  -2 29064.6 257.181   4
  -2  11  -2 27980.3 294.946   3
   2 -11   2 29259.0 238.080   2
  -2 -11  -3 174.233 74.8590   5
   2 -11   3 226.409 62.9917   2
  -2  11  -3 138.643 71.8792   4
  -2  11  -3 103.875 81.0766   3
   2 -11   4 1077.38 78.3207   2
  -2 -11  -4 975.806 98.6582   5
  -2  11  -4 1172.35 92.3818   4
  -2  11  -4 866.855 99.9005   3
   2  11   5 5528.89 155.813   2
  -2 -11  -5 6348.83 171.621   5
  -2  11  -5 5733.66 142.889   4
  -2  11  -5 5677.62 165.368   3
   2 -11   5 5674.15 129.403   2
   2  11   6 3338.59 139.554   2
  -2 -11  -6 3545.42 144.856   5
   2 -11   6 3215.73 114.515   2
  -2  11  -6 3174.47 137.123   3
  -2 -11  -7 3996.83 154.557   5
   2 -11   7 3380.94 121.905   2
   2  11   7 3736.41 149.792   2
  -2 -11  -8 1136.76 121.825   5
   2  11   8 1020.23 112.458   2
   2 -11   8 1016.98 94.1190   2
  -2 -11  -9 531.196 106.368   5
   2  11   9 529.893 107.719   2
   2 -11   9 671.097 91.1081   2
   2 -11  10 637.527 84.8157   2
   2  11  10 350.632 110.757   2
   2 -11  11 102.332 85.7476   2
   2  11  11-18.9005 102.479   2
   2  11  12 351.139 133.607   2
   2 -11  12 465.821 91.8649   2
  -2  12  13 146.197 73.9390   4
  -2 -12  13-8.47372 93.1985   2
  -2  12  12 436.471 84.6534   4
  -2 -12  12 296.412 99.1786   2
  -2  12  11 1059.94 103.796   4
  -2 -12  11 752.087 87.7536   2
  -2  12  10 196.108 78.7652   2
  -2  12  10 163.910 72.3592   4
  -2 -12  10 289.875 85.9800   2
  -2  12   9-7.80135 72.0496   4
  -2 -12   9-9.35473 74.0757   2
  -2  12   9 88.5066 81.1542   2
  -2  12   8 4831.05 138.838   4
  -2  12   8 4214.02 141.686   2
  -2 -12   8 4413.97 134.984   2
  -2  12   7-40.1954 68.3511   4
  -2 -12   7 0.00000 69.9561   2
  -2  12   7 98.1970 74.1343   2
  -2 -12   6 17442.1 222.282   2
  -2  12   6 16527.6 222.957   4
  -2  12   6 16922.0 232.019   2
  -2 -12   5 13835.5 198.167   6
  -2  12   5 13777.4 200.883   4
  -2 -12   5 12974.1 188.732   2
  -2  12   4 915.462 75.5610   4
  -2 -12   4 848.107 77.4952   2
  -2 -12   4 1053.14 71.7774   6
  -2  12   3 723.363 75.9829   4
  -2 -12   3 729.224 66.9231   6
  -2 -12   3 765.618 82.1509   2
  -2  12   2 969.666 77.4611   3
  -2  12   2 915.299 80.6848   4
  -2 -12   2 697.702 57.5366   6
  -2 -12   2 978.514 78.7990   2
   2 -12  -2 942.192 73.9742   2
  -2 -12   1 1225.13 84.9097   2
   2 -12  -1 965.929 72.2713   2
   2  12  -1 925.823 63.3125   4
  -2  12   1 1094.74 77.6173   4
  -2  12   1 1133.65 86.0484   3
  -2  12   0 5914.55 130.655   4
  -2 -12   0 5925.58 137.065   2
   2 -12   0 5692.38 122.194   2
  -2  12   0 5553.68 146.817   3
  -2  12  -1 7321.19 144.459   4
   2 -12   1 7168.17 134.928   2
  -2  12  -1 6681.77 164.595   3
   2 -12   2 218.495 61.6262   2
  -2  12  -2 219.146 77.1330   4
  -2  12  -2 154.396 78.1972   3
   2 -12   3 105.842 67.3839   2
  -2 -12  -3 111.607 81.6513   5
  -2  12  -3 43.2880 71.8483   4
  -2  12  -3-5.97497 82.3220   3
  -2 -12  -4 18998.2 277.760   5
  -2  12  -4 18574.6 234.190   4
  -2  12  -4 19031.5 275.621   3
   2 -12   4 18394.4 212.071   2
  -2 -12  -5 1144.70 109.666   5
  -2  12  -5 1048.59 96.5912   4
   2  12   5 1127.15 106.426   2
  -2  12  -5 996.673 110.109   3
   2 -12   5 1146.64 87.6793   2
   2  12   6 553.683 104.286   2
  -2 -12  -6 618.165 99.5038   5
   2 -12   6 500.880 74.5152   2
  -2  12  -6 439.563 104.950   3
   2  12   7 1956.90 128.706   2
  -2 -12  -7 1847.24 131.983   5
  -2  12  -7 1541.16 115.036   3
   2 -12   7 1965.47 102.832   2
  -2 -12  -8 2198.18 136.008   5
   2 -12   8 2294.91 107.248   2
   2  12   8 1785.34 121.219   2
   2  12   9 828.838 107.633   2
  -2 -12  -9 476.883 117.587   5
   2 -12   9 742.364 88.7082   2
   2  12  10 2178.71 149.192   2
   2 -12  10 2370.15 127.573   2
   2  12  11 298.934 123.956   2
   2 -12  11 422.795 103.384   2
   2 -12  12 804.881 119.121   2
  -2  13  13 415.474 91.1868   4
  -2  13  12-86.2728 84.3509   4
  -2 -13  12 9.81414 93.8989   2
  -2  13  11 633.853 93.6506   4
  -2 -13  11 661.941 89.1303   2
  -2  13  10 2211.92 122.774   4
  -2 -13  10 2214.88 122.272   2
  -2  13   9 153.857 75.2041   2
  -2 -13   9 299.627 83.1308   2
  -2  13   9 223.013 85.7087   4
  -2  13   8 1575.53 112.723   2
  -2  13   8 1491.55 101.893   4
  -2 -13   8 1708.61 102.732   2
  -2 -13   7 153.977 71.8441   2
  -2  13   7 200.951 81.9201   2
  -2  13   7 183.200 80.5423   4
  -2 -13   6 52.6987 71.5137   2
  -2 -13   6 68.1073 63.5981   6
  -2  13   6-3.75470 75.9493   4
  -2  13   6 160.926 86.3690   2
  -2  13   5 493.794 87.0209   4
  -2 -13   5 444.656 89.3950   2
  -2 -13   5 590.709 70.8973   6
  -2  13   4 2273.27 101.610   4
  -2 -13   4 2240.07 106.872   2
  -2 -13   4 2441.74 99.3210   6
  -2 -13   3 236.554 77.5066   2
  -2  13   3 359.177 65.6746   3
  -2  13   3 220.880 65.9407   4
  -2  13   2 270.190 74.1923   3
  -2 -13   2 328.990 79.8025   2
   2 -13  -2 191.431 64.3279   2
  -2  13   2 301.627 66.0711   4
  -2  13   1 685.081 73.2370   4
  -2 -13   1 577.791 83.2238   2
   2 -13  -1 431.782 74.5260   2
  -2  13   1 610.167 84.7939   3
  -2  13   0 1290.70 88.9001   4
   2 -13   0 1033.72 77.0650   2
  -2 -13   0 1065.25 89.6665   2
  -2  13   0 1160.67 97.2885   3
  -2  13  -1 13636.1 196.204   4
  -2  13  -1 13119.2 222.579   3
   2 -13   1 14315.5 189.389   2
   2 -13   2 868.289 78.2931   2
  -2  13  -2 801.795 88.0754   4
  -2  13  -2 668.601 90.0527   3
   2 -13   3-14.5140 63.8583   2
  -2  13  -3 36.2507 82.8597   3
  -2 -13  -3 146.029 91.5847   5
  -2  13  -3 23.0332 64.9768   4
  -2 -13  -4 81.8104 90.2174   5
  -2  13  -4 79.1422 79.1622   4
   2 -13   4 91.0638 68.7152   2
  -2  13  -4 152.433 83.9202   3
  -2 -13  -5 2265.67 134.776   5
  -2  13  -5 1902.15 105.539   4
   2  13   5 1803.43 113.024   2
   2 -13   5 2220.86 100.841   2
  -2  13  -5 1796.37 123.641   3
  -2 -13  -6 92.3065 88.5619   5
   2  13   6 104.344 92.0483   2
  -2  13  -6 81.5997 96.2196   3
   2 -13   6 30.9703 72.3051   2
  -2  13  -7-61.1284 94.4704   3
   2  13   7 105.235 88.5718   2
   2 -13   7 89.5112 67.2935   2
  -2 -13  -7 64.9980 95.1103   5
  -2 -13  -8 209.703 97.0773   5
   2 -13   8 142.958 80.4669   2
   2  13   8 169.629 96.6182   2
  -2 -13  -9 2162.65 144.754   5
   2  13   9 2144.48 145.436   2
   2 -13   9 2434.98 126.294   2
   2  13  10-200.704 114.255   2
   2 -13  10 130.234 85.4316   2
   2  13  11 129.532 119.289   2
   2 -13  11 225.799 110.365   2
  -2  14  12-91.3538 73.8474   4
  -2  14  11 503.443 88.7218   4
  -2 -14  11 406.456 88.4294   2
  -2 -14  10 69.7463 88.7246   2
  -2  14  10-67.1524 72.7460   4
  -2  14   9 2449.52 117.621   4
  -2 -14   9 2721.42 133.844   2
  -2 -14   8 216.106 74.7947   2
  -2  14   8 252.149 74.7827   2
  -2  14   8 67.9996 70.6915   4
  -2 -14   7 518.524 95.3872   2
  -2  14   7 448.030 86.3698   4
  -2 -14   7 546.418 88.4056   6
  -2  14   7 537.248 90.8421   2
  -2  14   6 1891.85 109.581   4
  -2 -14   6 1837.04 102.122   6
  -2  14   6 1692.79 107.036   2
  -2 -14   6 1805.59 113.101   2
  -2  14   5 27690.8 291.052   4
  -2 -14   5 27108.5 291.629   2
  -2  14   4 4872.04 141.116   4
  -2 -14   4 5211.77 152.358   2
  -2  14   3 10710.6 186.978   4
  -2 -14   3 9662.31 185.563   2
  -2  14   3 10368.2 189.342   3
  -2 -14   2-7.39258 85.9782   2
  -2  14   2 69.3115 73.0336   4
  -2  14   2 103.231 70.0507   3
  -2  14   1 1992.38 113.587   3
  -2  14   1 1964.13 100.436   4
   2 -14  -1 1767.39 93.0626   2
  -2 -14   1 1673.86 113.548   2
  -2  14   0 1163.51 93.2367   4
  -2  14   0 1204.82 104.418   3
   2 -14   0 1110.38 86.9422   2
  -2 -14   0 996.124 98.8584   2
  -2  14  -1 10551.9 183.509   4
  -2  14  -1 10191.3 208.314   3
   2 -14   1 9818.51 167.910   2
   2 -14   2 629.979 78.7365   2
  -2  14  -2 655.546 80.7706   4
  -2  14  -2 543.264 92.1714   3
  -2  14  -3 2.79383 65.3773   4
   2 -14   3-13.2305 58.2407   2
  -2 -14  -3-30.1336 97.4826   5
  -2  14  -3-59.3116 76.1969   3
   2 -14   4-11.3843 64.3376   2
  -2  14  -4 46.8036 64.4722   4
  -2 -14  -4-41.0796 78.7969   5
  -2  14  -4-37.7070 87.9174   3
   2 -14   5 140.387 64.9641   2
  -2 -14  -5 225.921 89.0019   5
  -2  14  -5 35.0905 75.1060   4
  -2  14  -5 114.811 91.3788   3
   2  14   5 219.160 90.7731   2
  -2 -14  -6 669.609 109.807   5
   2 -14   6 670.504 81.2967   2
   2  14   6 604.709 88.5543   2
  -2  14  -6 531.529 101.425   3
  -2 -14  -7-56.3022 97.9551   5
   2 -14   7-53.6969 67.3504   2
   2  14   7-66.8167 80.1869   2
  -2  14  -7-64.8224 86.5904   3
   2 -14   8 180.327 77.5410   2
  -2 -14  -8 238.990 90.3796   5
   2  14   8 84.9809 92.3592   2
   2  14   9 988.919 116.531   2
   2 -14   9 1205.06 102.705   2
   2  14  10 81.7697 122.563   2
   2 -14  10 82.8956 90.5366   2
  -2  15  11 547.084 86.9316   4
  -2 -15  10 129.644 94.4130   2
  -2  15  10 365.149 84.5125   4
  -2 -15   9 619.158 99.4196   2
  -2  15   9 207.546 72.0747   4
  -2  15   8 975.607 97.6603   4
  -2 -15   8 963.492 110.243   2
  -2 -15   8 910.296 96.7111   6
  -2 -15   7 9720.96 191.003   2
  -2  15   7 10274.3 199.414   4
  -2  15   6 657.000 94.9680   2
  -2  15   6 748.775 96.3229   4
  -2 -15   6 600.634 94.8393   2
  -2  15   5 1020.97 98.5648   4
  -2 -15   5 967.555 97.9626   2
  -2 -15   4 292.229 96.8029   2
  -2  15   4 366.712 91.3572   4
  -2  15   4 457.098 79.9939   3
  -2  15   3 3679.44 124.666   4
  -2 -15   3 3948.20 139.372   2
  -2  15   3 3854.52 135.020   3
  -2 -15   2-3.99037 95.7608   2
  -2  15   2 97.3963 82.1155   4
  -2  15   2 165.867 87.2576   3
  -2  15   1 2767.50 116.677   4
  -2  15   1 2609.34 119.551   3
   2 -15  -1 2737.74 110.391   2
  -2 -15   1 2560.93 128.869   2
   2 -15   0-42.8607 74.8774   2
  -2  15   0-98.6971 66.0436   4
  -2  15   0 7.06861 78.3003   3
  -2  15  -1 2391.03 102.585   4
   2 -15   1 2582.31 102.863   2
  -2  15  -1 2347.84 127.272   3
  -2  15  -2 88.2032 67.8187   4
   2 -15   2 61.9137 73.1683   2
  -2  15  -2 6.36297 84.2238   3
  -2  15  -3 1491.38 98.6973   4
   2 -15   3 1431.44 94.8475   2
  -2  15  -3 1201.90 109.914   3
   2 -15   4 223.993 67.7445   2
  -2  15  -4 414.678 89.0068   4
  -2 -15  -4 219.719 81.5783   5
  -2  15  -4 278.610 92.2100   3
   2  15   5 155.921 96.4363   2
   2 -15   5 85.8536 72.7002   2
  -2  15  -5 9.82864 80.8560   4
  -2 -15  -5 143.812 101.874   5
  -2  15  -5-11.3117 86.0978   3
  -2 -15  -6 362.592 107.757   5
   2  15   6 367.172 103.093   2
  -2  15  -6 329.033 107.279   3
   2 -15   6 282.403 76.8471   2
   2  15   7 2141.03 145.324   2
   2 -15   7 2485.85 121.237   2
  -2 -15  -7 2576.36 158.443   5
  -2  15  -7 2356.35 154.763   3
   2 -15   8 14.5018 69.5123   2
   2  15   8-54.4284 116.999   2
   2  15   9-119.820 102.962   2
   2 -15   9-14.2134 76.0748   2
  -2  16  10 443.144 89.0055   4
  -2 -16   9 113.335 88.5507   2
  -2  16   9 308.119 86.4883   4
  -2 -16   8 3109.31 131.048   2
  -2  16   8 3349.26 134.967   4
  -2 -16   7 152.841 97.8196   2
  -2  16   7 137.875 81.2960   4
  -2  16   6 3191.37 130.667   4
  -2 -16   6 3132.99 133.523   2
  -2  16   5 196.744 76.8823   3
  -2 -16   5 8.53964 76.9162   2
  -2  16   5-30.8849 72.0666   4
  -2  16   4 1623.19 97.6053   4
  -2 -16   4 1546.60 114.148   2
  -2  16   4 1640.84 101.298   3
  -2 -16   3-68.3233 96.3465   2
  -2  16   3 116.483 84.6823   4
  -2  16   3 109.007 74.4790   3
  -2  16   2 4299.75 143.127   4
  -2 -16   2 3969.53 148.458   2
  -2  16   2 4570.60 154.218   3
   2 -16  -1 2139.60 108.476   2
  -2  16   1 1976.92 106.384   4
  -2  16   1 2240.41 127.700   3
  -2 -16   1 2131.26 120.709   2
  -2  16   0 532.581 82.1039   4
   2 -16   0 461.251 83.5701   2
  -2  16   0 491.726 97.3213   3
  -2  16  -1 1106.02 93.8469   4
   2 -16   1 1184.51 87.2969   2
  -2  16  -1 1250.26 109.919   3
  -2  16  -2 786.324 82.1823   4
   2 -16   2 752.052 81.4006   2
  -2  16  -2 794.065 98.2205   3
   2 -16   3 247.948 79.0260   2
  -2  16  -3-45.3596 78.3306   4
  -2  16  -3 74.2405 87.6987   3
   2 -16   4 354.577 82.1578   2
  -2 -16  -4 540.746 88.2865   5
  -2  16  -4 341.552 95.7211   4
  -2  16  -4 422.279 111.384   3
   2  16   5 3.37331 99.9901   2
   2 -16   5-136.752 78.1516   2
  -2  16  -5-147.454 82.8200   3
  -2 -16  -5 93.4427 100.120   5
  -2 -16  -6 434.503 95.1717   5
  -2  16  -6 623.293 119.982   3
   2  16   6 278.113 108.414   2
   2 -16   6 419.399 89.6728   2
   2 -16   7 187.413 89.0449   2
  -2  16  -7 194.587 108.371   3
   2  16   7 192.213 105.960   2
   2 -16   8 69.0670 74.7036   2
  -2 -16  -8-111.119 105.748   5
  -2 -16  -9 287.519 113.265   5
  -2  17   8 699.569 102.334   4
  -2 -17   7-60.7628 99.9143   2
  -2  17   7-32.0332 86.8549   4
  -2  17   6 2379.14 116.528   4
  -2 -17   6 2535.46 143.057   2
  -2  17   6 2621.43 132.138   3
  -2 -17   5 174.237 91.1326   2
  -2  17   5 351.012 82.1285   4
  -2  17   5 455.381 84.0914   3
  -2  17   4 2215.93 114.483   4
  -2 -17   4 2335.01 126.330   2
  -2  17   4 2287.97 118.474   3
  -2 -17   3 24.8055 101.174   2
  -2  17   3 29.2596 82.8735   4
  -2  17   3 173.880 84.7132   3
  -2  17   2 1182.29 95.7749   4
  -2  17   2 1374.13 107.415   3
  -2 -17   2 1201.03 116.185   2
  -2  17   1 1479.77 99.4390   4
  -2 -17   1 1731.84 130.227   2
   2 -17  -1 1629.93 106.160   2
  -2  17   1 1719.20 124.366   3
   2 -17   0 37.3000 72.3108   2
  -2  17   0 184.615 83.7390   4
  -2  17   0 141.456 91.3648   3
   2 -17   1-53.2677 71.1264   2
  -2  17  -1 58.7064 66.3376   4
  -2  17  -1 120.227 102.684   3
  -2  17  -2 4068.37 168.301   3
  -2  17  -2 4203.72 144.815   4
   2 -17   2 4167.59 141.747   2
   2 -17   3-52.7802 87.7775   2
  -2 -17  -3 63.4293 96.4055   5
  -2  17  -3-45.1312 104.096   3
  -2  17  -3-82.6448 77.2957   4
   2 -17   4 55.6455 84.4534   2
  -2  17  -4-37.3730 92.4490   4
  -2  17  -4 231.013 115.392   3
   2  17   5 106.507 106.626   2
   2 -17   5 136.156 87.4806   2
  -2 -17  -5 37.2823 100.794   5
  -2  17  -5-196.198 89.4586   3
  -2 -17  -6 1578.70 134.830   5
  -2  17  -6 1628.40 150.859   3
   2  17   6 1448.53 137.758   2
   2 -17   6 1560.77 117.697   2
   2 -17   7 576.373 92.7237   2
  -2 -17  -7 732.172 125.295   5
  -2  17  -7 362.402 111.627   3
  -2  18   6 2094.87 120.843   4
  -2  18   6 2090.04 124.140   3
  -2  18   5 7963.34 189.237   4
  -2  18   5 7235.12 188.927   3
  -2  18   4 28.1954 89.7115   3
  -2 -18   4 6.06804 80.4559   2
  -2  18   4 103.226 68.7646   4
  -2  18   3 500.388 103.372   3
  -2 -18   3 341.375 98.8285   2
  -2  18   3 247.332 68.9871   4
  -2 -18   2 376.314 110.540   2
  -2  18   2 412.200 83.3235   4
  -2  18   2 430.879 101.521   3
  -2  18   1 579.079 81.6320   4
  -2 -18   1 490.151 111.005   2
  -2  18   1 683.269 102.369   3
  -2  18   0 1664.50 106.143   4
   2 -18   0 1880.21 122.972   2
  -2  18   0 1838.22 140.872   3
  -2  18  -1 3201.28 138.032   4
  -2  18  -1 2971.67 154.332   3
   2 -18   1 3199.44 132.231   2
   2 -18   2 127.227 85.2224   2
  -2  18  -2-27.5169 87.3754   3
  -2  18  -3-37.6231 75.5410   4
   2 -18   3-31.5250 77.0267   2
  -2  18  -3 7.57444 97.0215   3
   2 -18   4 18.6013 88.4897   2
  -2  18  -4 81.0764 89.1313   3
   2 -18   5 421.299 90.9792   2
   2 -19   0 534.989 112.384   2
   2 -19   1-96.2798 88.1696   2
   2 -19   2 108.152 95.6137   2
  -3   0  16 579.296 111.909   4
  -3   0  15-97.6333 95.2879   4
  -3   0  14 35.4282 98.7107   4
  -3   0  13 51.1436 96.4172   4
  -3   0  12 3518.28 121.198   2
  -3   0  12 4104.84 154.004   4
  -3   0  11-19.8887 73.3524   2
  -3   0  11-27.2146 92.9193   4
  -3   0  10 34922.8 294.169   2
  -3   0  10 34241.1 336.020   4
  -3   0   9 26.9364 54.2452   2
  -3   0   9-5.56602 67.1388   4
  -3   0   8 103.935 44.0949   2
  -3   0   8 114.192 67.3582   4
  -3   0   7-40.2331 44.6699   6
  -3   0   7 17.8110 36.2518   2
  -3   0   7-24.3084 55.0481   4
  -3   0   6 81.2465 31.7673   2
  -3   0   6 135.164 41.8423   6
  -3   0   6 49.3111 49.1400   4
  -3   0   5 3.15201 46.0428   4
  -3   0   5-5.53486 36.9462   6
  -3   0   5-3.66032 24.9889   2
  -3   0   4 31225.7 123.286   2
  -3   0   4 31468.8 214.570   4
  -3   0   4 32890.1 242.759   8
   3   0  -4 31682.1 115.642   0
  -3   0   4 31310.8 221.120   6
  -3   0   3-9.65172 41.7667   1
  -3   0   3 5.71732 48.4094   8
  -3   0   3 24.9523 36.6494   6
  -3   0   3-16.9141 37.7792   4
  -3   0   2 5651.18 99.8977   6
  -3   0   2 5773.89 77.0418   4
  -3   0   2 6419.44 115.014   8
  -3   0   2 5810.12 102.723   1
  -3   0   1-3.97594 46.4057   8
  -3   0   1 61.6761 22.7245   4
  -3   0   1 21.6900 36.2206   6
  -3   0   1 40.8447 46.7245   1
   3   0   0 2351.51 39.0110   2
  -3   0   0 2382.46 39.1688   4
  -3   0   0 2366.69 71.4855   8
  -3   0   0 2275.33 77.1685   1
   3   0   1 24.5035 21.2139   2
  -3   0  -1 41.5114 39.4136   8
  -3   0  -1 30.3620 29.6298   7
  -3   0  -1 26.5984 14.9923   4
  -3   0  -1 1.61868 55.9817   1
  -3   0  -2 6162.44 125.228   1
   3   0   2 5924.32 86.2570   2
  -3   0  -2 5773.03 55.1019   4
  -3   0  -2 6343.35 104.640   8
  -3   0  -2 6163.23 98.1556   7
  -3   0  -3 8.39007 58.5564   1
   3   0   3 28.9754 32.8756   2
  -3   0  -3 11.0588 42.0868   8
  -3   0  -3 29.6050 29.6038   7
  -3   0  -4 16524.3 208.827   1
   3   0   4 16846.3 177.606   2
  -3   0  -4 17581.5 161.875   8
   3   0   5-10.5861 48.8291   2
  -3   0  -5 110.902 40.9101   8
   3   0   6 15706.1 201.123   2
   3   0   7 8.84267 67.2738   2
   3   0   8-10.1880 77.3221   2
   3   0   9 234.143 107.429   2
   3   0  10 8645.41 202.625   2
   3   0  11-232.073 93.0889   2
   3   0  12 3365.63 170.675   2
   3   0  13 21.9094 124.870   2
   3   0  14 102.207 100.497   2
   3   0  15-68.6984 145.333   2
  -3   1  16-80.1392 93.9129   4
  -3  -1  16 90.6218 118.836   4
  -3   1  15 2063.90 141.675   4
  -3  -1  15 1696.74 140.127   4
  -3   1  14 2344.82 148.917   4
  -3  -1  14 2108.35 137.709   4
  -3   1  13 848.677 106.197   4
  -3  -1  13 742.596 106.055   4
  -3  -1  12 2713.45 113.379   2
  -3   1  12 2653.16 133.930   4
  -3  -1  12 2385.15 133.526   4
  -3   1  11 5969.47 147.342   2
  -3  -1  11 6281.26 143.979   2
  -3   1  11 5918.40 165.267   4
  -3  -1  11 6196.86 175.902   4
  -3   1  10 1865.43 94.5200   2
  -3  -1  10 1954.07 91.7253   2
  -3   1  10 1909.63 114.170   4
  -3  -1  10 2041.14 114.368   4
  -3  -1   9 7.32543 48.6941   2
  -3   1   9-0.38606 57.4154   2
  -3  -1   9-1.06638 75.6670   4
  -3   1   9 4.33156 72.8330   4
  -3   1   8 1444.38 66.7295   2
  -3  -1   8 1410.82 64.1050   2
  -3   1   8 1328.73 87.9544   4
  -3  -1   8 1393.23 88.3080   4
  -3  -1   7 28.6103 44.2622   6
  -3   1   7 70.1233 40.3893   2
  -3  -1   7 1.78199 41.2979   2
  -3  -1   7 5.46810 54.1475   4
  -3   1   7 42.8357 54.2414   4
  -3   1   7 102.087 39.1645   6
  -3   1   6 28767.2 181.777   2
  -3  -1   6 27924.7 178.182   2
  -3   1   6 28334.8 238.391   4
  -3  -1   6 28274.7 239.530   4
  -3  -1   6 29486.8 229.807   6
  -3   1   6 29184.7 214.916   6
  -3   1   5 2172.05 49.3204   2
   3   1  -5 2211.85 39.3546   0
  -3  -1   5 2142.96 48.9772   2
  -3   1   5 2246.15 73.7590   4
  -3  -1   5 2073.24 77.0329   4
  -3   1   5 2187.39 66.7412   6
  -3   1   5 1855.79 53.2302   1
  -3  -1   5 2270.03 73.4300   6
  -3  -1   5 2196.52 56.3412   5
  -3  -1   4 3748.20 50.2404   2
  -3  -1   4 3836.27 87.9844   6
  -3   1   4 3494.53 44.0582   2
  -3   1   4 3586.45 83.8429   4
  -3  -1   4 3511.39 79.2906   4
  -3  -1   4 3990.67 78.1371   5
  -3  -1   4 3746.40 89.0342   8
   3  -1  -4 4367.52 35.8063   0
   3   1  -4 3798.02 49.4214   0
  -3   1   4 3727.27 75.9556   1
  -3   1   4 3777.13 82.1055   6
  -3   1   3 27811.2 200.240   6
  -3   1   3 27550.3 185.862   4
  -3  -1   3 27309.7 180.738   4
  -3  -1   3 27977.8 105.970   2
  -3   1   3 27532.4 201.300   1
  -3  -1   3 29199.4 225.961   8
  -3  -1   3 28030.0 214.832   6
  -3   1   3 27742.0 218.247   8
  -3  -1   3 28630.9 203.733   5
  -3  -1   2 34578.7 235.565   5
  -3   1   2 35856.4 247.123   8
  -3   1   2 33906.4 224.162   6
  -3   1   2 33873.4 234.725   1
  -3   1   2 34764.6 187.043   4
  -3  -1   2 34386.3 176.391   4
  -3  -1   2 34332.8 238.801   6
  -3  -1   2 33970.2 233.858   8
  -3   1   1 13851.5 154.198   8
  -3   1   1 13243.4 105.234   4
  -3  -1   1 12909.3 92.1298   4
  -3  -1   1 12996.6 145.717   8
  -3  -1   1 13257.5 155.439   5
  -3  -1   1 12833.0 151.009   6
  -3   1   1 13237.0 158.285   1
  -3   1   0 5816.14 111.480   1
  -3   1   0 6159.40 68.2136   4
  -3  -1   0 5977.78 51.5970   4
  -3  -1   0 5861.98 98.5590   8
  -3  -1   0 5903.49 114.168   5
   3   1   0 5958.64 64.3019   2
  -3   1   0 6138.68 103.384   8
  -3  -1  -1 21742.2 217.005   5
   3   1   1 20802.8 140.467   2
   3  -1   1 20677.4 126.890   2
  -3   1  -1 20791.2 114.892   4
  -3  -1  -1 21508.9 182.326   8
  -3   1  -1 21184.9 182.468   8
  -3   1  -1 20244.9 169.488   7
  -3   1  -1 21080.9 211.664   1
  -3  -1  -1 20691.2 169.001   7
  -3   1  -2 641.440 44.6537   8
  -3  -1  -2 365.363 62.9533   5
   3   1   2 371.577 32.7437   2
  -3   1  -2 421.074 38.1413   7
  -3   1  -2 419.777 23.7422   4
   3  -1   2 373.318 30.0894   2
  -3  -1  -2 400.228 47.5785   8
  -3   1  -2 319.393 61.6045   1
  -3  -1  -2 368.544 36.9146   7
  -3  -1  -3 202.761 54.0504   5
   3   1   3 248.952 39.1945   2
  -3   1  -3 179.077 41.8229   8
   3  -1   3 274.443 34.3809   2
  -3  -1  -3 229.839 42.5332   8
  -3   1  -3 196.557 50.4862   1
  -3  -1  -3 237.995 35.9697   7
  -3   1  -3 219.109 34.0877   7
  -3   1  -4 1809.37 87.9787   1
   3   1   4 1983.13 73.1001   2
   3  -1   4 1884.90 70.4761   2
  -3   1  -4 2065.93 64.8532   8
  -3  -1  -4 2234.29 69.7444   8
  -3  -1  -4 1963.98 92.7882   5
  -3   1  -5 11878.5 131.536   8
   3   1   5 11487.6 164.174   2
   3  -1   5 11625.7 158.346   2
  -3  -1  -5 11810.6 190.908   5
  -3   1  -5 10911.1 180.636   1
   3   1   6 1310.78 85.4284   2
   3  -1   6 1297.50 76.5268   2
  -3   1  -6 1328.36 91.7828   1
   3   1   7 3874.19 127.223   2
   3  -1   7 4099.11 123.017   2
  -3   1  -7 4096.25 132.759   1
   3   1   8 10359.9 197.712   2
   3  -1   8 10342.7 193.843   2
   3   1   9 5680.30 173.734   2
   3  -1   9 5517.13 172.183   2
   3   1  10 1122.76 107.941   2
   3  -1  10 947.732 115.997   2
   3   1  11 307.741 87.8895   2
   3  -1  11 243.638 99.5195   2
   3   1  12 174.627 87.0906   2
   3  -1  12 139.873 105.474   2
   3   1  13 1622.43 144.571   2
   3  -1  13 1562.30 155.702   2
   3   1  14 1135.15 142.154   2
   3  -1  14 969.086 130.545   2
   3   1  15 301.943 152.082   2
   3  -1  15 34.3241 138.062   2
  -3   2  16-98.4151 91.0665   4
  -3  -2  16 227.557 129.188   4
  -3   2  15 2092.70 145.324   4
  -3  -2  15 2364.90 163.861   4
  -3   2  14 37.2836 98.3509   4
  -3  -2  14 98.0604 98.1179   4
  -3  -2  13 3156.38 117.025   2
  -3   2  13 3476.42 152.461   4
  -3  -2  13 3402.98 153.157   4
  -3  -2  12 251.115 73.6105   2
  -3   2  12 69.5654 80.6976   4
  -3  -2  12 153.194 101.714   4
  -3  -2  11 3431.36 114.666   2
  -3   2  11 3360.48 135.950   4
  -3  -2  11 3361.75 144.756   4
  -3   2  10 13.8923 71.4378   2
  -3  -2  10 43.4242 60.7347   2
  -3   2  10 35.7068 83.6158   4
  -3  -2  10 64.3211 81.7829   4
  -3   2   9 11307.0 165.803   2
  -3  -2   9 11935.5 163.623   2
  -3   2   9 11778.2 195.133   4
  -3  -2   9 12157.8 200.751   4
  -3   2   8 364.884 52.1226   2
  -3  -2   8 348.133 52.1561   2
  -3  -2   8 422.962 70.6793   4
  -3   2   8 354.039 73.5022   4
  -3   2   8 396.324 46.6245   6
  -3   2   7 25575.3 198.719   2
  -3  -2   7 25719.8 193.236   2
  -3   2   7 25354.5 242.438   4
  -3  -2   7 26093.2 250.904   4
  -3   2   7 26390.1 204.826   6
  -3   2   6 13123.5 128.395   2
  -3   2   6 13521.5 170.273   4
  -3  -2   6 13508.0 171.163   4
  -3  -2   6 13459.4 127.600   2
  -3   2   6 13818.1 145.920   6
  -3  -2   6 13462.9 163.673   6
  -3  -2   5 34406.8 201.436   5
  -3   2   5 33072.0 170.645   2
  -3   2   5 32297.6 197.717   1
  -3   2   5 33125.2 241.778   4
  -3  -2   5 33500.4 172.399   2
  -3  -2   5 33232.7 243.766   4
   3   2  -5 33183.5 153.719   0
  -3   2   5 34010.4 218.456   6
  -3  -2   5 34660.2 249.252   6
  -3  -2   5 33155.3 236.418   8
  -3   2   4 9.67261 40.1573   4
   3   2  -4 13.0724 21.2000   0
  -3  -2   4 10.9886 34.7606   5
  -3   2   4-15.9196 19.4664   2
  -3   2   4-23.4015 35.0779   1
  -3  -2   4 6.58945 42.0945   8
  -3  -2   4 27.7105 43.4835   4
  -3   2   4 29.0335 35.6111   6
  -3  -2   4 9.35670 24.3746   2
  -3  -2   4-18.1935 47.2255   6
  -3   2   3 75555.5 311.098   4
  -3   2   3 75751.7 335.413   1
  -3  -2   3 73752.4 296.178   4
  -3  -2   3 74505.9 332.874   5
  -3  -2   3 74414.1 204.388   2
  -3   2   3 75221.6 315.559   6
  -3  -2   3 76989.0 354.497   8
  -3  -2   3 76370.2 360.079   6
  -3   2   2 1845.18 53.1070   4
  -3  -2   2 1726.19 45.4144   4
  -3   2   2 1932.35 72.0275   1
  -3  -2   2 1782.66 64.0877   8
  -3   2   2 1793.53 66.8264   8
  -3   2   2 1663.67 60.3584   6
  -3  -2   2 1749.51 35.2085   2
  -3  -2   2 1812.20 65.6608   5
  -3  -2   2 1727.07 63.1023   6
  -3  -2   1 1661.34 69.5840   5
  -3  -2   1 1646.33 65.8440   6
  -3   2   1 1646.28 46.6540   4
  -3  -2   1 1582.73 34.8574   4
  -3   2   1 1567.64 68.4409   1
  -3   2   1 1855.70 71.2136   8
  -3  -2   1 1640.01 60.5238   8
   3   2   0 709.040 29.8900   2
  -3   2   0 687.739 32.2724   4
  -3   2   0 714.781 47.9704   8
  -3   2   0 691.184 62.4753   1
  -3  -2   0 693.261 45.5233   8
  -3  -2   0 754.196 58.9489   5
  -3   2  -1 145.513 22.0214   4
  -3  -2  -1 106.576 48.1336   5
  -3   2  -1 53.1924 45.3001   1
   3  -2   1 151.442 22.7603   2
  -3  -2  -1 67.0450 37.3850   8
  -3   2  -1 89.2454 37.3189   8
  -3  -2  -1 104.537 31.7339   7
  -3   2  -1 116.047 32.5338   7
   3   2   1 122.391 24.9789   2
  -3  -2  -2 3863.25 106.034   5
   3   2   2 4093.29 78.8717   2
  -3   2  -2 4268.59 61.3379   4
   3  -2   2 4131.71 71.3043   2
  -3   2  -2 4374.95 88.4746   8
  -3   2  -2 4097.51 82.6000   7
  -3   2  -2 3994.46 108.029   1
  -3  -2  -2 4080.33 79.8945   7
  -3  -2  -2 4174.28 87.6040   8
  -3  -2  -3 112.474 34.4755   7
   3   2   3 4.62094 40.5208   2
  -3  -2  -3 42.6263 52.1145   5
  -3   2  -3 129.152 53.5531   1
   3  -2   3 105.148 37.3172   2
  -3   2  -3 158.098 38.9336   7
  -3  -2  -3 114.204 38.4135   8
  -3   2  -3 122.583 42.6158   8
  -3   2  -4 2453.17 69.7748   8
   3   2   4 2186.92 78.9236   2
   3  -2   4 2307.72 75.4579   2
  -3  -2  -4 2145.57 95.0948   5
  -3   2  -4 1997.66 95.1398   1
  -3  -2  -4 2388.28 69.2860   8
   3   2   5 396.515 59.6126   2
  -3  -2  -5 412.011 73.8885   5
   3  -2   5 331.549 57.4036   2
  -3   2  -5 424.050 76.3360   1
  -3   2  -5 428.269 42.8397   8
  -3   2  -6 2594.61 108.864   1
   3   2   6 2761.63 101.302   2
   3  -2   6 2704.61 102.347   2
  -3  -2  -6 2803.60 117.451   5
   3   2   7 9387.17 177.265   2
   3  -2   7 9945.19 174.623   2
  -3  -2  -7 9884.73 194.376   5
  -3   2  -7 8680.12 175.133   1
   3   2   8 161.587 87.2377   2
   3  -2   8 75.9707 87.1912   2
  -3   2  -8 104.030 84.3838   1
  -3   2  -9 10386.1 207.242   1
   3   2   9 10072.1 216.958   2
   3  -2   9 9339.19 204.842   2
   3   2  10 162.866 86.5822   2
   3  -2  10 128.673 90.9142   2
   3   2  11-27.5073 86.1156   2
   3  -2  11-44.0427 86.9875   2
   3   2  12 33.3671 95.3914   2
   3  -2  12-97.1126 92.5068   2
   3   2  13 2981.80 162.925   2
   3  -2  13 2618.28 165.370   2
   3   2  14 82.2282 125.709   2
   3  -2  14 274.264 130.697   2
   3  -2  15 1216.66 147.536   2
  -3   3  16-61.6143 94.5828   4
  -3  -3  16 89.1912 105.777   4
  -3   3  15 2225.09 151.282   4
  -3  -3  15 2399.70 168.327   4
  -3   3  14 2857.86 143.055   4
  -3  -3  14 2561.22 154.008   4
  -3  -3  13-8.47757 74.7009   2
  -3   3  13 6.80556 84.8099   4
  -3  -3  13 4.47825 104.994   4
  -3   3  12 193.428 82.5644   4
  -3  -3  12 41.3922 71.0053   2
  -3  -3  12-36.6838 105.248   4
  -3  -3  11 11388.8 183.068   2
  -3   3  11 11526.8 212.929   4
  -3  -3  11 11476.6 224.189   4
  -3  -3  10 1429.84 86.9720   2
  -3   3  10 1435.14 100.738   4
  -3   3   9 5368.30 119.849   2
  -3  -3   9 5811.13 120.834   2
  -3   3   9 5654.90 140.994   4
  -3   3   9 6362.52 110.222   6
  -3   3   8 5113.76 107.136   2
  -3  -3   8 5188.73 104.756   2
  -3   3   8 5288.29 130.292   4
  -3   3   8 5358.11 97.0552   6
  -3   3   7 699.775 47.4512   2
  -3   3   7 893.137 70.9288   4
  -3  -3   7 710.765 50.4545   2
  -3   3   7 727.628 45.2850   6
  -3   3   6 10185.9 118.149   2
  -3   3   6 10480.5 152.714   4
  -3  -3   6 10203.0 115.840   2
  -3  -3   6 10427.7 151.849   6
  -3  -3   6 10249.2 136.811   8
  -3   3   6 10438.8 122.777   6
  -3  -3   5 31975.9 202.032   5
  -3  -3   5 35988.3 193.564   2
  -3   3   5 31742.0 177.366   2
  -3   3   5 32610.6 243.991   4
  -3  -3   5 33213.3 236.763   8
   3   3  -5 32386.7 165.101   0
  -3   3   5 33661.5 210.873   6
  -3  -3   5 34726.8 259.821   6
  -3  -3   4 265.265 37.9135   5
  -3   3   4 274.344 23.7922   2
  -3  -3   4 236.100 50.4543   8
  -3   3   4 258.284 42.9539   4
  -3  -3   4 332.700 30.4866   2
  -3   3   4 327.577 36.2105   6
   3   3  -4 349.825 29.5375   0
  -3  -3   4 303.503 45.2715   6
  -3  -3   3 29530.6 233.848   6
  -3   3   3 29109.5 203.098   4
  -3  -3   3 28905.2 145.552   2
  -3   3   3 29920.4 196.929   6
  -3  -3   3 28994.8 212.806   8
  -3  -3   3 28812.8 211.808   5
  -3   3   2 239.463 44.2232   8
  -3  -3   2 138.080 39.8706   5
  -3   3   2 190.134 38.1647   4
  -3  -3   2 130.226 26.1606   4
  -3  -3   2 133.404 41.6715   6
  -3  -3   2 166.545 26.0253   2
  -3  -3   1 12006.8 136.080   8
  -3  -3   1 12324.6 155.622   5
  -3   3   1 12561.4 117.685   4
  -3  -3   1 12060.3 88.5107   4
  -3  -3   1 11889.6 150.662   6
  -3  -3   0 1726.06 71.6033   5
   3  -3   0 1901.48 31.6275   2
  -3   3   0 1839.95 48.4224   4
  -3  -3   0 1784.57 60.4399   8
  -3  -3   0 1600.14 71.5633   6
  -3   3   0 1835.11 69.3760   8
   3   3   1 213.873 31.0248   2
  -3  -3  -1 172.687 49.0017   5
   3  -3   1 169.506 20.6716   2
  -3  -3  -1 139.945 41.7624   8
  -3   3  -1 231.290 40.1774   8
  -3   3  -1 124.282 33.0673   7
  -3  -3  -1 210.842 33.1174   7
  -3  -3  -2 37131.7 303.533   5
   3   3   2 38237.8 232.906   2
  -3   3  -2 36750.3 188.421   4
   3  -3   2 35557.3 188.910   2
  -3   3  -2 35951.1 294.959   1
  -3   3  -2 37463.1 241.760   8
  -3  -3  -2 36929.3 234.723   8
  -3   3  -2 35834.4 232.762   7
  -3  -3  -2 37097.0 224.833   7
  -3  -3  -3 1946.91 94.3987   5
   3   3   3 1927.54 68.0678   2
  -3   3  -3 2067.42 95.8305   1
  -3   3  -3 2126.23 57.2367   4
   3  -3   3 1959.31 60.8653   2
  -3  -3  -3 1979.00 62.5885   7
  -3  -3  -3 2130.82 69.3957   8
  -3   3  -3 1952.65 65.3979   7
  -3   3  -3 2135.88 69.3651   8
  -3  -3  -4 108.106 58.8262   5
  -3   3  -4 106.684 55.7831   1
   3  -3   4 74.9858 40.4164   2
  -3   3  -4 138.695 41.1376   8
   3   3   4 73.3977 47.8860   2
  -3  -3  -5 893.947 81.9629   5
   3   3   5 854.284 73.6682   2
   3  -3   5 883.197 61.8111   2
  -3   3  -5 807.165 82.3096   1
  -3   3  -5 931.882 50.7604   8
  -3  -3  -6 515.574 84.0136   5
   3   3   6 432.140 76.8871   2
   3  -3   6 550.951 68.5652   2
  -3   3  -6 340.778 83.8815   1
  -3   3  -6 535.476 44.4443   8
  -3  -3  -7 18.1782 71.5013   5
   3   3   7 46.1829 69.5030   2
   3  -3   7 64.0818 69.9973   2
  -3   3  -7 75.5347 78.9451   1
   3   3   8 1948.99 117.917   2
   3  -3   8 1998.86 113.365   2
  -3   3  -8 1993.06 117.572   1
  -3  -3  -8 2166.80 122.458   5
   3   3   9 7454.26 194.095   2
   3  -3   9 7476.77 184.533   2
  -3  -3  -9 7597.72 192.114   5
  -3   3  -9 7794.87 190.079   1
  -3   3 -10 24.9273 72.6213   1
   3   3  10 153.651 85.6984   2
   3  -3  10 107.270 98.8621   2
   3   3  11 494.928 109.751   2
   3  -3  11 532.413 94.9123   2
   3   3  12 120.521 93.7863   2
   3  -3  12 12.6245 90.6079   2
   3   3  13 373.819 117.663   2
   3  -3  13 164.543 107.047   2
   3   3  14 288.440 102.454   2
   3  -3  14 408.826 110.588   2
  -3   4  16 982.652 128.182   4
  -3  -4  16 1255.99 161.524   4
  -3   4  15 1854.58 143.312   4
  -3  -4  15 1979.94 150.095   4
  -3  -4  14 711.887 103.136   2
  -3   4  14 892.014 128.184   4
  -3  -4  14 753.914 130.579   4
  -3  -4  13 617.102 114.998   4
  -3  -4  13 462.610 84.3748   2
  -3   4  13 411.756 112.538   4
  -3  -4  12 2566.15 114.940   2
  -3   4  12 2262.52 130.266   4
  -3  -4  11 835.680 85.1361   2
  -3   4  11 886.502 103.765   4
  -3  -4  10 26514.8 253.189   2
  -3   4  10 26459.0 294.484   4
  -3   4   9 1887.51 104.283   4
  -3  -4   9 1820.11 80.6166   2
  -3   4   8 54.2313 47.5528   2
  -3   4   8 2.18115 61.4153   4
  -3  -4   8 70.2481 46.8396   2
  -3   4   7 18.2303 36.1691   2
  -3   4   7-10.9897 30.0010   6
  -3  -4   7-1.94308 38.9596   2
  -3   4   7 30.5304 59.9714   4
  -3  -4   7 4.21020 40.0493   8
  -3  -4   6 1344.74 50.7982   5
  -3   4   6 1256.67 52.5895   2
  -3  -4   6 1258.27 69.4895   6
  -3   4   6 1286.39 74.6048   4
  -3  -4   6 1393.05 55.2006   2
  -3  -4   6 1372.97 59.3829   8
  -3   4   6 1326.89 49.9602   6
  -3  -4   5 1813.23 58.7014   5
  -3   4   5 1779.62 51.0547   2
   3   4  -5 1809.25 47.7290   0
  -3   4   5 1639.70 76.3143   4
  -3  -4   5 1910.55 55.6290   2
  -3  -4   5 1965.95 72.0147   8
  -3   4   5 1738.19 52.6797   6
  -3  -4   5 1778.06 74.8016   6
  -3  -4   4 58110.6 298.768   5
  -3   4   4 57255.2 217.362   2
   3   4  -4 58435.6 238.584   0
  -3   4   4 57822.0 311.679   4
  -3   4   4 58956.4 262.988   6
  -3  -4   4 58303.5 239.223   2
  -3  -4   4 57418.7 334.336   6
  -3  -4   4 58713.2 300.928   8
  -3   4   3 513.589 26.4361   2
  -3  -4   3 589.683 52.3129   5
  -3   4   3 556.806 52.5967   4
  -3  -4   3 560.155 50.2133   8
  -3  -4   3 611.250 36.6244   2
  -3  -4   3 623.720 56.0095   6
  -3  -4   2 43788.7 281.536   5
  -3  -4   2 42760.8 195.971   2
  -3  -4   2 42716.3 249.787   8
  -3   4   2 44412.4 245.743   4
  -3  -4   2 42585.3 287.047   6
  -3  -4   1 23248.5 216.809   5
  -3   4   1 23081.5 170.649   4
  -3  -4   1 22796.2 146.713   2
  -3  -4   1 23568.5 185.552   8
  -3   4   1 24044.2 206.806   8
   3  -4  -1 22523.5 99.2158   2
  -3  -4   1 22767.6 212.567   6
   3  -4   0 9520.34 73.5146   2
  -3   4   0 9951.73 109.873   4
  -3  -4   0 10011.1 151.054   5
  -3  -4   0 10121.4 125.685   8
  -3   4   0 10629.5 142.329   8
  -3  -4   0 9961.45 145.290   6
  -3  -4  -1 5614.11 121.776   5
  -3   4  -1 5784.64 84.7677   4
  -3   4  -1 5775.00 96.8033   7
   3  -4   1 5810.44 67.9293   2
  -3  -4  -1 5670.11 96.4149   8
  -3   4  -1 5892.25 105.665   8
  -3  -4  -2 2774.92 101.970   5
  -3   4  -2 2879.98 64.2764   4
   3  -4   2 2643.77 59.2291   2
  -3   4  -2 2798.86 77.9822   8
  -3  -4  -2 2823.63 73.6057   8
  -3   4  -2 2722.52 72.2374   7
  -3  -4  -2 2830.38 68.7019   7
   3   4   2 2774.19 74.6232   2
   3   4   3 8047.23 125.841   2
  -3   4  -3 7599.21 101.113   4
   3  -4   3 7378.46 105.882   2
  -3  -4  -3 7489.84 152.992   5
  -3  -4  -3 7948.45 111.325   8
  -3   4  -3 7931.04 116.239   8
  -3   4  -3 7630.42 116.268   7
  -3  -4  -3 7994.41 110.475   7
  -3  -4  -4 2035.30 101.417   5
   3   4   4 1972.90 79.6000   2
  -3   4  -4 1952.84 64.2244   4
   3  -4   4 2100.58 68.0954   2
  -3   4  -4 2063.64 66.5372   8
  -3   4  -4 2104.28 68.9413   7
  -3  -4  -4 2086.19 65.4061   7
   3   4   5 3422.87 107.647   2
  -3   4  -5 3773.85 124.628   1
   3  -4   5 3700.70 94.3782   2
  -3  -4  -5 3687.42 129.278   5
  -3   4  -5 3481.34 78.4701   8
  -3  -4  -6 9883.23 196.301   5
   3   4   6 9771.26 177.364   2
  -3   4  -6 9441.17 115.672   8
   3  -4   6 9373.33 152.847   2
  -3   4  -6 9637.17 190.702   1
  -3  -4  -7 232.371 82.5023   5
   3   4   7 84.2608 81.6688   2
  -3   4  -7 227.892 84.0569   1
   3  -4   7 311.306 70.5673   2
  -3  -4  -8 3138.86 139.572   5
   3  -4   8 2732.39 117.987   2
  -3   4  -8 2838.71 138.248   1
   3   4   8 2731.63 131.001   2
   3   4   9 3026.72 145.671   2
   3  -4   9 3014.42 132.857   2
  -3   4  -9 2996.22 135.336   1
  -3  -4  -9 3433.40 147.905   5
   3   4  10 1890.02 128.023   2
  -3  -4 -10 1995.08 119.697   5
   3  -4  10 1894.36 114.878   2
  -3   4 -10 1736.87 115.074   1
   3   4  11 2775.75 147.843   2
   3  -4  11 2664.07 137.194   2
   3   4  12 3695.89 164.109   2
   3  -4  12 3791.24 160.018   2
   3   4  13 446.529 116.441   2
   3  -4  13 350.693 120.359   2
   3   4  14-29.1554 101.589   2
   3  -4  14-69.2474 121.680   2
  -3   5  16 23.8698 105.958   4
  -3   5  15 4870.91 178.062   4
  -3  -5  15 5754.53 221.615   4
  -3   5  14 1666.17 119.803   4
  -3  -5  14 1812.23 117.188   2
  -3  -5  13 225.167 90.1546   2
  -3   5  13 52.1322 92.7995   4
  -3   5  12 1937.53 129.795   4
  -3  -5  12 2015.24 109.095   2
  -3   5  11 1425.50 110.588   4
  -3  -5  11 1507.63 94.8815   2
  -3   5  10 2067.42 115.939   4
  -3  -5  10 1848.91 89.5012   2
  -3   5   9 2634.93 112.161   4
  -3  -5   9 2454.65 92.1657   2
  -3   5   8 3613.10 116.538   4
  -3  -5   8 3600.72 94.5871   2
  -3   5   7 688.107 51.3502   2
  -3   5   7 682.865 68.9958   4
  -3  -5   7 783.760 55.1355   2
  -3  -5   7 746.557 52.3582   8
  -3  -5   6 862.769 44.7747   5
   3   5  -6 937.553 44.3107   0
  -3  -5   6 882.140 54.2277   8
  -3   5   6 738.984 67.0316   4
  -3  -5   6 872.043 50.6401   2
  -3   5   6 877.665 47.3440   2
  -3  -5   6 809.369 62.1802   6
  -3   5   6 731.428 44.0977   3
  -3  -5   5 311.251 38.9590   5
  -3  -5   5 323.477 37.6224   2
  -3   5   5 254.128 32.9294   2
   3   5  -5 268.580 29.9432   0
  -3   5   5 265.326 55.0463   4
  -3  -5   5 293.274 39.2023   8
  -3   5   5 338.159 31.8582   6
  -3  -5   5 274.461 49.6211   6
  -3   5   5 224.376 37.6920   3
  -3   5   4 1187.73 43.0475   2
  -3  -5   4 1206.41 48.1248   2
  -3   5   4 1195.29 66.0516   4
   3   5  -4 1166.74 44.6896   0
  -3  -5   4 1086.02 52.6642   8
  -3  -5   4 1129.36 65.6366   6
  -3   5   4 1145.54 55.5065   3
  -3  -5   4 1154.45 56.0259   5
  -3  -5   3 10.8785 30.1158   2
  -3   5   3 27.4306 39.8420   4
  -3  -5   3-25.9900 38.9082   5
   3  -5  -3 7.38010 11.2202   0
  -3  -5   3 12.8124 34.1220   8
   3   5  -3 38.5396 29.4874   0
  -3  -5   3 32.0038 46.9189   6
  -3  -5   2 12064.5 155.083   5
  -3   5   2 12298.7 136.842   4
  -3  -5   2 12177.5 135.882   8
  -3  -5   2 12301.7 118.583   2
  -3  -5   2 12710.5 163.838   6
  -3  -5   1 11195.9 157.539   5
  -3  -5   1 11160.5 115.856   2
  -3   5   1 11092.4 126.727   4
  -3  -5   1 11253.9 129.501   8
  -3   5   1 11215.7 147.583   8
  -3  -5   1 11016.3 153.358   6
   3  -5  -1 10624.6 81.4781   2
  -3  -5   0 10399.9 160.574   5
  -3   5   0 10238.8 122.389   4
  -3  -5   0 10408.1 126.487   8
   3  -5   0 10236.4 85.3494   2
  -3  -5   0 10826.8 153.068   6
  -3  -5  -1 13822.7 191.070   5
  -3   5  -1 14057.7 137.607   4
  -3   5  -1 14252.1 158.910   8
   3  -5   1 12656.5 105.361   2
  -3   5  -1 13700.9 146.661   7
   3   5   2 22463.7 192.589   2
  -3  -5  -2 22466.7 247.234   5
  -3   5  -2 22456.5 173.407   4
   3  -5   2 21869.1 153.518   2
  -3  -5  -2 22823.1 181.875   8
  -3  -5  -2 22227.4 173.690   7
  -3   5  -2 22178.4 189.870   8
  -3   5  -2 22045.2 188.176   7
  -3  -5  -3 35921.5 320.050   5
   3   5   3 36367.5 260.372   2
  -3   5  -3 34671.9 219.509   4
   3  -5   3 35878.3 219.166   2
  -3  -5  -3 36524.8 228.260   7
  -3   5  -3 36086.3 235.169   8
  -3   5  -3 35964.6 244.290   7
  -3  -5  -4 20790.1 259.042   5
   3   5   4 21315.2 218.375   2
  -3   5  -4 21551.6 187.961   4
   3  -5   4 20946.6 189.304   2
  -3   5  -4 21337.5 177.696   8
  -3  -5  -4 21155.8 181.402   7
  -3   5  -4 21110.9 194.119   7
  -3  -5  -5 9398.02 187.260   5
   3   5   5 9617.19 165.937   2
   3  -5   5 9365.23 143.880   2
  -3   5  -5 9400.43 118.691   8
  -3  -5  -6 3739.22 136.575   5
   3   5   6 3526.65 122.832   2
   3  -5   6 3719.50 106.243   2
  -3   5  -6 3653.88 132.850   1
  -3   5  -6 3485.27 73.1781   8
   3   5   7 3637.99 136.591   2
  -3   5  -7 3246.75 131.525   1
   3  -5   7 3350.62 109.529   2
  -3  -5  -7 3395.76 138.957   5
  -3  -5  -8 12495.3 236.617   5
   3   5   8 11672.7 221.745   2
   3  -5   8 11146.7 192.592   2
  -3   5  -8 11080.1 222.258   1
  -3  -5  -9 278.490 93.9364   5
   3   5   9 165.781 92.1774   2
  -3   5  -9 179.889 99.1438   1
   3  -5   9 165.099 85.6041   2
  -3  -5 -10 219.707 89.8616   5
   3   5  10 287.239 90.4595   2
  -3   5 -10 279.331 81.5207   1
   3  -5  10 295.086 90.4451   2
   3   5  11 902.493 111.008   2
   3  -5  11 782.845 103.548   2
   3   5  12 365.392 101.795   2
   3  -5  12 347.540 107.897   2
   3   5  13 836.975 128.013   2
   3  -5  13 661.174 112.793   2
   3   5  14 777.412 131.833   2
   3  -5  14 825.925 127.309   2
  -3  -6  15-25.5048 79.6322   2
  -3   6  15 215.118 118.334   4
  -3   6  14 2420.12 151.436   4
  -3  -6  14 2036.21 129.630   2
  -3   6  13 1442.93 117.795   4
  -3  -6  13 1227.73 100.765   2
  -3   6  12 255.984 102.471   4
  -3  -6  12 304.639 72.9454   2
  -3   6  11 6559.70 172.512   4
  -3  -6  11 6311.89 146.875   2
  -3  -6  10 557.505 72.8231   2
  -3   6  10 599.206 93.8246   4
  -3  -6   9 557.116 68.3986   2
  -3   6   9 534.458 79.9366   4
  -3   6   8 1117.89 85.6012   4
  -3  -6   8 1135.27 68.2416   2
  -3   6   7 7783.12 148.593   4
  -3  -6   7 8228.53 129.527   2
  -3   6   6 16.5012 35.8524   2
  -3  -6   6 92.1932 36.6661   5
  -3  -6   6 13.5100 51.1344   6
  -3   6   6 22.2034 36.7195   3
  -3   6   6 73.0854 51.7165   4
  -3  -6   6-0.58845 29.3232   8
  -3  -6   6 44.6116 40.4551   2
  -3   6   5 3.45706 31.2138   2
   3   6  -5-12.4534 26.9758   0
  -3  -6   5 19.6552 35.0659   5
  -3   6   5-8.43466 36.4858   3
  -3   6   5 13.8055 48.1350   4
  -3  -6   5-7.30016 37.4408   8
  -3  -6   5 3.65916 35.9983   2
  -3  -6   5 0.28235 45.3974   6
  -3   6   4 489.714 37.5910   2
  -3  -6   4 481.349 48.6133   5
   3   6  -4 431.864 35.1489   0
  -3  -6   4 419.577 58.7971   6
  -3   6   4 428.837 53.6359   4
  -3  -6   4 422.440 42.1082   8
  -3  -6   4 468.936 41.0402   2
  -3   6   4 405.325 48.6192   3
  -3  -6   3 22218.9 209.078   5
  -3   6   3 22658.9 213.952   3
   3  -6  -3 22340.7 104.514   0
   3   6  -3 23132.6 174.295   0
  -3  -6   3 22073.8 176.013   8
  -3  -6   3 22256.3 219.824   6
  -3  -6   3 22840.4 171.441   2
   3  -6  -2 2668.64 48.1853   2
  -3  -6   2 2724.56 86.3674   5
  -3   6   2 2819.81 79.0488   4
   3  -6  -2 2702.02 43.6565   0
  -3  -6   2 2635.40 68.6452   2
  -3  -6   2 2675.76 69.1881   8
  -3  -6   2 2667.56 86.2394   6
  -3   6   2 2697.34 87.6635   3
  -3   6   1 70.1943 51.5526   3
  -3  -6   1 114.834 48.6845   5
   3  -6  -1 146.229 22.5025   2
  -3   6   1 143.430 41.3657   4
  -3  -6   1 77.0880 39.5045   2
  -3  -6   1 115.907 36.2974   8
  -3  -6   1 107.098 43.9978   6
  -3  -6   0 195.390 53.4251   5
  -3   6   0 276.043 50.9066   8
  -3   6   0 225.696 44.0476   4
  -3  -6   0 202.790 38.8271   8
   3  -6   0 236.276 27.2637   2
  -3  -6   0 196.094 45.4825   6
  -3  -6  -1 2668.09 104.567   5
  -3   6  -1 2574.72 70.8194   4
  -3   6  -1 2580.10 76.2614   8
   3  -6   1 2489.07 53.9464   2
  -3  -6  -1 2489.08 66.8401   8
  -3  -6  -2 816.442 81.8014   5
  -3   6  -2 932.683 54.2686   4
   3  -6   2 797.441 47.6862   2
  -3   6  -2 743.797 57.2075   8
  -3   6  -2 831.089 53.3780   7
  -3  -6  -2 850.645 48.3690   7
  -3  -6  -3 47760.8 383.335   5
  -3   6  -3 48802.3 272.309   8
  -3   6  -3 47384.4 268.938   4
   3   6   3 48148.7 309.876   2
   3  -6   3 47441.7 252.595   2
  -3  -6  -3 48018.0 260.072   7
  -3   6  -3 47931.8 283.951   7
  -3  -6  -4 17785.4 244.857   5
  -3   6  -4 17324.6 178.762   4
   3  -6   4 16915.3 171.711   2
  -3  -6  -4 17528.1 165.095   7
  -3   6  -4 16983.9 176.415   7
  -3   6  -4 17291.0 161.167   8
  -3  -6  -5 1604.53 102.092   5
   3   6   5 1603.85 90.3016   2
   3  -6   5 1515.36 76.2246   2
  -3   6  -5 1536.75 58.6590   8
  -3  -6  -6 8482.20 190.275   5
   3   6   6 8041.02 169.639   2
   3  -6   6 8006.66 148.162   2
   3   6   7 7518.09 174.873   2
   3  -6   7 7727.64 155.175   2
  -3  -6  -7 7886.91 194.264   5
  -3  -6  -8 1951.66 139.714   5
   3   6   8 1909.86 122.832   2
   3  -6   8 1909.57 107.162   2
  -3   6  -8 1870.18 128.918   1
  -3  -6  -9 8334.81 209.550   5
   3   6   9 8837.97 213.254   2
   3  -6   9 8374.98 181.203   2
  -3   6  -9 8292.65 208.597   1
  -3  -6 -10 122.062 86.7005   5
   3   6  10 169.982 93.7339   2
  -3   6 -10 156.680 79.3819   1
   3  -6  10 13.0092 91.9596   2
   3   6  11 20.4371 102.912   2
   3  -6  11 0.47857 92.7218   2
   3   6  12 49.1649 102.186   2
   3  -6  12 1.05238 106.573   2
   3   6  13 662.215 122.431   2
   3  -6  13 600.181 117.245   2
   3   6  14-43.6461 91.4794   2
  -3  -7  16 225.999 87.5517   2
  -3  -7  15 716.885 99.8850   2
  -3   7  15 786.967 114.897   4
  -3   7  14 2407.31 134.867   4
  -3  -7  14 2420.63 123.568   2
  -3   7  13 81.8469 99.4464   4
  -3  -7  13 150.279 86.4226   2
  -3   7  12 71.3021 82.3795   4
  -3  -7  12 128.915 75.7642   2
  -3   7  11 7718.00 183.875   4
  -3  -7  11 7790.43 161.128   2
  -3   7  10 29.8589 87.4238   4
  -3  -7  10 69.6381 63.3318   2
  -3   7   9-23.7595 72.2962   4
  -3  -7   9-21.1700 64.0997   2
  -3   7   8 3879.82 124.930   4
  -3  -7   8 3491.83 100.293   2
  -3   7   7 7512.45 150.463   4
  -3  -7   7 7272.23 125.156   2
  -3  -7   6 3662.39 91.5793   5
  -3   7   6 3657.62 110.860   4
  -3  -7   6 4080.89 92.9654   2
  -3   7   6 3813.31 94.8446   3
  -3  -7   6 3907.11 114.441   6
  -3   7   5 2507.18 82.1313   3
  -3   7   5 2421.94 69.9028   2
  -3  -7   5 2332.47 77.7710   5
  -3  -7   5 2492.62 93.5477   6
  -3   7   5 2483.30 90.0361   4
  -3  -7   5 2558.03 74.1197   2
  -3  -7   4 14.4244 37.2030   2
  -3   7   4 34.5107 44.3108   3
  -3  -7   4 15.8533 29.9598   8
  -3   7   4 68.9098 49.9596   4
  -3  -7   4 11.8828 42.2789   5
  -3  -7   4 29.5119 50.8546   6
  -3  -7   3 10.5778 38.3265   2
  -3  -7   3 32.4100 45.1086   5
  -3   7   3 66.0570 45.0448   4
  -3  -7   3 35.7933 34.0897   8
  -3   7   3 24.4199 47.9058   3
  -3  -7   3 50.8824 47.3597   6
  -3  -7   2 391.733 58.2848   5
   3  -7  -2 392.194 26.0239   0
  -3  -7   2 486.336 58.0545   6
   3  -7  -2 381.360 34.6658   2
  -3   7   2 427.051 58.0659   3
  -3  -7   2 363.673 40.4714   8
  -3  -7   2 444.091 50.0654   2
  -3  -7   1 21871.6 185.204   2
  -3  -7   1 23202.6 237.840   5
   3  -7  -1 21666.8 135.844   0
  -3   7   1 21639.1 194.425   4
  -3  -7   1 22008.1 170.905   8
  -3   7   1 22259.5 207.997   8
  -3   7   1 21858.5 233.499   3
   3  -7  -1 21821.6 145.308   2
  -3  -7   1 22175.5 225.511   6
   3  -7   0 3088.75 60.4069   2
  -3   7   0 3361.98 90.1361   8
  -3   7   0 2991.83 82.1283   4
  -3  -7   0 3076.08 105.398   5
  -3  -7   0 3203.67 72.2079   8
  -3  -7   0 3036.30 93.5446   6
  -3   7   0 3151.74 106.368   3
  -3  -7  -1 5713.56 136.664   5
  -3   7  -1 5756.55 104.702   4
  -3  -7  -1 5996.50 93.8609   8
  -3   7  -1 6324.59 113.204   8
   3  -7   1 5631.65 83.9297   2
  -3  -7  -1 5964.31 123.766   6
  -3  -7  -2 12028.3 199.731   5
  -3   7  -2 11496.9 143.378   4
   3  -7   2 11682.2 123.512   2
  -3   7  -2 11852.4 145.642   8
  -3  -7  -2 12044.6 128.127   7
  -3   7  -2 11857.5 142.985   7
   3   7   3 2748.94 101.259   2
  -3  -7  -3 2898.15 125.403   5
  -3   7  -3 2736.54 86.5824   4
   3  -7   3 2695.37 76.2076   2
  -3   7  -3 2758.11 80.8276   7
  -3   7  -3 2631.31 74.3523   8
  -3  -7  -3 2689.81 69.5104   7
   3   7   4 10482.0 169.681   2
  -3  -7  -4 11021.4 209.042   5
  -3   7  -4 10476.4 148.265   4
   3  -7   4 10208.1 136.240   2
  -3  -7  -4 10276.8 126.852   7
  -3   7  -4 10536.8 141.978   7
  -3  -7  -5 9373.01 196.569   5
   3   7   5 9011.76 172.011   2
  -3   7  -5 9602.11 141.165   7
  -3   7  -5 9099.28 144.868   4
   3  -7   5 8736.09 138.934   2
  -3  -7  -5 9109.23 127.819   7
   3   7   6 449.724 88.8613   2
  -3  -7  -6 555.748 95.9027   5
   3  -7   6 398.614 67.3971   2
  -3  -7  -7 10743.2 226.233   5
   3  -7   7 10088.0 173.156   2
  -3  -7  -8 7515.67 200.737   5
   3   7   8 7632.63 188.037   2
   3  -7   8 7320.64 159.923   2
   3   7   9 520.058 110.620   2
  -3  -7  -9 555.465 116.020   5
   3  -7   9 600.862 98.3530   2
  -3   7  -9 705.616 101.623   1
  -3  -7 -10 266.580 97.2319   5
   3   7  10 272.711 103.127   2
  -3   7 -10 185.405 96.6225   1
   3  -7  10 333.693 84.1937   2
   3   7  11 651.894 123.844   2
   3  -7  11 860.517 108.050   2
   3   7  12 224.513 103.221   2
   3  -7  12 318.911 106.163   2
   3  -7  13 177.525 113.922   2
   3   7  13 54.3240 91.4464   2
   3  -7  14 222.034 124.976   2
  -3  -8  15 173.049 82.0406   2
  -3   8  15 361.374 88.6873   4
  -3   8  14 3039.64 154.504   4
  -3  -8  14 2932.25 131.206   2
  -3   8  13 504.651 98.5018   4
  -3  -8  13 466.963 83.2219   2
  -3   8  12-81.2903 90.6733   4
  -3  -8  12 13.2199 73.5952   2
  -3  -8  11 2236.82 111.407   2
  -3   8  11 1989.38 114.724   4
  -3   8  10 16188.8 245.405   4
  -3  -8  10 17375.8 225.916   2
  -3   8   9 55.0734 71.3700   4
  -3  -8   9-4.88933 59.6601   2
  -3  -8   8-10.9399 52.6903   2
  -3   8   8-65.0711 73.9391   4
  -3   8   7 246.494 66.3323   4
  -3  -8   7 186.753 55.7348   2
  -3  -8   7 191.955 70.3380   6
  -3   8   6 16248.0 206.312   4
  -3  -8   6 16654.4 218.432   6
  -3  -8   6 15819.1 177.584   2
  -3   8   6 16073.6 182.929   3
  -3  -8   5 4022.75 104.312   5
  -3   8   5 3949.57 112.287   4
  -3  -8   5 4028.79 94.6942   2
  -3  -8   5 4158.14 117.630   6
  -3   8   5 3928.03 101.330   3
  -3  -8   4 23.1595 45.7284   2
  -3  -8   4-18.3472 52.4904   5
  -3   8   4 4.81078 57.2602   4
  -3   8   4-14.9070 46.9701   3
  -3  -8   4-25.9399 49.6971   6
  -3  -8   3 889.032 65.4696   5
  -3   8   3 967.308 69.2446   4
  -3  -8   3 727.580 40.0647   8
  -3   8   3 909.999 69.5096   3
  -3  -8   3 1127.97 63.3734   2
  -3  -8   3 1038.45 66.8992   6
  -3  -8   2 5376.24 125.447   5
   3  -8  -2 5396.85 84.9184   2
  -3   8   2 5121.02 107.621   4
  -3  -8   2 5332.74 101.619   2
  -3  -8   2 5511.42 121.278   6
  -3   8   2 5272.70 123.667   3
  -3  -8   1 1864.02 90.2127   5
  -3   8   1 1680.46 73.8718   4
  -3  -8   1 1641.70 53.3605   8
  -3   8   1 1734.55 75.7794   8
   3  -8  -1 1667.90 45.5765   0
   3  -8  -1 1727.62 54.1730   2
  -3  -8   1 1717.71 78.7747   6
  -3  -8   1 1649.45 68.0140   2
  -3   8   1 1570.40 85.8657   3
  -3  -8   0 6891.11 149.594   5
   3  -8   0 6722.00 89.7302   0
  -3   8   0 6954.96 120.842   4
   3  -8   0 6680.90 92.0944   2
  -3  -8   0 6828.44 134.253   6
  -3   8   0 7012.95 149.007   3
  -3   8   0 6991.06 124.020   8
  -3  -8  -1 1184.76 90.4824   5
  -3   8  -1 1172.17 68.2647   4
  -3   8  -1 1210.02 65.3983   8
  -3  -8  -1 1091.41 69.7116   6
  -3   8  -1 993.132 87.2395   3
   3  -8   1 1071.65 51.8099   2
  -3  -8  -2 4110.06 132.765   5
  -3   8  -2 4310.89 99.8221   4
   3  -8   2 4088.35 83.9878   2
  -3   8  -2 4392.58 92.5190   7
  -3   8  -2 4261.82 93.7204   8
   3   8   3 69.3107 61.9317   2
  -3  -8  -3 163.111 84.1262   5
  -3   8  -3 177.774 53.1720   4
  -3   8  -3 53.6227 38.5824   7
   3  -8   3 108.090 47.4887   2
   3   8   4 2990.19 108.066   2
  -3  -8  -4 3063.93 134.986   5
  -3   8  -4 3005.72 96.1733   4
   3  -8   4 2897.60 83.8045   2
  -3   8  -4 2874.67 82.4852   7
  -3  -8  -5 3662.00 150.765   5
   3   8   5 3350.92 123.945   2
  -3   8  -5 3381.70 104.557   4
   3  -8   5 3101.85 95.1483   2
  -3   8  -5 3471.14 93.7936   7
  -3  -8  -6 1272.74 108.675   5
   3   8   6 1308.82 99.7974   2
   3  -8   6 1411.55 76.9368   2
  -3  -8  -7 2184.46 135.421   5
   3   8   7 1817.70 120.619   2
   3  -8   7 1875.29 99.5587   2
  -3  -8  -8 4532.15 166.913   5
   3   8   8 4397.13 162.694   2
   3  -8   8 4228.76 133.756   2
   3   8   9 623.381 110.281   2
  -3  -8  -9 539.801 101.512   5
   3  -8   9 698.531 84.9675   2
  -3  -8 -10 2537.04 150.777   5
   3   8  10 1964.00 133.743   2
   3  -8  10 2186.53 114.454   2
  -3   8 -10 2151.94 138.234   1
   3   8  11 689.781 119.199   2
   3  -8  11 607.821 108.653   2
   3   8  12 700.299 130.946   2
   3  -8  12 678.134 100.571   2
   3  -8  13-12.6196 93.1323   2
   3   8  13 46.7590 115.692   2
  -3  -9  15 1971.82 117.312   2
  -3   9  14 1116.24 121.558   4
  -3  -9  14 1279.68 114.589   2
  -3  -9  13 171.405 84.5362   2
  -3   9  13 421.882 107.735   4
  -3   9  12 936.640 110.563   4
  -3  -9  12 1048.15 101.895   2
  -3  -9  11 4409.58 132.993   2
  -3   9  11 4465.99 153.177   4
  -3  -9  10 1142.94 87.6009   2
  -3   9  10 1211.28 98.6273   4
  -3  -9   9 3060.41 110.622   2
  -3   9   9 2918.05 119.279   4
  -3   9   8 180.452 76.6916   4
  -3  -9   8 157.032 66.1987   2
  -3   9   7 6003.65 140.924   4
  -3  -9   7 6015.90 124.064   2
  -3  -9   7 6476.59 152.752   6
  -3  -9   6 88.8731 52.9796   2
  -3  -9   6 139.437 63.5142   6
  -3   9   6 116.611 60.7430   4
  -3   9   6 118.882 47.1978   3
  -3   9   5 945.069 78.1763   4
  -3  -9   5 1064.68 71.1460   2
  -3   9   5 928.990 69.9843   3
  -3  -9   5 934.990 80.9669   6
  -3  -9   4 7044.79 126.786   2
  -3   9   4 6446.06 135.512   4
  -3   9   4 6534.97 134.087   3
  -3  -9   4 6980.42 145.040   6
  -3  -9   3 3308.46 108.538   5
  -3   9   3 3416.15 103.144   4
  -3  -9   3 3368.61 94.6898   2
  -3  -9   3 3453.92 108.273   6
  -3   9   3 3276.48 106.105   3
   3  -9  -2 16007.6 150.548   2
  -3  -9   2 16615.9 217.470   5
  -3   9   2 16420.1 189.997   4
  -3  -9   2 16203.8 205.835   6
  -3  -9   2 15946.3 179.660   2
  -3   9   2 16434.4 213.675   3
  -3  -9   1 2341.06 105.067   5
  -3   9   1 2056.13 84.9779   4
  -3   9   1 2461.80 88.3359   8
   3  -9  -1 2221.62 65.7381   2
  -3  -9   1 2206.94 88.8463   6
  -3  -9   1 2320.07 85.1183   2
  -3   9   1 2129.64 98.2594   3
   3  -9   0 332.518 41.8964   2
  -3  -9   0 375.649 79.2320   5
  -3   9   0 288.199 71.9848   3
  -3   9   0 313.845 60.7939   4
   3  -9   0 301.645 37.8595   0
  -3   9   0 373.896 53.7947   8
  -3  -9   0 299.989 55.0444   6
  -3   9  -1 7817.33 169.567   3
  -3  -9  -1 8108.72 172.659   5
  -3   9  -1 7948.33 137.095   4
   3  -9   1 7869.88 112.012   2
  -3  -9  -1 8103.52 150.489   6
  -3  -9  -2 7080.81 171.432   5
  -3   9  -2 6708.57 129.180   4
  -3   9  -2 6868.92 113.043   7
  -3   9  -2 6272.70 161.640   3
   3  -9   2 6752.67 108.892   2
  -3  -9  -3 5929.93 165.176   5
  -3   9  -3 5817.54 124.023   4
  -3   9  -3 5882.73 108.688   7
   3  -9   3 5726.58 106.689   2
   3   9   4 10243.2 177.708   2
  -3  -9  -4 10602.3 217.853   5
  -3   9  -4 10220.0 163.982   4
  -3   9  -4 10190.0 144.348   7
   3  -9   4 10461.0 147.008   2
   3   9   5 2511.23 114.218   2
  -3  -9  -5 2579.25 135.393   5
  -3   9  -5 2455.22 105.295   4
   3  -9   5 2621.77 90.0145   2
  -3   9  -5 2435.23 83.0428   7
  -3  -9  -6 612.294 100.918   5
   3  -9   6 736.672 76.0194   2
  -3   9  -6 547.239 59.6843   7
   3   9   6 528.770 98.6501   2
  -3  -9  -7 1116.15 109.506   5
   3   9   7 918.739 99.1010   2
   3  -9   7 954.583 79.7373   2
  -3  -9  -8 971.032 116.593   5
   3   9   8 823.443 107.491   2
   3  -9   8 955.377 87.2048   2
   3   9   9 45.9854 85.3710   2
  -3  -9  -9 240.663 101.820   5
   3  -9   9 123.692 77.5130   2
   3   9  10 613.813 118.898   2
  -3  -9 -10 624.939 105.888   5
  -3   9 -10 556.763 103.684   1
   3  -9  10 615.001 85.5622   2
   3   9  11 1555.75 132.279   2
   3  -9  11 1522.77 116.744   2
   3   9  12 109.890 106.274   2
   3  -9  12 16.2001 100.039   2
   3  -9  13 352.087 121.282   2
  -3  10  14 30.4852 93.1664   4
  -3 -10  14 42.3992 87.1151   2
  -3  10  13 153.842 90.9257   4
  -3 -10  13 418.817 93.4975   2
  -3  10  12 321.308 85.9212   4
  -3 -10  12 456.813 91.0062   2
  -3  10  11 490.529 89.9632   4
  -3 -10  11 478.054 82.6369   2
  -3  10  10 3790.77 140.904   4
  -3 -10  10 3227.50 117.370   2
  -3 -10   9 750.182 84.6148   2
  -3  10   9 596.705 94.6096   4
  -3  10   8 92.1178 71.0003   4
  -3 -10   8 58.3179 69.7533   2
  -3 -10   8 67.9792 67.0090   6
  -3  10   7 2553.41 113.311   4
  -3 -10   7 2582.47 99.0459   2
  -3 -10   7 2780.46 115.955   6
  -3  10   6 48.1785 68.1952   4
  -3  10   6 47.3775 52.7048   3
  -3 -10   6 102.934 62.6515   2
  -3 -10   6 87.2975 61.1476   6
  -3  10   5 784.325 74.1740   4
  -3 -10   5 765.977 66.8460   2
  -3 -10   5 840.166 78.0948   6
  -3  10   5 728.553 68.8295   3
  -3 -10   4-16.1692 58.9515   2
  -3 -10   4-58.6017 59.0948   6
  -3  10   4-10.2965 60.5959   4
  -3  10   4 42.8808 56.5734   3
  -3  10   3 8455.22 152.622   4
  -3 -10   3 8805.44 146.083   2
  -3  10   3 8389.72 161.071   3
  -3 -10   3 8635.94 160.654   6
  -3 -10   2 224.466 75.2306   5
  -3 -10   2 196.253 60.6087   2
   3 -10  -2 178.716 48.3106   2
  -3  10   2 184.170 62.9417   4
  -3 -10   2 203.736 59.8488   6
  -3  10   2 188.922 69.0877   3
  -3 -10   1 380.587 80.3655   5
   3 -10  -1 360.310 49.4435   2
  -3 -10   1 463.226 71.0379   2
  -3  10   1 478.439 71.7033   4
  -3  10   1 460.427 65.4273   8
  -3 -10   1 420.661 69.2936   6
  -3  10   1 514.839 80.6361   3
  -3 -10   0 14639.7 228.529   5
  -3  10   0 13995.7 183.435   4
  -3  10   0 13457.2 217.378   3
   3 -10   0 14070.2 152.853   2
  -3 -10   0 13818.5 194.515   6
  -3 -10  -1 1982.94 118.352   5
  -3  10  -1 1735.84 85.5672   4
  -3 -10  -1 1834.07 89.2608   6
  -3  10  -1 1616.08 109.842   3
   3 -10   1 1817.99 69.7114   2
   3 -10   2 207.329 53.2197   2
  -3 -10  -2 212.181 87.0252   5
  -3  10  -2 246.956 68.3548   4
  -3  10  -2 77.3200 97.3183   3
  -3 -10  -3 5441.88 167.194   5
  -3  10  -3 5197.05 125.800   4
   3 -10   3 5009.97 106.342   2
  -3  10  -3 4602.14 157.024   3
  -3 -10  -4 109.036 88.8378   5
  -3  10  -4 159.826 65.5368   4
   3 -10   4 106.215 55.6368   2
   3  10   4 163.216 80.2914   2
   3  10   5 1004.07 98.3337   2
  -3 -10  -5 1185.78 111.995   5
  -3  10  -5 1164.87 87.0215   4
   3 -10   5 1183.50 77.6370   2
   3  10   6 1681.67 120.689   2
  -3 -10  -6 1773.88 133.347   5
   3 -10   6 1658.18 88.4409   2
   3  10   7-65.6636 83.6945   2
  -3 -10  -7-20.9237 90.3496   5
   3 -10   7 49.7097 63.6341   2
   3  10   8 262.767 93.9926   2
  -3 -10  -8 147.540 85.7777   5
   3 -10   8 189.040 70.0019   2
  -3 -10  -9 1952.51 145.026   5
   3  10   9 1688.96 122.144   2
   3 -10   9 1881.01 110.288   2
   3  10  10-42.1283 100.245   2
  -3 -10 -10 235.926 116.972   5
   3 -10  10 62.5774 73.8596   2
   3  10  11 324.017 112.284   2
   3 -10  11 424.887 84.1674   2
   3  10  12-130.671 113.593   2
   3 -10  12 252.277 107.595   2
  -3 -11  14 1605.73 110.862   2
  -3  11  13 186.556 91.9172   4
  -3 -11  13 100.953 82.7371   2
  -3  11  12-3.77356 85.7499   4
  -3 -11  12-67.4393 80.2090   2
  -3  11  11-85.9916 89.0804   4
  -3 -11  11 18.5495 71.9705   2
  -3  11  10 89.9778 83.7402   4
  -3 -11  10 44.6628 71.7757   2
  -3 -11   9 107.772 77.9436   2
  -3  11   9 82.3997 78.8658   4
  -3  11   8 4101.15 142.144   4
  -3 -11   8 4151.45 126.636   2
  -3 -11   8 4071.43 141.183   6
  -3 -11   7 116.420 71.3593   2
  -3  11   7 25.8200 68.8093   4
  -3 -11   7 162.529 76.3810   6
  -3  11   6 663.042 66.8744   3
  -3  11   6 668.710 77.1008   4
  -3 -11   6 650.999 71.5298   2
  -3 -11   6 814.433 84.7072   6
  -3  11   5 1703.07 98.4182   4
  -3  11   5 1411.50 85.9267   3
  -3 -11   5 1599.32 93.0645   6
  -3 -11   5 1479.25 83.4768   2
  -3 -11   4 61.1802 66.3655   2
  -3  11   4-11.8646 61.7364   4
  -3  11   4 23.2532 61.3751   3
  -3 -11   4-42.5123 63.3102   6
  -3 -11   3 343.425 62.2779   2
  -3  11   3 275.778 69.1952   3
  -3 -11   3 224.895 59.7382   6
  -3  11   3 258.756 70.7633   4
  -3 -11   2 466.861 85.2499   5
  -3 -11   2 493.190 64.2792   2
   3 -11  -2 375.150 55.4718   2
  -3  11   2 351.415 77.0723   4
  -3 -11   2 528.958 65.1878   6
  -3  11   2 436.675 74.3128   3
  -3 -11   1 3761.13 135.198   5
  -3  11   1 3771.35 118.856   4
  -3 -11   1 3839.69 118.007   6
   3 -11  -1 3594.82 95.3597   2
  -3 -11   1 3944.77 114.130   2
  -3  11   1 3827.61 130.460   3
  -3 -11   0 3617.24 140.596   5
  -3  11   0 3822.41 116.460   4
  -3  11   0 3788.18 140.193   3
   3 -11   0 3616.95 96.1095   2
  -3 -11   0 3883.59 119.712   6
   3 -11   1 15780.6 172.708   2
  -3 -11  -1 16655.5 259.589   5
[truncated: 574,044 more chars]
