# Supplementary material for: Crystal structures and the Hirshfeld surface analysis of (E)-4-nitro-N′-(o-chloro, o- and p-methyl­benzyl­idene)benzene­sulfono­hydrazides
Source: Acta Crystallogr E Crystallogr Commun. 2018 Nov 6;74(Pt 12):1710–6. doi: 10.1107/S2056989018015207 (PMC6281112; doi:10.1107/S2056989018015207)
Supplement: Supplementary file 2 [file e-74-01710-Isup2.hkl]

data_I                                                                          
_shelx_title ' N2CB4NBSH P21'                                                   
_shelx_refln_list_code          4                                               
_shelx_F_calc_maximum      106.72                                               
_exptl_crystal_F_000       348.00                                               
_reflns_d_resolution_high  0.8300                                               
                                                                                
loop_                                                                           
 _space_group_symop_operation_xyz                                               
 'x, y, z'                                                                      
 '-x, y+1/2, -z'                                                                
                                                                                
_cell_length_a     4.9498                                                       
_cell_length_b    22.3400                                                       
_cell_length_c     7.0003                                                       
_cell_angle_alpha  90.000                                                       
_cell_angle_beta  104.400                                                       
_cell_angle_gamma  90.000                                                       
                                                                                
_shelx_F_squared_multiplier     1.000                                           
                                                                                
loop_                                                                           
 _refln_index_h                                                                 
 _refln_index_k                                                                 
 _refln_index_l                                                                 
 _refln_F_squared_calc                                                          
 _refln_F_squared_meas                                                          
 _refln_F_squared_sigma                                                         
 _refln_observed_status                                                         
   0 -26   0         35.90         39.13         3.26 o                         
   1 -26   0          1.66          3.10         2.30 o                         
   1 -25   0          5.47          4.85         2.85 o                         
   2 -25   0         28.28         34.99         3.27 o                         
   0 -24   0         32.79         40.36         3.10 o                         
   1 -24   0         34.89         32.41         2.08 o                         
   2 -24   0          9.27          8.42         2.22 o                         
   1 -23   0         22.49         21.36         1.95 o                         
   2 -23   0          1.01          4.17         2.36 o                         
   3 -23   0         21.46         28.96         3.34 o                         
   0 -22   0         44.96         52.19         3.05 o                         
   1 -22   0         15.73         17.07         1.80 o                         
   2 -22   0         17.97         19.40         1.96 o                         
   3 -22   0         14.69         16.02         2.97 o                         
   1 -21   0         27.12         26.32         1.95 o                         
   2 -21   0        210.29        221.17         4.96 o                         
   3 -21   0         28.00         30.97         3.05 o                         
   0 -20   0         36.46         36.90         2.54 o                         
   1 -20   0         73.74         69.48         2.34 o                         
   2 -20   0         12.15         18.28         3.26 o                         
   3 -20   0          5.88          3.58         2.24 o                         
   1 -19   0         68.77         70.34         2.26 o                         
   2 -19   0         83.48         78.80         2.48 o                         
   3 -19   0        143.27        143.17         4.73 o                         
   4 -19   0          2.69          3.94         2.48 o                         
   0 -18   0        111.24        115.18         3.50 o                         
   1 -18   0        104.15         94.56         2.39 o                         
   2 -18   0         17.49         22.36         3.81 o                         
   3 -18   0         28.70         27.45         2.83 o                         
   4 -18   0         18.01         14.95         2.76 o                         
   1 -17   0         13.18         17.29         1.62 o                         
   2 -17   0        162.51        161.73         3.59 o                         
   3 -17   0          7.89          7.65         2.43 o                         
   4 -17   0          6.06         11.46         2.00 o                         
   0 -16   0         70.75         61.18         2.70 o                         
   1 -16   0         85.98         90.78         2.28 o                         
   2 -16   0         28.68         24.75         2.42 o                         
   3 -16   0         13.13         14.90         2.50 o                         
   4 -16   0         40.98         48.04         4.26 o                         
   1 -15   0        169.23        176.03         2.77 o                         
   2 -15   0          1.47          0.87         1.76 o                         
   3 -15   0        119.98        121.65         3.72 o                         
   4 -15   0          8.66          5.01         1.73 o                         
   0 -14   0        366.05        401.43         5.14 o                         
   1 -14   0        176.92        159.04        13.34 o                         
   2 -14   0         93.74         88.25         3.20 o                         
   3 -14   0         71.00         77.40         2.57 o                         
   4 -14   0          0.52          1.23         1.80 o                         
   1 -13   0        319.47        330.57         2.31 o                         
   2 -13   0        462.19        479.28         4.52 o                         
   3 -13   0        181.02        184.65         3.67 o                         
   4 -13   0        174.16        155.31         3.43 o                         
   5 -13   0          3.20          4.21         2.36 o                         
   0 -12   0        660.40        683.43         4.26 o                         
   1 -12   0        121.41        135.40         2.58 o                         
   2 -12   0        277.85        261.41         3.71 o                         
   3 -12   0         46.46         50.87         2.18 o                         
   4 -12   0         12.69         12.68         1.97 o                         
   5 -12   0          0.59          1.58         1.99 o                         
   1 -11   0        218.49        208.98        15.80 o                         
   2 -11   0         98.77         93.15         7.54 o                         
   3 -11   0        458.23        472.57         4.77 o                         
   4 -11   0         13.61         13.61         1.81 o                         
   5 -11   0         18.93         19.43         2.13 o                         
   0 -10   0        424.78        421.23         6.11 o                         
   1 -10   0        779.51        767.47         3.81 o                         
   2 -10   0         63.78         69.41         1.98 o                         
   3 -10   0         71.59         74.44         2.29 o                         
   4 -10   0         15.75         15.00         1.92 o                         
   5 -10   0         36.82         38.57         3.23 o                         
   1  -9   0        139.77        144.40         1.67 o                         
   2  -9   0        392.14        385.62         5.74 o                         
   3  -9   0         74.98         77.22         1.63 o                         
   4  -9   0         30.58         33.47         2.02 o                         
   5  -9   0          5.64         10.42         2.73 o                         
   0  -8   0       3822.88       3725.80        13.20 o                         
   1  -8   0        156.15        161.01         1.47 o                         
   2  -8   0         62.37         67.10         1.47 o                         
   3  -8   0         22.73         23.37         1.20 o                         
   4  -8   0         85.66         74.68        10.21 o                         
   5  -8   0         10.75         12.14         2.78 o                         
   1  -7   0        893.97        916.77         4.95 o                         
   2  -7   0        242.11        240.23         4.10 o                         
   3  -7   0        491.60        485.12         3.40 o                         
   4  -7   0         43.88         41.97         1.58 o                         
   5  -7   0          5.04          3.62         2.28 o                         
   0  -6   0        616.00        596.41         3.38 o                         
   1  -6   0        380.13        367.45         4.20 o                         
   2  -6   0         18.11         18.55         0.83 o                         
   3  -6   0         10.70          9.71         1.01 o                         
   4  -6   0         35.03         32.56         1.46 o                         
   5  -6   0         32.44         34.40         2.69 o                         
   1  -5   0        469.20        453.52         2.90 o                         
   2  -5   0        235.61        221.66         1.88 o                         
   3  -5   0        123.15        120.95         1.84 o                         
   4  -5   0         44.58         47.50         1.60 o                         
   5  -5   0          1.43          1.16         1.99 o                         
   0  -4   0       1781.76       1790.25         7.83 o                         
   1  -4   0        670.94        679.60         3.95 o                         
   2  -4   0        294.32        284.45         3.56 o                         
   3  -4   0          8.87          8.76         1.01 o                         
   4  -4   0         90.55         88.43         1.95 o                         
   5  -4   0          5.63          8.33         2.24 o                         
   1  -3   0        114.70        105.56         1.27 o                         
   2  -3   0        196.08        199.68         9.72 o                         
   3  -3   0        644.62        678.23        32.50 o                         
   4  -3   0         66.25         68.30         1.84 o                         
   5  -3   0         17.57         20.75         2.76 o                         
   1  -2   0       1432.42       1419.80        34.90 o                         
   2  -2   0         90.27         93.81         1.28 o                         
   3  -2   0         25.69         28.79         1.22 o                         
   4  -2   0        170.18        173.84         9.85 o                         
   5  -2   0        223.93        236.53         5.54 o                         
   1  -1   0       2413.01       2487.49         4.81 o                         
   2  -1   0        507.08        527.43         4.02 o                         
   3  -1   0        180.34        183.93         6.54 o                         
   4  -1   0         86.07         83.35         2.39 o                         
   5  -1   0         20.51         19.55         2.68 o                         
   1   0   0       7210.18       7063.41        45.04 o                         
   2   0   0        791.63        806.00         4.02 o                         
   3   0   0        180.38        188.59         3.72 o                         
   4   0   0        591.95        580.99         7.31 o                         
   5   0   0        210.95        206.39         5.27 o                         
   1   1   0       2391.66       2469.13         7.00 o                         
   2   1   0        481.42        502.75         2.49 o                         
   3   1   0        184.80        189.39         3.77 o                         
   4   1   0         87.31         88.72         3.46 o                         
   5   1   0         20.54         24.45         2.98 o                         
   1   2   0       1445.08       1395.55         3.44 o                         
   2   2   0         90.89         91.94         1.21 o                         
   3   2   0         26.46         33.47         2.28 o                         
   4   2   0        171.36        187.92         4.54 o                         
   5   2   0        227.69        234.56         5.62 o                         
   1   3   0        123.37        115.79         1.52 o                         
   2   3   0        192.07        190.34         1.79 o                         
   3   3   0        646.49        659.10         6.67 o                         
   4   3   0         66.29         66.37         3.16 o                         
   5   3   0         16.94         15.96         2.61 o                         
   0   4   0       1857.11       1879.42        59.50 o                         
   1   4   0        665.83        678.41         6.30 o                         
   2   4   0        288.75        288.12         2.30 o                         
   3   4   0          9.05          8.28         0.86 o                         
   4   4   0         91.71         89.81         3.47 o                         
   5   4   0          6.14          7.09         2.50 o                         
   1   5   0        468.60        456.87         3.37 o                         
   2   5   0        227.28        214.72         2.25 o                         
   3   5   0        122.38        127.04         1.93 o                         
   4   5   0         46.21         52.63         3.09 o                         
   5   5   0          1.49          1.73         2.10 o                         
   0   6   0        623.69        602.09        13.51 o                         
   1   6   0        381.57        378.24         1.78 o                         
   2   6   0         17.29         18.26         0.93 o                         
   3   6   0         10.13          9.74         0.98 o                         
   4   6   0         34.69         38.80         2.94 o                         
   5   6   0         33.05         37.45         3.29 o                         
   1   7   0        902.00        929.29         2.88 o                         
   2   7   0        243.07        241.74         1.45 o                         
   3   7   0        491.04        483.56         3.78 o                         
   4   7   0         44.22         46.98         2.98 o                         
   5   7   0          5.34          3.37         2.34 o                         
   0   8   0       3856.74       3704.91        19.78 o                         
   1   8   0        157.51        160.84         1.65 o                         
   2   8   0         62.22         67.18         0.92 o                         
   3   8   0         22.52         24.81         1.32 o                         
   4   8   0         86.17         89.44         3.53 o                         
   5   8   0         11.43         15.45         2.59 o                         
   1   9   0        142.04        147.75         1.36 o                         
   2   9   0        400.94        393.65         2.49 o                         
   3   9   0         75.50         83.45         1.91 o                         
   4   9   0         31.36         33.70         2.85 o                         
   5   9   0          5.68          5.48         2.26 o                         
   0  10   0        414.23        410.24         3.39 o                         
   1  10   0        789.32        786.01         3.35 o                         
   2  10   0         66.34         74.25         1.10 o                         
   3  10   0         71.49         75.77         1.90 o                         
   4  10   0         15.94         15.68         2.45 o                         
   5  10   0         37.95         36.54         3.14 o                         
   1  11   0        209.14        194.74         2.96 o                         
   2  11   0         98.90        103.57         1.94 o                         
   3  11   0        457.58        459.54         4.15 o                         
   4  11   0         13.11         14.95         2.42 o                         
   5  11   0         18.85         19.34         2.71 o                         
   0  12   0        674.38        677.68         7.17 o                         
   1  12   0        122.78        134.44         1.35 o                         
   2  12   0        278.42        268.06         2.96 o                         
   3  12   0         46.82         52.55         1.77 o                         
   4  12   0         11.88         11.73         2.30 o                         
   5  12   0          0.61         -0.89         2.16 o                         
   1  13   0        315.62        326.60         2.30 o                         
   2  13   0        455.51        467.20         6.09 o                         
   3  13   0        178.08        174.94         7.54 o                         
   4  13   0        170.91        168.24         4.81 o                         
   5  13   0          3.31          6.29         2.74 o                         
   0  14   0        369.14        392.59         4.98 o                         
   1  14   0        179.26        176.61         1.81 o                         
   2  14   0         91.39         79.36         1.92 o                         
   3  14   0         72.44         78.17         7.34 o                         
   4  14   0          0.58          0.33         2.28 o                         
   1  15   0        164.89        167.19         2.47 o                         
   2  15   0          1.34          0.23         1.10 o                         
   3  15   0        115.33        120.04         2.56 o                         
   4  15   0          8.45          4.74         2.16 o                         
   0  16   0         71.82         58.94         2.45 o                         
   1  16   0         85.38         84.65         1.93 o                         
   2  16   0         28.81         24.88         2.19 o                         
   3  16   0         13.15         15.83         1.74 o                         
   4  16   0         39.67         44.79         3.04 o                         
   1  17   0         13.69         17.06         2.06 o                         
   2  17   0        160.52        156.08         4.13 o                         
   3  17   0          7.63          7.36         1.30 o                         
   4  17   0          5.71          8.00         2.24 o                         
   0  18   0        109.88        111.57         3.33 o                         
   1  18   0        104.36         99.95         2.26 o                         
   2  18   0         18.17         17.21         2.27 o                         
   3  18   0         28.48         31.51         2.53 o                         
   4  18   0         17.94         13.05         1.36 o                         
   1  19   0         67.95         72.42         3.65 o                         
   2  19   0         83.00         72.02         3.22 o                         
   3  19   0        144.48        139.62         4.28 o                         
   4  19   0          2.82          0.33         1.83 o                         
   0  20   0         33.92         28.20         2.30 o                         
   1  20   0         74.63         71.37         2.10 o                         
   2  20   0         11.83         15.87         2.36 o                         
   3  20   0          5.78          7.23         2.28 o                         
   1  21   0         27.00         26.55         1.61 o                         
   2  21   0        214.28        229.00         5.49 o                         
   3  21   0         28.24         29.11         2.79 o                         
   0  22   0         44.68         49.93         2.83 o                         
   1  22   0         15.43         15.28         2.51 o                         
   2  22   0         17.55         15.09         2.53 o                         
   3  22   0         15.05         14.71         2.26 o                         
   1  23   0         21.93         23.28         1.76 o                         
   2  23   0          1.02          1.17         2.21 o                         
   3  23   0         21.63         22.08         2.87 o                         
   0  24   0         31.46         39.40         2.82 o                         
   1  24   0         35.76         33.26         1.83 o                         
   2  24   0          9.29          9.87         2.13 o                         
   1  25   0          5.44          4.18         2.19 o                         
   2  25   0         28.38         36.34         2.97 o                         
   0  26   0         35.08         41.98         2.98 o                         
   1  26   0          1.52          5.28         2.33 o                         
  -1 -26   1          9.25          5.36         2.70 o                         
   0 -26   1          3.83          5.01         2.36 o                         
   1 -26   1          6.82          7.59         1.83 o                         
  -2 -25   1         14.12         13.27         2.75 o                         
  -1 -25   1          5.06          9.89         2.50 o                         
   0 -25   1         20.57         23.69         2.72 o                         
   1 -25   1          6.74          8.62         2.29 o                         
  -2 -24   1         18.70         18.57         2.99 o                         
  -1 -24   1          5.43          3.80         2.07 o                         
   0 -24   1         17.05         17.48         1.77 o                         
   1 -24   1          9.50          9.89         2.40 o                         
   2 -24   1         22.39         24.05         2.27 o                         
  -3 -23   1          7.76         10.94         2.46 o                         
  -2 -23   1         33.55         35.13         2.95 o                         
  -1 -23   1         56.88         57.92         3.36 o                         
   0 -23   1         41.57         40.25         2.10 o                         
   1 -23   1         97.03        101.03         3.02 o                         
   2 -23   1        124.15        130.24         4.21 o                         
  -3 -22   1         19.08         25.34         2.87 o                         
  -2 -22   1         21.43         19.79         2.88 o                         
  -1 -22   1         79.09         72.98         3.67 o                         
   0 -22   1         40.26         43.23         1.97 o                         
   1 -22   1         27.80         31.12         2.19 o                         
   2 -22   1          5.99          5.88         1.85 o                         
   3 -22   1         11.90         11.12         2.02 o                         
  -3 -21   1         35.81         31.41         2.98 o                         
  -2 -21   1          5.64          1.96         2.27 o                         
  -1 -21   1          0.47          3.55         2.41 o                         
   0 -21   1         71.77         72.65         2.36 o                         
   1 -21   1         44.10         45.78         2.18 o                         
   2 -21   1          9.63          9.62         1.81 o                         
   3 -21   1         19.86         19.27         2.55 o                         
  -3 -20   1          0.36          0.10         2.22 o                         
  -2 -20   1         22.89         21.63         2.59 o                         
  -1 -20   1         47.60         45.15         1.91 o                         
   0 -20   1         91.03         91.90         4.26 o                         
   1 -20   1         28.25         28.42         1.87 o                         
   2 -20   1         20.14         22.56         1.95 o                         
   3 -20   1         18.29         16.03         2.75 o                         
  -4 -19   1         17.53         16.59         2.66 o                         
  -3 -19   1          2.87          4.33         2.42 o                         
  -2 -19   1         48.74         50.24         3.10 o                         
  -1 -19   1         17.75         17.71         1.60 o                         
   0 -19   1         21.19         22.33         1.70 o                         
   1 -19   1         76.30         79.77         2.51 o                         
   2 -19   1         85.47         80.45         4.62 o                         
   3 -19   1          0.69          0.90         1.99 o                         
  -4 -18   1          4.44          2.99         2.64 o                         
  -3 -18   1          6.89          7.61         2.40 o                         
  -2 -18   1         18.53         19.59         2.50 o                         
  -1 -18   1         51.71         46.55         4.14 o                         
   0 -18   1         48.63         52.98         1.95 o                         
   1 -18   1        123.86        124.43         2.82 o                         
   2 -18   1         32.82         32.86         2.59 o                         
   3 -18   1         35.33         35.04         2.42 o                         
   4 -18   1          5.05          3.26         2.36 o                         
  -4 -17   1         29.48         25.53         2.76 o                         
  -3 -17   1        129.30        131.13         4.20 o                         
  -2 -17   1         20.43         20.31         2.53 o                         
  -1 -17   1          8.24          8.91         1.09 o                         
   0 -17   1        138.60        140.96         2.64 o                         
   1 -17   1         47.93         51.61         2.03 o                         
   2 -17   1          8.44          9.75         2.03 o                         
   3 -17   1         55.50         56.58         2.60 o                         
   4 -17   1          8.27         11.64         1.99 o                         
  -4 -16   1          4.48          3.29         2.41 o                         
  -3 -16   1         58.50         62.99         3.27 o                         
  -2 -16   1         80.86         75.92         2.46 o                         
  -1 -16   1         78.29         74.04         1.65 o                         
   0 -16   1          2.14          0.95         1.27 o                         
   1 -16   1        384.22        390.03         5.16 o                         
   2 -16   1         29.88         31.35         2.01 o                         
   3 -16   1         22.94         22.36         2.01 o                         
   4 -16   1          2.67          1.41         2.70 o                         
  -4 -15   1        104.68        105.11         4.24 o                         
  -3 -15   1         50.67         54.66         3.09 o                         
  -2 -15   1        154.46        131.78        15.77 o                         
  -1 -15   1         26.32         28.99         1.01 o                         
   0 -15   1          5.83          6.08         1.32 o                         
   1 -15   1        180.05        184.52         7.32 o                         
   2 -15   1        387.59        421.58         9.48 o                         
   3 -15   1          8.59          8.62         1.78 o                         
   4 -15   1         20.15         24.82         5.62 o                         
  -5 -14   1         13.23         16.81         3.16 o                         
  -4 -14   1         79.94         87.82         5.21 o                         
  -3 -14   1         46.17         43.14         2.86 o                         
  -2 -14   1          1.04         -0.18         0.90 o                         
  -1 -14   1          8.20          7.66         0.78 o                         
   0 -14   1        493.56        493.84         3.97 o                         
   1 -14   1        117.71        127.18         2.45 o                         
   2 -14   1        241.74        226.98         3.50 o                         
   3 -14   1         27.83         29.57         2.06 o                         
   4 -14   1         31.54         25.33         2.44 o                         
  -5 -13   1          4.89          6.60         2.67 o                         
  -4 -13   1         35.70         43.28         2.17 o                         
  -3 -13   1        243.99        219.32         4.80 o                         
  -2 -13   1         80.85         75.39         2.16 o                         
  -1 -13   1        255.03        259.42         3.58 o                         
   0 -13   1         43.74         42.43         3.32 o                         
   1 -13   1        446.86        432.34         5.21 o                         
   2 -13   1         97.39        100.01         2.54 o                         
   3 -13   1         77.22         76.76         2.62 o                         
   4 -13   1          1.38          0.37         1.80 o                         
  -5 -12   1         43.00         43.68         3.54 o                         
  -4 -12   1         23.17         21.19         1.89 o                         
  -3 -12   1         30.93         24.63         3.46 o                         
  -2 -12   1        134.56        133.08         2.19 o                         
  -1 -12   1        477.86        457.63         3.69 o                         
   0 -12   1        323.06        333.47         2.54 o                         
   1 -12   1        496.59        476.78         3.99 o                         
   2 -12   1        101.42         97.97         2.45 o                         
   3 -12   1         51.43         56.59         2.34 o                         
   4 -12   1         69.43         77.31         2.90 o                         
  -5 -11   1          2.22          3.70         2.32 o                         
  -4 -11   1         61.00         58.99         4.23 o                         
  -3 -11   1          7.33          9.12         1.04 o                         
  -2 -11   1        185.42        181.39         6.25 o                         
  -1 -11   1        221.33        235.60         2.74 o                         
   0 -11   1        157.59        159.72         1.80 o                         
   1 -11   1        283.60        286.92         3.07 o                         
   2 -11   1        440.46        465.27        10.51 o                         
   3 -11   1         36.15         34.18         2.03 o                         
   4 -11   1         84.55         90.03         2.85 o                         
   5 -11   1          5.45          6.46         4.70 o                         
  -5 -10   1          2.53          2.55         2.33 o                         
  -4 -10   1          1.59          2.05         1.51 o                         
  -3 -10   1        172.44        163.96         1.82 o                         
  -2 -10   1         79.54         75.13         1.62 o                         
  -1 -10   1        131.41        146.66         1.35 o                         
   0 -10   1        388.58        369.84         3.35 o                         
   1 -10   1        419.00        402.56         3.41 o                         
   2 -10   1         19.17         18.23         2.29 o                         
   3 -10   1         25.01         23.02         2.38 o                         
   4 -10   1         68.67         73.35         2.72 o                         
   5 -10   1          7.47          8.07         2.82 o                         
  -5  -9   1         12.54         13.32         2.38 o                         
  -4  -9   1        146.88        138.82        16.07 o                         
  -3  -9   1        537.50        524.30         7.30 o                         
  -2  -9   1         44.61         47.73         1.38 o                         
  -1  -9   1        901.57        972.85         4.64 o                         
   0  -9   1        380.57        366.20         3.47 o                         
   1  -9   1        451.68        449.43         6.84 o                         
   2  -9   1        266.22        255.46         3.90 o                         
   3  -9   1        421.79        420.13         4.57 o                         
   4  -9   1         41.53         45.63         2.32 o                         
   5  -9   1          0.72          1.80         2.38 o                         
  -5  -8   1         21.71         21.75         2.64 o                         
  -4  -8   1         86.89         80.32         3.50 o                         
  -3  -8   1         47.56         46.89         1.42 o                         
  -2  -8   1        287.34        340.25         5.71 o                         
  -1  -8   1       1184.38       1269.38         3.55 o                         
   0  -8   1          4.94          5.84         0.72 o                         
   1  -8   1        415.22        392.85         2.08 o                         
   2  -8   1        278.29        286.51         2.25 o                         
   3  -8   1         63.92         65.54         1.61 o                         
   4  -8   1         35.10         34.06         2.14 o                         
   5  -8   1         33.36         38.27         3.40 o                         
  -5  -7   1          0.90          1.22         1.36 o                         
  -4  -7   1        259.92        249.96         2.85 o                         
  -3  -7   1         78.06         76.37         1.55 o                         
  -2  -7   1        108.41         98.25         1.53 o                         
  -1  -7   1        768.04        744.37         3.72 o                         
   0  -7   1        163.26        176.92         1.31 o                         
   1  -7   1        437.49        430.61         2.61 o                         
   2  -7   1        109.23        108.97         1.49 o                         
   3  -7   1        118.42        118.52         2.00 o                         
   4  -7   1        196.11        184.15         3.55 o                         
   5  -7   1          2.91          2.73         2.55 o                         
  -5  -6   1         29.33         25.86         1.91 o                         
  -4  -6   1        116.92        114.02         2.09 o                         
  -3  -6   1        290.46        299.09         2.64 o                         
  -2  -6   1       1245.33       1248.96         7.51 o                         
  -1  -6   1        459.91        471.47         4.22 o                         
   0  -6   1       4052.38       3926.96        16.64 o                         
   1  -6   1        529.22        541.49         2.22 o                         
   2  -6   1          0.64          0.39         0.71 o                         
   3  -6   1        473.95        480.03         3.53 o                         
   4  -6   1        299.36        300.50         8.86 o                         
   5  -6   1         15.65         15.33         2.65 o                         
  -5  -5   1         16.74         20.69         3.20 o                         
  -4  -5   1         37.98         35.89         1.89 o                         
  -3  -5   1        196.02        192.30         2.11 o                         
  -2  -5   1        638.81        655.85         2.06 o                         
  -1  -5   1       7602.64       7525.21        37.31 o                         
   0  -5   1        339.57        348.07         2.09 o                         
   1  -5   1        132.68        154.87         5.19 o                         
   2  -5   1        430.09        463.82         8.81 o                         
   3  -5   1        321.92        312.55         9.22 o                         
   4  -5   1         16.24         17.10         1.75 o                         
   5  -5   1          4.01          8.02         3.78 o                         
  -5  -4   1         94.04         90.07         3.67 o                         
  -4  -4   1         21.15         19.85         3.00 o                         
  -3  -4   1        178.92        191.82         2.06 o                         
  -2  -4   1       1416.05       1496.48         7.75 o                         
  -1  -4   1      11390.10      11166.25        70.93 o                         
   0  -4   1       2820.42       2860.23        11.17 o                         
   1  -4   1        541.22        524.71         8.36 o                         
   2  -4   1        255.60        278.01         5.98 o                         
   3  -4   1        242.93        260.14         7.39 o                         
   4  -4   1        193.83        196.79        15.21 o                         
   5  -4   1         43.56         46.07         2.28 o                         
  -5  -3   1         26.52         27.94         2.66 o                         
  -4  -3   1         86.20         86.29         2.26 o                         
  -3  -3   1        238.65        243.33         2.25 o                         
  -2  -3   1         24.50         22.94         0.55 o                         
  -1  -3   1       3494.55       3436.80         8.55 o                         
   0  -3   1       5851.54       5901.37        29.00 o                         
   1  -3   1         78.13         76.20         0.99 o                         
   2  -3   1        149.08        145.76         1.98 o                         
   3  -3   1         49.05         45.72         1.46 o                         
   4  -3   1         61.06         65.87         6.04 o                         
   5  -3   1         35.52         34.93         2.69 o                         
  -5  -2   1         13.82         11.87         2.59 o                         
  -4  -2   1        115.66        108.99         2.47 o                         
  -3  -2   1        116.96        119.43         2.92 o                         
  -2  -2   1        556.20        574.35         5.72 o                         
  -1  -2   1       1237.06       1229.21         2.42 o                         
   1  -2   1         96.38        103.38         1.28 o                         
   2  -2   1        746.02        772.28         6.47 o                         
   3  -2   1        165.43        159.47         3.52 o                         
   4  -2   1        196.18        200.30         3.40 o                         
   5  -2   1          5.92          5.80         1.78 o                         
  -5  -1   1         20.74         20.91         2.79 o                         
  -4  -1   1         64.03         59.59         2.93 o                         
  -3  -1   1        247.50        255.06         4.84 o                         
  -2  -1   1        538.20        566.84        12.81 o                         
  -1  -1   1        895.10        914.37         2.58 o                         
   0  -1   1        505.66        563.30         2.84 o                         
   1  -1   1       1346.76       1337.15        12.03 o                         
   2  -1   1        241.90        239.71         3.38 o                         
   3  -1   1        173.56        178.62         3.73 o                         
   4  -1   1        108.56        102.18         3.66 o                         
   5  -1   1         22.40         22.47         2.08 o                         
  -5   0   1         19.24         18.34         2.78 o                         
  -4   0   1          1.62          0.87         1.89 o                         
  -3   0   1        114.63        111.82         2.02 o                         
  -2   0   1        129.26        120.80         1.21 o                         
  -1   0   1         64.08         64.17         0.77 o                         
   0   0   1         23.45         23.07         0.79 o                         
   1   0   1       1711.09       1625.58        12.55 o                         
   2   0   1        440.78        449.90         4.55 o                         
   3   0   1         60.25         63.12         2.58 o                         
   4   0   1         41.52         40.39         2.74 o                         
   5   0   1         26.34         28.89         2.06 o                         
  -5   1   1         20.89         16.85         2.82 o                         
  -4   1   1         62.82         64.53         3.01 o                         
  -3   1   1        245.09        248.43         4.15 o                         
  -2   1   1        557.33        563.82         4.08 o                         
  -1   1   1        878.12        872.01        26.77 o                         
   0   1   1        510.61        563.16         2.76 o                         
   1   1   1       1337.47       1304.01         5.95 o                         
   2   1   1        236.99        232.57         3.43 o                         
   3   1   1        173.73        187.09         3.87 o                         
   4   1   1        111.73        111.63         3.81 o                         
   5   1   1         21.59         16.73         2.53 o                         
  -5   2   1         13.51         16.16         2.78 o                         
  -4   2   1        114.58        105.69         3.54 o                         
  -3   2   1        115.23        115.44         1.63 o                         
  -2   2   1        555.23        590.05         5.32 o                         
  -1   2   1       1243.39       1246.64        11.46 o                         
   0   2   1       2717.50       2233.10         5.03 o                         
   1   2   1         91.00         99.70         1.90 o                         
   2   2   1        747.79        776.94         5.05 o                         
   3   2   1        162.28        155.75         3.67 o                         
   4   2   1        192.30        191.00         4.64 o                         
   5   2   1          5.56          5.49         2.43 o                         
  -5   3   1         27.44         29.90         2.80 o                         
  -4   3   1         85.56         88.52         3.41 o                         
  -3   3   1        243.82        247.12         2.40 o                         
  -2   3   1         29.58         30.82         0.95 o                         
  -1   3   1       3526.03       3486.80         9.91 o                         
   0   3   1       5811.91       5978.23        39.13 o                         
   1   3   1         71.37         71.96         1.84 o                         
   2   3   1        144.73        139.49         1.69 o                         
   3   3   1         47.49         44.85         2.56 o                         
   4   3   1         57.77         58.23         3.12 o                         
   5   3   1         35.16         32.08         3.11 o                         
  -5   4   1         92.42         91.85         4.02 o                         
  -4   4   1         21.67         20.82         2.37 o                         
  -3   4   1        179.72        191.39         2.23 o                         
  -2   4   1       1424.72       1509.10         6.25 o                         
  -1   4   1      11350.88      11153.60        45.24 o                         
   0   4   1       2841.81       2922.05         7.38 o                         
   1   4   1        544.10        503.21        20.27 o                         
   2   4   1        260.60        274.41         2.38 o                         
   3   4   1        245.73        241.63         4.51 o                         
   4   4   1        192.39        186.96         4.79 o                         
   5   4   1         42.00         40.45         3.35 o                         
  -5   5   1         18.11         24.44         2.76 o                         
  -4   5   1         37.58         40.90         2.84 o                         
  -3   5   1        204.13        203.44         3.85 o                         
  -2   5   1        632.48        654.79         3.58 o                         
  -1   5   1       7626.47       7532.14        56.12 o                         
   0   5   1        333.93        346.20         2.85 o                         
   1   5   1        123.59        139.28         1.30 o                         
   2   5   1        444.77        471.86         5.25 o                         
   3   5   1        319.28        304.56         5.04 o                         
   4   5   1         16.42         19.81         2.58 o                         
   5   5   1          4.02          4.58         2.34 o                         
  -5   6   1         29.51         31.76         2.87 o                         
  -4   6   1        115.06        116.50         3.78 o                         
  -3   6   1        289.98        305.05         2.96 o                         
  -2   6   1       1265.96       1290.68         5.11 o                         
  -1   6   1        468.53        472.70         5.72 o                         
   0   6   1       4003.27       3952.35        10.01 o                         
   1   6   1        520.67        537.28         7.53 o                         
   2   6   1          0.77          0.85         0.81 o                         
   3   6   1        482.46        493.39         5.09 o                         
   4   6   1        302.61        298.43         5.83 o                         
   5   6   1         15.97         14.31         3.02 o                         
  -5   7   1          1.13          1.16         2.11 o                         
  -4   7   1        258.18        255.40         5.23 o                         
  -3   7   1         75.39         75.13         1.72 o                         
  -2   7   1        111.64        100.86         1.67 o                         
  -1   7   1        747.26        738.40         6.17 o                         
   0   7   1        165.84        177.08         3.65 o                         
   1   7   1        424.23        423.69         2.47 o                         
   2   7   1        106.07        107.14         1.81 o                         
   3   7   1        113.70        114.66         3.63 o                         
   4   7   1        196.51        199.71         5.02 o                         
   5   7   1          2.85          2.54         2.49 o                         
  -5   8   1         21.20         18.43         2.74 o                         
  -4   8   1         88.31         85.85         3.55 o                         
  -3   8   1         47.89         44.20         1.50 o                         
  -2   8   1        294.38        350.06        10.41 o                         
  -1   8   1       1226.24       1315.98        14.78 o                         
   0   8   1          4.00          3.53         0.73 o                         
   1   8   1        420.62        409.12         2.19 o                         
   2   8   1        286.61        285.92         2.86 o                         
   3   8   1         66.11         65.70         1.76 o                         
   4   8   1         36.15         37.08         3.09 o                         
   5   8   1         34.15         35.89         3.27 o                         
  -5   9   1         12.44         13.90         2.81 o                         
  -4   9   1        144.01        157.78         4.34 o                         
  -3   9   1        528.66        510.10        12.34 o                         
  -2   9   1         41.86         40.03         1.69 o                         
  -1   9   1        911.27        981.48        10.42 o                         
   0   9   1        384.12        368.25         2.63 o                         
   1   9   1        456.50        444.11         3.62 o                         
   2   9   1        263.77        247.98         2.77 o                         
   3   9   1        426.31        422.29         4.73 o                         
   4   9   1         40.40         45.08         3.09 o                         
   5   9   1          0.81          1.26         2.41 o                         
  -5  10   1          2.31          2.95         2.64 o                         
  -4  10   1          1.90          5.36         2.18 o                         
  -3  10   1        169.83        160.42         2.52 o                         
  -2  10   1         80.70         76.03         1.36 o                         
  -1  10   1        135.56        149.58         1.51 o                         
   0  10   1        391.50        369.98         2.32 o                         
   1  10   1        413.68        405.29         4.18 o                         
   2  10   1         18.68         18.41         1.23 o                         
   3  10   1         24.67         21.81         1.44 o                         
   4  10   1         69.77         74.21         3.74 o                         
   5  10   1          7.84          9.01         2.71 o                         
  -5  11   1          2.51          6.53         2.72 o                         
  -4  11   1         59.10         56.64         3.05 o                         
  -3  11   1          6.61          7.03         1.13 o                         
  -2  11   1        182.22        184.51         2.13 o                         
  -1  11   1        229.92        242.81         2.74 o                         
   0  11   1        155.49        151.78         1.63 o                         
   1  11   1        275.65        277.92         5.31 o                         
   2  11   1        429.29        437.72         7.87 o                         
   3  11   1         34.62         36.13         1.99 o                         
   4  11   1         84.39         94.87         3.97 o                         
   5  11   1          5.77          8.59         2.79 o                         
  -5  12   1         43.41         44.08         3.50 o                         
  -4  12   1         24.05         19.63         2.40 o                         
  -3  12   1         30.64         27.72         1.47 o                         
  -2  12   1        135.83        136.45         1.61 o                         
  -1  12   1        480.98        457.50         6.70 o                         
   0  12   1        329.92        341.39         1.99 o                         
   1  12   1        502.25        482.10         4.08 o                         
   2  12   1         97.93         98.82         2.13 o                         
   3  12   1         52.08         54.42         1.88 o                         
   4  12   1         69.25         72.91         3.56 o                         
  -5  13   1          4.90          6.87         2.69 o                         
  -4  13   1         34.93         33.40         2.86 o                         
  -3  13   1        240.50        219.09         3.06 o                         
  -2  13   1         82.06         77.87         1.35 o                         
  -1  13   1        255.49        256.59         4.03 o                         
   0  13   1         40.27         41.21         1.10 o                         
   1  13   1        442.39        427.03         3.50 o                         
   2  13   1         97.89         96.17         2.08 o                         
   3  13   1         75.66         77.45         2.45 o                         
   4  13   1          1.54          3.65         2.37 o                         
  -5  14   1         13.77         15.61         2.57 o                         
  -4  14   1         79.84         63.94        13.66 o                         
  -3  14   1         44.18         42.58         1.76 o                         
  -2  14   1          1.25          1.83         0.65 o                         
  -1  14   1          6.89          7.35         1.11 o                         
   0  14   1        495.38        486.65         6.06 o                         
   1  14   1        120.52        126.48         1.67 o                         
   2  14   1        243.30        228.15         5.31 o                         
   3  14   1         26.38         27.78         1.63 o                         
   4  14   1         29.99         37.31         2.88 o                         
  -4  15   1        104.27         87.19        15.16 o                         
  -3  15   1         50.33         53.84         1.87 o                         
  -2  15   1        156.14        156.54         3.80 o                         
  -1  15   1         26.84         29.29         2.38 o                         
   0  15   1          5.54          8.92         1.55 o                         
   1  15   1        179.78        175.86         3.23 o                         
   2  15   1        389.35        395.82        10.79 o                         
   3  15   1          8.22          7.16         1.31 o                         
   4  15   1         20.58         19.56         2.65 o                         
  -4  16   1          4.27          3.58         1.37 o                         
  -3  16   1         58.65         61.44         1.98 o                         
  -2  16   1         80.02         74.09         2.96 o                         
  -1  16   1         77.63         71.25         1.84 o                         
   0  16   1          3.00          3.76         1.80 o                         
   1  16   1        386.78        378.40         9.68 o                         
   2  16   1         31.66         29.69         2.27 o                         
   3  16   1         21.45         18.64         1.62 o                         
   4  16   1          2.41          1.53         2.27 o                         
  -4  17   1         29.24         23.70         1.71 o                         
  -3  17   1        130.07        119.65         3.86 o                         
  -2  17   1         19.77         19.03         2.13 o                         
  -1  17   1          8.97         10.29         1.19 o                         
   0  17   1        135.36        132.80         2.44 o                         
   1  17   1         48.93         48.21         1.65 o                         
   2  17   1          8.80          8.55         1.28 o                         
   3  17   1         53.98         49.99         2.80 o                         
   4  17   1          7.96          8.63         2.63 o                         
  -4  18   1          4.25         11.99         2.07 o                         
  -3  18   1          7.20          8.72         2.24 o                         
  -2  18   1         19.34         15.45         2.03 o                         
  -1  18   1         51.10         51.85         2.07 o                         
   0  18   1         45.38         48.88         2.62 o                         
   1  18   1        122.93        125.29         2.77 o                         
   2  18   1         33.42         37.30         2.71 o                         
   3  18   1         36.22         35.39         1.95 o                         
   4  18   1          5.18          4.64         2.14 o                         
  -4  19   1         16.74         20.49         2.38 o                         
  -3  19   1          2.75         -0.66         1.93 o                         
  -2  19   1         48.94         53.33         2.86 o                         
  -1  19   1         18.36         17.83         1.40 o                         
   0  19   1         20.79         20.37         1.50 o                         
   1  19   1         74.52         71.37         2.06 o                         
   2  19   1         86.42         78.28         3.39 o                         
   3  19   1          0.67          1.71         1.79 o                         
  -3  20   1          0.35          0.71         1.72 o                         
  -2  20   1         23.77         23.53         2.45 o                         
  -1  20   1         47.12         47.54         1.86 o                         
   0  20   1         90.30         91.25         2.33 o                         
   1  20   1         28.80         29.76         1.64 o                         
   2  20   1         19.72         22.60         2.65 o                         
   3  20   1         18.69         20.60         2.32 o                         
  -3  21   1         35.13         37.10         2.80 o                         
  -2  21   1          5.87          6.18         2.06 o                         
  -1  21   1          0.41          2.83         1.19 o                         
   0  21   1         71.10         76.70         2.24 o                         
   1  21   1         44.55         47.82         1.91 o                         
   2  21   1          9.64          9.30         2.33 o                         
   3  21   1         19.88         20.96         2.31 o                         
  -3  22   1         19.23         21.85         2.81 o                         
  -2  22   1         21.16         20.63         2.53 o                         
  -1  22   1         78.50         78.31         2.39 o                         
   0  22   1         40.18         41.53         2.08 o                         
   1  22   1         28.05         28.36         1.75 o                         
   2  22   1          6.40          5.68         2.38 o                         
   3  22   1         11.63         10.60         2.48 o                         
  -3  23   1          7.96          9.60         2.06 o                         
  -2  23   1         34.39         39.35         3.00 o                         
  -1  23   1         56.13         60.06         2.96 o                         
   0  23   1         41.63         39.66         1.88 o                         
   1  23   1         97.43         94.97         3.80 o                         
   2  23   1        124.18        132.08         4.81 o                         
  -2  24   1         18.33         18.59         2.45 o                         
  -1  24   1          5.76          7.84         1.44 o                         
   0  24   1         15.63         16.93         1.56 o                         
   1  24   1         10.01          9.61         2.51 o                         
   2  24   1         21.96         22.09         2.74 o                         
  -2  25   1         14.20         10.78         2.54 o                         
  -1  25   1          4.87          7.85         1.57 o                         
   0  25   1         21.26         20.95         1.85 o                         
   1  25   1          7.01          7.53         2.34 o                         
  -1  26   1          9.40          7.20         1.65 o                         
   0  26   1          4.19          6.16         1.37 o                         
   1  26   1          6.85          5.36         2.13 o                         
   0 -26   2         13.42         13.41         2.74 o                         
  -1 -25   2         15.01         16.70         2.85 o                         
   0 -25   2          0.93          1.93         2.88 o                         
   1 -25   2         11.04         12.30         2.95 o                         
  -2 -24   2         17.80         18.51         3.29 o                         
  -1 -24   2         16.92         22.99         2.91 o                         
   0 -24   2          3.08          2.55         2.73 o                         
   1 -24   2          4.65          7.07         2.81 o                         
  -3 -23   2         14.40         11.02         2.93 o                         
  -2 -23   2          3.53          3.34         2.44 o                         
  -1 -23   2          7.05          8.52         2.69 o                         
   0 -23   2          8.49          7.17         2.80 o                         
   1 -23   2          2.95          0.20         3.18 o                         
   2 -23   2          1.75         -0.43         1.78 o                         
  -3 -22   2          7.76          7.34         2.53 o                         
  -2 -22   2          9.52          9.95         2.75 o                         
  -1 -22   2         20.05         18.16         2.79 o                         
   0 -22   2         35.81         35.00         3.43 o                         
   1 -22   2         29.24         31.24         2.63 o                         
   2 -22   2         32.34         35.85         2.21 o                         
  -3 -21   2          7.11          7.66         2.56 o                         
  -2 -21   2         16.05         12.27         2.52 o                         
  -1 -21   2         31.09         33.97         2.82 o                         
   0 -21   2         16.13         13.09         2.75 o                         
   1 -21   2         40.03         41.18         2.13 o                         
   2 -21   2         21.33         21.81         4.99 o                         
  -3 -20   2          3.20          3.59         2.14 o                         
  -2 -20   2          4.39          3.64         2.50 o                         
  -1 -20   2         18.67         22.04         1.76 o                         
   0 -20   2          5.29          1.84         2.80 o                         
   1 -20   2        114.95        125.90         4.56 o                         
   2 -20   2          1.37          1.65         2.57 o                         
   3 -20   2         20.71         25.19         3.79 o                         
  -4 -19   2         21.39         25.99         2.88 o                         
  -3 -19   2         25.44         23.48         2.73 o                         
  -2 -19   2        109.34        100.93         3.90 o                         
  -1 -19   2         63.81         64.74         2.23 o                         
   0 -19   2        222.94        215.21         5.33 o                         
   1 -19   2        169.44        167.86         3.43 o                         
   2 -19   2         56.11         50.75         2.93 o                         
   3 -19   2         10.36          9.96         2.77 o                         
  -4 -18   2         11.01         14.34         2.76 o                         
  -3 -18   2         29.97         27.92         2.81 o                         
  -2 -18   2        116.11        116.01         2.64 o                         
  -1 -18   2        116.57        129.53         2.77 o                         
   0 -18   2         14.59         14.61         1.56 o                         
   1 -18   2        136.93        139.09         2.87 o                         
   2 -18   2         14.66         17.47         1.91 o                         
   3 -18   2         17.81         19.02         2.22 o                         
  -4 -17   2         27.69         28.87         2.94 o                         
  -3 -17   2          5.86          5.03         2.25 o                         
  -2 -17   2         59.93         58.54         2.00 o                         
  -1 -17   2        173.05        172.62         8.74 o                         
   0 -17   2         45.41         44.72         1.81 o                         
   1 -17   2        122.02        114.63         3.58 o                         
   2 -17   2         92.83         94.82         6.21 o                         
   3 -17   2          1.09          2.77         1.81 o                         
  -4 -16   2          2.35          1.67         2.08 o                         
  -3 -16   2         21.12         24.60         2.55 o                         
  -2 -16   2         67.52         61.89         2.06 o                         
  -1 -16   2        259.67        261.83         7.26 o                         
   0 -16   2         41.82         43.23         4.49 o                         
   1 -16   2         80.19         86.01         7.22 o                         
   2 -16   2          2.64          0.99         1.69 o                         
   3 -16   2         56.33         57.73         2.66 o                         
   4 -16   2         43.65         44.45         2.71 o                         
  -4 -15   2         25.43         30.46         2.99 o                         
  -3 -15   2         36.66         36.52         3.63 o                         
  -2 -15   2         69.21         67.41         2.04 o                         
  -1 -15   2         18.62         20.57         1.51 o                         
   0 -15   2        668.10        680.56        13.12 o                         
   1 -15   2         48.25         48.62         2.51 o                         
   2 -15   2         19.22         16.90         1.77 o                         
   3 -15   2         47.38         46.54         2.40 o                         
   4 -15   2         38.45         39.54         2.50 o                         
  -5 -14   2          2.27          1.21         2.32 o                         
  -4 -14   2         25.01         26.18         2.86 o                         
  -3 -14   2         11.31         10.20         1.28 o                         
  -2 -14   2         57.66         64.52         1.94 o                         
  -1 -14   2         77.49         68.83         1.97 o                         
   0 -14   2         98.85        100.34         6.80 o                         
   1 -14   2        143.19        138.21         2.60 o                         
   2 -14   2         51.03         47.32         2.27 o                         
   3 -14   2         10.33          8.61         2.42 o                         
   4 -14   2          6.87         10.25         2.17 o                         
  -5 -13   2         35.13         34.25         3.11 o                         
  -4 -13   2         46.54         53.42         3.19 o                         
  -3 -13   2         55.22         50.47         1.85 o                         
  -2 -13   2         56.43         59.31         1.83 o                         
  -1 -13   2        217.45        214.07         2.12 o                         
   0 -13   2         99.52         92.71         5.34 o                         
   1 -13   2        188.31        189.47         2.86 o                         
   2 -13   2        190.86        190.44         3.28 o                         
   3 -13   2         54.05         55.37         2.39 o                         
   4 -13   2          0.31          0.05         2.01 o                         
  -5 -12   2          2.04          2.26         2.43 o                         
  -4 -12   2         13.45          9.84         2.39 o                         
  -3 -12   2         50.68         52.12         1.82 o                         
  -2 -12   2        128.07        129.91         2.35 o                         
  -1 -12   2         16.99         21.17         0.92 o                         
   0 -12   2         33.42         37.15         1.33 o                         
   1 -12   2        252.75        241.27         3.23 o                         
   2 -12   2          0.51         -0.06         1.49 o                         
   3 -12   2        114.28        118.30         3.08 o                         
   4 -12   2         16.00         18.21         2.09 o                         
  -5 -11   2         41.76         39.84         3.31 o                         
  -4 -11   2         70.91         70.79         3.26 o                         
  -3 -11   2        247.76        243.39         3.26 o                         
  -2 -11   2        148.91        143.89         4.43 o                         
  -1 -11   2        482.37        511.59         2.84 o                         
   0 -11   2        566.46        561.55         3.53 o                         
   1 -11   2        146.12        151.79         2.75 o                         
   2 -11   2        155.48        160.77         2.94 o                         
   3 -11   2        197.81        200.37         6.87 o                         
   4 -11   2         42.23         47.13         2.55 o                         
  -5 -10   2         23.11         23.45         2.91 o                         
  -4 -10   2         31.23         23.07         3.59 o                         
  -3 -10   2         17.02         17.74         1.26 o                         
  -2 -10   2        382.30        385.14         3.61 o                         
  -1 -10   2        501.78        497.67         7.01 o                         
   0 -10   2         90.19         94.01         1.27 o                         
   1 -10   2        613.96        645.72         4.46 o                         
   2 -10   2        409.16        396.95         6.64 o                         
   3 -10   2        284.76        279.94         4.13 o                         
   4 -10   2         96.41         91.16         3.01 o                         
  -5  -9   2         34.87         29.79         2.81 o                         
  -4  -9   2        172.44        167.35         4.83 o                         
  -3  -9   2         52.97         54.41         1.75 o                         
  -2  -9   2       1022.99        960.58         5.36 o                         
  -1  -9   2         43.62         41.95         1.22 o                         
   0  -9   2        295.03        314.45         1.98 o                         
   1  -9   2         66.71         64.47         1.49 o                         
   2  -9   2        284.50        272.68         4.75 o                         
   3  -9   2        199.38        206.63         3.60 o                         
   4  -9   2         56.24         57.17         3.02 o                         
  -5  -8   2          3.58          4.01         1.52 o                         
  -4  -8   2         24.12         20.70         2.69 o                         
  -3  -8   2        676.09        686.24         3.96 o                         
  -2  -8   2        958.52        955.15         3.91 o                         
  -1  -8   2       1983.66       1986.84         6.51 o                         
   0  -8   2        869.18        845.72         5.34 o                         
   1  -8   2        605.48        627.16         2.79 o                         
   2  -8   2         84.44         87.75         1.52 o                         
   3  -8   2        480.99        479.95         5.04 o                         
   4  -8   2        148.62        158.74         5.42 o                         
  -5  -7   2          8.65          8.15         1.65 o                         
  -4  -7   2         43.74         38.91         2.34 o                         
  -3  -7   2        113.95        120.33         2.34 o                         
  -2  -7   2        368.46        339.13         2.78 o                         
  -1  -7   2         72.01         76.76         0.78 o                         
   0  -7   2       2243.12       2312.64         5.49 o                         
   1  -7   2        461.73        501.51         2.54 o                         
   2  -7   2         80.79         89.92         1.63 o                         
   3  -7   2        155.44        156.65         4.76 o                         
   4  -7   2         34.62         31.22         3.22 o                         
   5  -7   2          1.80          3.98         2.81 o                         
  -5  -6   2          4.55          2.74         1.48 o                         
  -4  -6   2        131.72        127.58         2.60 o                         
  -3  -6   2        342.55        348.31         2.38 o                         
  -2  -6   2       1715.20       1699.79         5.80 o                         
  -1  -6   2       1125.43       1085.68         4.22 o                         
   0  -6   2        693.14        758.78         7.86 o                         
   1  -6   2        556.07        602.44         4.32 o                         
   2  -6   2        446.77        436.81         7.73 o                         
   3  -6   2         24.60         23.30         1.42 o                         
   4  -6   2         39.64         34.02         8.75 o                         
   5  -6   2         46.40         51.99         4.35 o                         
  -5  -5   2         43.99         41.56         2.09 o                         
  -4  -5   2        246.39        235.88         3.32 o                         
  -3  -5   2         30.54         27.09         1.16 o                         
  -2  -5   2         21.51         20.78         0.78 o                         
  -1  -5   2        250.09        232.39         1.80 o                         
   0  -5   2        158.64        138.51         1.23 o                         
   1  -5   2        825.52        885.67        31.49 o                         
   2  -5   2        328.03        359.39         5.35 o                         
   3  -5   2         78.35         75.92         2.24 o                         
   4  -5   2          3.18          2.94         1.63 o                         
   5  -5   2         19.81         24.00         3.26 o                         
  -5  -4   2         13.66         12.97         1.61 o                         
  -4  -4   2         47.54         56.71         2.04 o                         
  -3  -4   2        334.79        315.59         2.60 o                         
  -2  -4   2        285.40        294.30         1.75 o                         
  -1  -4   2        171.84        174.90         3.76 o                         
   0  -4   2       1768.11       1763.07         3.87 o                         
   1  -4   2        296.35        315.64         2.20 o                         
   2  -4   2        134.40        134.00         1.80 o                         
   3  -4   2        269.71        277.04         3.59 o                         
   4  -4   2         86.51         85.71         2.89 o                         
   5  -4   2         10.13          9.42         1.74 o                         
  -5  -3   2         26.50         27.48         2.16 o                         
  -4  -3   2        145.87        152.28         2.75 o                         
  -3  -3   2         68.32         63.86         1.27 o                         
  -2  -3   2        111.13        115.14         1.15 o                         
  -1  -3   2        142.11        159.04         1.37 o                         
   0  -3   2       2942.48       2971.09         6.60 o                         
   1  -3   2        102.95         98.92         1.40 o                         
   2  -3   2          2.69          2.37         1.26 o                         
   3  -3   2        172.54        181.37         3.90 o                         
   4  -3   2         72.09         76.21         2.55 o                         
   5  -3   2         14.11         14.49         2.39 o                         
  -5  -2   2         41.43         34.54         3.05 o                         
  -4  -2   2        131.02        128.11         2.58 o                         
  -3  -2   2        454.35        483.71         4.00 o                         
  -2  -2   2        322.18        297.80         2.74 o                         
  -1  -2   2       2002.58       2017.53        14.04 o                         
   0  -2   2         24.58         24.48         1.15 o                         
   1  -2   2        210.31        224.85         1.96 o                         
   2  -2   2        548.49        583.92         5.47 o                         
   3  -2   2         12.78         12.28         1.96 o                         
   4  -2   2         59.96         57.06         3.12 o                         
   5  -2   2          4.80          6.73         1.87 o                         
  -5  -1   2          5.88          7.22         2.42 o                         
  -4  -1   2        106.44        100.74         2.32 o                         
  -3  -1   2         39.79         37.65         1.48 o                         
  -2  -1   2        357.46        347.34         1.58 o                         
  -1  -1   2       1744.91       1706.70        10.48 o                         
   0  -1   2        163.09        156.75         2.19 o                         
   1  -1   2        130.04        122.30         1.50 o                         
   2  -1   2        182.75        202.61         4.56 o                         
   3  -1   2         40.29         38.46         2.36 o                         
   4  -1   2          8.28          6.32         2.30 o                         
   5  -1   2         24.40         25.76         2.32 o                         
  -5   0   2          0.29          1.63         2.26 o                         
  -4   0   2          0.97          2.22         2.06 o                         
  -3   0   2       1134.41       1168.97         9.37 o                         
  -2   0   2         10.62          9.37         0.58 o                         
  -1   0   2        155.19        171.79         1.73 o                         
   0   0   2        325.29        349.38         2.15 o                         
   1   0   2       2402.16       2451.48         6.11 o                         
   2   0   2         62.44         61.70         1.21 o                         
   3   0   2        179.59        184.39         4.05 o                         
   4   0   2         49.76         47.71         3.08 o                         
   5   0   2          0.00          1.18         2.50 o                         
  -5   1   2          5.30          5.77         2.49 o                         
  -4   1   2        107.04        100.18         3.49 o                         
  -3   1   2         43.19         42.11         1.25 o                         
  -2   1   2        348.06        341.71         1.93 o                         
  -1   1   2       1718.75       1700.23         7.45 o                         
   0   1   2        159.50        153.50         3.16 o                         
   1   1   2        124.14        113.53         1.46 o                         
   2   1   2        174.19        193.16         2.60 o                         
   3   1   2         40.40         39.92         2.47 o                         
   4   1   2          8.29          9.35         2.19 o                         
   5   1   2         24.17         23.74         2.65 o                         
  -5   2   2         40.94         39.78         3.26 o                         
  -4   2   2        135.26        143.94         3.93 o                         
  -3   2   2        457.43        485.58         3.48 o                         
  -2   2   2        325.26        305.42         4.18 o                         
  -1   2   2       1995.43       1992.97         9.04 o                         
   0   2   2         25.93         26.13         0.72 o                         
   1   2   2        197.63        210.22         1.89 o                         
   2   2   2        569.01        598.95         4.91 o                         
   3   2   2         13.51         13.85         2.11 o                         
   4   2   2         60.70         64.50         3.31 o                         
   5   2   2          5.12          5.83         2.64 o                         
  -5   3   2         26.94         29.57         2.91 o                         
  -4   3   2        146.74        150.34         4.08 o                         
  -3   3   2         65.24         53.68         5.09 o                         
  -2   3   2        113.28        107.19         9.06 o                         
  -1   3   2        152.61        164.28         8.27 o                         
   0   3   2       2947.16       2973.53        16.43 o                         
   1   3   2        106.14        100.91         1.38 o                         
   2   3   2          2.75          2.31         0.58 o                         
   3   3   2        173.39        174.40         4.12 o                         
   4   3   2         73.06         72.87         3.51 o                         
   5   3   2         13.74         11.66         2.71 o                         
  -5   4   2         13.96         10.51         2.36 o                         
  -4   4   2         46.44         53.50         2.91 o                         
  -3   4   2        341.36        307.62         4.80 o                         
  -2   4   2        293.53        304.58         4.90 o                         
  -1   4   2        179.09        182.47         7.59 o                         
   0   4   2       1779.67       1752.10         7.04 o                         
   1   4   2        285.96        308.72         4.59 o                         
   2   4   2        132.54        121.77         3.04 o                         
   3   4   2        269.67        256.87         4.88 o                         
   4   4   2         88.14         89.94         3.81 o                         
   5   4   2         10.35         11.55         2.93 o                         
  -5   5   2         42.96         43.06         3.30 o                         
  -4   5   2        242.85        234.67         4.92 o                         
  -3   5   2         29.43         27.55         1.25 o                         
  -2   5   2         18.38         18.60         2.34 o                         
  -1   5   2        251.31        233.75         1.71 o                         
   0   5   2        158.05        129.11         2.09 o                         
   1   5   2        819.78        855.74         6.92 o                         
   2   5   2        327.23        344.91         4.85 o                         
   3   5   2         78.04         75.65         3.11 o                         
   4   5   2          2.93          0.55         2.04 o                         
   5   5   2         19.16         20.55         2.72 o                         
  -5   6   2          4.01          2.86         2.17 o                         
  -4   6   2        133.67        140.85         4.05 o                         
  -3   6   2        345.36        357.73         7.37 o                         
  -2   6   2       1728.68       1740.17        16.00 o                         
  -1   6   2       1136.81       1114.51        13.31 o                         
   0   6   2        704.98        770.39         5.12 o                         
   1   6   2        541.10        593.72         3.31 o                         
   2   6   2        451.28        431.47         5.41 o                         
   3   6   2         24.34         22.82         2.44 o                         
   4   6   2         39.94         43.34         3.05 o                         
   5   6   2         46.76         46.23         3.69 o                         
  -5   7   2          7.46          5.81         2.50 o                         
  -4   7   2         41.45         41.54         2.90 o                         
  -3   7   2        111.92        113.20         2.08 o                         
  -2   7   2        374.74        348.43         3.17 o                         
  -1   7   2         74.54         79.45         2.15 o                         
   0   7   2       2199.86       2326.04         9.15 o                         
   1   7   2        448.27        461.06        27.63 o                         
   2   7   2         76.85         83.44         2.89 o                         
   3   7   2        153.78        157.13         4.18 o                         
   4   7   2         33.01         34.66         3.13 o                         
   5   7   2          2.05          0.98         2.76 o                         
  -5   8   2          3.77         -0.64         2.31 o                         
  -4   8   2         24.23         19.74         2.35 o                         
  -3   8   2        672.88        681.22         4.68 o                         
  -2   8   2        953.12        941.06        14.98 o                         
  -1   8   2       1973.37       1981.54        25.29 o                         
   0   8   2        865.31        865.39         5.85 o                         
   1   8   2        595.62        602.58        13.97 o                         
   2   8   2         86.79         90.18         2.92 o                         
   3   8   2        476.85        475.90         6.69 o                         
   4   8   2        148.11        148.83         4.74 o                         
  -5   9   2         34.17         37.39         3.07 o                         
  -4   9   2        169.90        165.88         4.38 o                         
  -3   9   2         51.32         50.95         2.14 o                         
  -2   9   2       1015.86        948.88        12.40 o                         
  -1   9   2         43.66         41.17         1.62 o                         
   0   9   2        286.67        314.94         3.75 o                         
   1   9   2         65.43         65.83         2.30 o                         
   2   9   2        277.89        268.37         6.31 o                         
   3   9   2        200.47        187.94        20.43 o                         
   4   9   2         54.65         52.80         3.43 o                         
  -5  10   2         23.06         23.42         2.64 o                         
  -4  10   2         29.83         33.74         2.73 o                         
  -3  10   2         17.02         19.28         1.28 o                         
  -2  10   2        392.98        392.76         3.31 o                         
  -1  10   2        499.49        498.14         7.03 o                         
   0  10   2         87.21         92.03         2.25 o                         
   1  10   2        625.46        652.07         3.90 o                         
   2  10   2        413.37        389.16         6.51 o                         
   3  10   2        286.75        277.60        14.37 o                         
   4  10   2         95.18         91.25         3.94 o                         
  -5  11   2         41.78         39.19         2.99 o                         
  -4  11   2         70.38         57.24         8.77 o                         
  -3  11   2        251.11        248.83         3.11 o                         
  -2  11   2        142.40        135.33         2.12 o                         
  -1  11   2        483.48        503.92         3.14 o                         
   0  11   2        566.83        564.28         7.17 o                         
   1  11   2        149.37        156.59         6.34 o                         
   2  11   2        154.80        156.94         2.61 o                         
   3  11   2        197.52        196.67         8.95 o                         
   4  11   2         42.33         44.72         3.16 o                         
  -5  12   2          1.95         -0.02         1.88 o                         
  -4  12   2         13.92         10.99         2.57 o                         
  -3  12   2         50.84         52.54         1.79 o                         
  -2  12   2        132.74        129.58         2.12 o                         
  -1  12   2         18.63         22.32         0.95 o                         
   0  12   2         37.47         39.20         1.53 o                         
   1  12   2        247.56        240.07         2.75 o                         
   2  12   2          0.67          1.10         1.19 o                         
   3  12   2        116.44        111.72         2.51 o                         
   4  12   2         16.10         19.27         2.90 o                         
  -5  13   2         36.02         35.21         2.95 o                         
  -4  13   2         47.07         52.67         3.52 o                         
  -3  13   2         55.47         53.91         1.80 o                         
  -2  13   2         59.70         60.03         1.62 o                         
  -1  13   2        220.71        227.54         4.02 o                         
   0  13   2         99.23         89.58         1.79 o                         
   1  13   2        191.85        186.32         2.04 o                         
   2  13   2        196.24        197.46         2.97 o                         
   3  13   2         52.75         49.33         2.20 o                         
   4  13   2          0.38         -1.88         2.37 o                         
  -5  14   2          2.26          1.36         2.24 o                         
  -4  14   2         25.42         24.59         1.69 o                         
  -3  14   2         10.51         10.38         2.05 o                         
  -2  14   2         61.79         64.31         2.68 o                         
  -1  14   2         78.71         68.64         2.58 o                         
   0  14   2        100.13        101.86         2.51 o                         
   1  14   2        140.04        134.46         1.84 o                         
   2  14   2         55.98         56.28         1.95 o                         
   3  14   2          9.42         10.76         1.46 o                         
   4  14   2          6.68          7.01         2.59 o                         
  -4  15   2         25.01         23.38         1.64 o                         
  -3  15   2         37.00         36.44         1.66 o                         
  -2  15   2         67.91         64.01         3.24 o                         
  -1  15   2         17.21         17.90         1.89 o                         
   0  15   2        665.19        671.37         5.12 o                         
   1  15   2         48.01         45.37         1.29 o                         
   2  15   2         19.62         18.31         1.44 o                         
   3  15   2         48.81         44.70         2.06 o                         
   4  15   2         37.70         42.15         3.59 o                         
  -4  16   2          2.14          4.72         2.16 o                         
  -3  16   2         20.65         22.85         2.21 o                         
  -2  16   2         68.18         65.65         1.86 o                         
  -1  16   2        260.33        268.23         3.33 o                         
   0  16   2         42.09         41.92         1.63 o                         
   1  16   2         77.45         78.52         1.60 o                         
   2  16   2          3.18          2.08         1.23 o                         
   3  16   2         56.32         54.35         2.06 o                         
   4  16   2         43.95         57.00         3.79 o                         
  -4  17   2         27.18         30.79         2.49 o                         
  -3  17   2          5.83          5.76         1.97 o                         
  -2  17   2         60.73         58.81         1.87 o                         
  -1  17   2        174.76        169.87         4.01 o                         
   0  17   2         44.69         43.10         1.68 o                         
   1  17   2        123.36        112.71         6.43 o                         
   2  17   2         95.00         94.98         2.38 o                         
   3  17   2          0.99          2.35         1.33 o                         
  -4  18   2         11.17         10.78         2.25 o                         
  -3  18   2         29.64         28.89         2.63 o                         
  -2  18   2        117.18        116.93         3.76 o                         
  -1  18   2        119.08        120.10         2.65 o                         
   0  18   2         15.98         17.54         1.69 o                         
   1  18   2        135.37        135.88         2.60 o                         
   2  18   2         13.64         13.74         1.54 o                         
   3  18   2         18.47         18.13         1.67 o                         
  -4  19   2         21.18         19.70         2.34 o                         
  -3  19   2         25.34         32.92         2.72 o                         
  -2  19   2        108.22         95.76         3.57 o                         
  -1  19   2         62.60         61.14         2.05 o                         
   0  19   2        226.82        218.97         3.73 o                         
   1  19   2        168.64        157.42         2.88 o                         
   2  19   2         55.49         46.50         2.92 o                         
   3  19   2         10.19          9.49         1.65 o                         
  -3  20   2          2.62          1.22         2.07 o                         
  -2  20   2          4.59          2.27         1.91 o                         
  -1  20   2         19.29         21.03         1.60 o                         
   0  20   2          5.07          6.40         1.33 o                         
   1  20   2        115.89        119.94         4.10 o                         
   2  20   2          1.30          1.94         1.94 o                         
   3  20   2         21.71         20.42         2.49 o                         
  -3  21   2          7.25          6.53         2.26 o                         
  -2  21   2         16.51         13.55         2.31 o                         
  -1  21   2         31.06         32.21         1.76 o                         
   0  21   2         15.82         12.82         1.51 o                         
   1  21   2         38.27         38.06         2.96 o                         
   2  21   2         20.54         19.34         2.57 o                         
  -3  22   2          7.55          9.35         2.33 o                         
  -2  22   2          9.69         11.44         2.37 o                         
  -1  22   2         19.68         14.29         3.13 o                         
   0  22   2         34.28         30.44         1.72 o                         
   1  22   2         29.93         30.20         2.73 o                         
   2  22   2         31.93         28.44         2.94 o                         
  -3  23   2         14.50         17.93         2.09 o                         
  -2  23   2          3.59          1.97         2.00 o                         
  -1  23   2          7.03          7.92         1.46 o                         
   0  23   2          7.34          7.39         1.35 o                         
   1  23   2          3.11          1.85         2.14 o                         
   2  23   2          1.88          0.62         2.02 o                         
  -2  24   2         18.01         19.83         2.55 o                         
  -1  24   2         16.47         15.89         2.52 o                         
   0  24   2          2.96          3.25         1.38 o                         
   1  24   2          4.75          5.55         2.03 o                         
  -1  25   2         14.77         16.92         1.86 o                         
   0  25   2          0.88          0.99         1.25 o                         
   1  25   2         11.11         10.63         2.65 o                         
   0  26   2         13.67         12.56         1.67 o                         
  -1 -25   3          3.26          7.59         2.94 o                         
   0 -25   3         22.92         24.74         3.73 o                         
  -2 -24   3         15.38         16.17         2.94 o                         
  -1 -24   3         15.69         20.71         3.02 o                         
   0 -24   3         11.17         14.78         2.89 o                         
   1 -24   3          1.35          0.39         3.36 o                         
  -2 -23   3          4.13          4.72         2.55 o                         
  -1 -23   3         35.97         37.60         5.47 o                         
   0 -23   3          6.04         -0.63         2.87 o                         
   1 -23   3         12.95         15.31         3.43 o                         
  -3 -22   3         13.69         17.24         2.74 o                         
  -2 -22   3         10.71         12.06         2.79 o                         
  -1 -22   3         22.01         25.10         1.99 o                         
   0 -22   3         16.30         17.11         2.94 o                         
   1 -22   3          1.46          1.19         2.64 o                         
   2 -22   3          4.38          6.83         3.33 o                         
  -3 -21   3          1.47          7.04         2.39 o                         
  -2 -21   3         21.74         24.15         1.91 o                         
  -1 -21   3          2.33          2.82         1.66 o                         
   0 -21   3         89.23         92.82         4.46 o                         
   1 -21   3         12.42         14.28         3.21 o                         
   2 -21   3          0.61          6.56         3.47 o                         
  -3 -20   3         21.12         15.64         2.67 o                         
  -2 -20   3         54.42         62.97         2.65 o                         
  -1 -20   3          7.35         13.64         3.72 o                         
   0 -20   3          4.01          4.04         2.69 o                         
   1 -20   3         31.52         27.06         3.52 o                         
   2 -20   3         27.56         31.31         3.62 o                         
  -4 -19   3          6.86          4.83         2.39 o                         
  -3 -19   3          6.67          5.98         2.38 o                         
  -2 -19   3         13.98         12.94         1.69 o                         
  -1 -19   3         97.38        105.86         4.99 o                         
   0 -19   3         12.61         17.90         3.21 o                         
   1 -19   3         12.83         16.09         3.22 o                         
   2 -19   3          4.49          8.07         2.80 o                         
   3 -19   3          4.38          3.93         2.92 o                         
  -4 -18   3         11.03         11.27         2.76 o                         
  -3 -18   3         15.97         20.66         3.37 o                         
  -2 -18   3          3.24          2.35         1.37 o                         
  -1 -18   3         22.69         19.19         1.80 o                         
   0 -18   3         26.72         24.67         3.12 o                         
   1 -18   3         19.12         21.49         3.54 o                         
   2 -18   3          0.73          2.06         1.70 o                         
   3 -18   3          8.77          9.32         1.85 o                         
  -4 -17   3         22.98         26.29         2.68 o                         
  -3 -17   3         41.75         43.07         2.02 o                         
  -2 -17   3         55.73         47.14         2.07 o                         
  -1 -17   3         57.16         52.36         4.01 o                         
   0 -17   3        545.69        574.06         8.17 o                         
   1 -17   3        153.98        162.37         3.82 o                         
   2 -17   3         98.07         90.05         2.81 o                         
   3 -17   3         22.50         21.89         2.18 o                         
  -4 -16   3          2.85          2.31         2.48 o                         
  -3 -16   3          7.40          4.08         1.40 o                         
  -2 -16   3         68.17         68.74         2.29 o                         
  -1 -16   3         97.82        100.39         4.79 o                         
   0 -16   3         80.10         81.46         3.91 o                         
   1 -16   3          2.94          2.94         1.59 o                         
   2 -16   3        200.42        197.11         3.66 o                         
   3 -16   3          6.62          8.53         1.79 o                         
  -4 -15   3         37.36         35.03         3.04 o                         
  -3 -15   3          5.12          7.35         1.50 o                         
  -2 -15   3        195.27        207.16         3.36 o                         
  -1 -15   3        307.75        306.27         3.96 o                         
   0 -15   3        103.08        102.32         4.04 o                         
   1 -15   3        402.55        396.96         4.27 o                         
   2 -15   3         40.24         39.48         2.15 o                         
   3 -15   3         40.81         40.45         2.51 o                         
  -5 -14   3         10.25          6.92         2.60 o                         
  -4 -14   3          4.04          3.28         1.38 o                         
  -3 -14   3        350.85        333.96         4.17 o                         
  -2 -14   3         72.89         68.68         2.19 o                         
  -1 -14   3          4.19          3.06         1.41 o                         
   0 -14   3         29.02         31.39         3.03 o                         
   1 -14   3        250.20        232.85         3.31 o                         
   2 -14   3        157.15        154.13         3.20 o                         
   3 -14   3         54.85         59.92         5.81 o                         
  -5 -13   3         14.67         10.73         2.80 o                         
  -4 -13   3         81.26         81.61         3.67 o                         
  -3 -13   3         26.01         25.30         2.04 o                         
  -2 -13   3        280.02        273.30         3.58 o                         
  -1 -13   3         18.66         17.90         1.55 o                         
   0 -13   3        220.32        223.77         5.55 o                         
   1 -13   3         50.36         47.64         1.80 o                         
   2 -13   3         14.97         13.46         1.77 o                         
   3 -13   3         39.98         35.90         2.30 o                         
   4 -13   3         18.41         21.23         4.26 o                         
  -5 -12   3          1.21         -0.43         2.19 o                         
  -4 -12   3         70.88         75.12         3.10 o                         
  -3 -12   3        268.58        245.87         3.51 o                         
  -2 -12   3        315.96        309.86         3.68 o                         
  -1 -12   3         17.83         17.10         2.44 o                         
   0 -12   3        168.11        165.32         3.92 o                         
   1 -12   3         18.34         20.17         1.45 o                         
   2 -12   3        284.67        285.42         4.90 o                         
   3 -12   3         14.10         13.77         1.94 o                         
   4 -12   3         10.05          7.31         3.54 o                         
  -5 -11   3         14.68         16.56         2.33 o                         
  -4 -11   3         39.07         37.58         1.88 o                         
  -3 -11   3         27.66         24.36         1.59 o                         
  -2 -11   3        116.19        113.76         1.80 o                         
  -1 -11   3        249.08        236.27         3.14 o                         
   0 -11   3         17.45         17.73         0.99 o                         
   1 -11   3         55.34         51.85         1.78 o                         
   2 -11   3          9.59          9.99         1.67 o                         
   3 -11   3         54.25         57.49         2.59 o                         
   4 -11   3          1.59          0.94         2.72 o                         
  -5 -10   3         16.02         14.81         2.65 o                         
  -4 -10   3         16.77         13.21         1.60 o                         
  -3 -10   3        343.57        327.15         5.73 o                         
  -2 -10   3        111.59        110.55         1.73 o                         
  -1 -10   3        490.03        495.52         6.21 o                         
   0 -10   3        200.17        207.19         2.82 o                         
   1 -10   3         75.93         65.53         1.85 o                         
   2 -10   3         55.17         55.17         2.11 o                         
   3 -10   3        103.13        107.38         2.99 o                         
   4 -10   3         34.27         33.75         3.93 o                         
  -5  -9   3         17.15         19.54         2.36 o                         
  -4  -9   3         11.24         10.17         1.39 o                         
  -3  -9   3         69.55         66.80         1.94 o                         
  -2  -9   3        489.11        486.93         6.42 o                         
  -1  -9   3         34.86         33.89         1.03 o                         
   0  -9   3        942.02        932.41        15.42 o                         
   1  -9   3          7.63         10.53         1.40 o                         
   2  -9   3          9.19          8.06         1.51 o                         
   3  -9   3          3.32          4.21         1.79 o                         
   4  -9   3         50.38         49.66         4.06 o                         
  -5  -8   3          1.81          1.67         1.28 o                         
  -4  -8   3        133.81        121.21         3.61 o                         
  -3  -8   3         55.92         56.29         1.81 o                         
  -2  -8   3        315.35        315.90         2.57 o                         
  -1  -8   3         96.65         89.49         1.32 o                         
   0  -8   3         21.70         20.93         0.85 o                         
   1  -8   3         74.67         77.57         1.34 o                         
   2  -8   3        246.03        247.35         6.18 o                         
   3  -8   3         23.93         22.18         3.43 o                         
   4  -8   3         25.44         31.18         3.70 o                         
  -5  -7   3         52.68         42.42         7.10 o                         
  -4  -7   3         69.48         75.31         2.51 o                         
  -3  -7   3         32.76         40.01         3.05 o                         
  -2  -7   3         32.61         31.32         1.06 o                         
  -1  -7   3        611.95        600.61         4.01 o                         
   0  -7   3        534.71        553.40         2.79 o                         
   1  -7   3        182.16        180.03         2.04 o                         
   2  -7   3          9.17          8.93         1.07 o                         
   3  -7   3        141.12        134.17         4.97 o                         
   4  -7   3         75.14         81.08         4.61 o                         
  -5  -6   3         19.59         18.41         2.59 o                         
  -4  -6   3         83.93         85.31         2.27 o                         
  -3  -6   3        460.42        445.00         3.01 o                         
  -2  -6   3         11.36          9.16         0.82 o                         
  -1  -6   3        307.71        314.09         1.72 o                         
   0  -6   3        396.03        453.50         4.79 o                         
   1  -6   3        913.70        944.66         7.19 o                         
   2  -6   3         82.54         86.28         4.35 o                         
   3  -6   3        296.28        343.91         7.40 o                         
   4  -6   3          5.11          2.15         3.16 o                         
  -5  -5   3         25.97         24.27         2.78 o                         
  -4  -5   3        100.87         97.96         3.94 o                         
  -3  -5   3         45.37         50.95         1.18 o                         
  -2  -5   3        555.06        527.94         3.00 o                         
  -1  -5   3        156.42        161.67         1.74 o                         
   0  -5   3       1710.79       1810.51         7.88 o                         
   1  -5   3        272.83        318.12         3.25 o                         
   2  -5   3        191.74        195.93         4.91 o                         
   3  -5   3        108.23        108.77         2.71 o                         
   4  -5   3         59.76         69.55         4.72 o                         
  -5  -4   3          1.15          4.51         2.25 o                         
  -4  -4   3        271.09        264.53         8.35 o                         
  -3  -4   3        137.87        142.34         2.04 o                         
  -2  -4   3        663.83        660.16         3.53 o                         
  -1  -4   3        799.81        811.79         6.29 o                         
   0  -4   3        584.71        635.80         4.21 o                         
   1  -4   3        236.02        264.22         5.43 o                         
   2  -4   3        422.98        393.04         4.95 o                         
   3  -4   3        194.65        185.10         7.68 o                         
   4  -4   3        145.13        143.22         8.61 o                         
  -5  -3   3         78.00         84.48         3.84 o                         
  -4  -3   3         87.08         72.40         6.39 o                         
  -3  -3   3         35.01         36.81         0.97 o                         
  -2  -3   3        360.11        358.31         5.36 o                         
  -1  -3   3        521.89        549.44         8.33 o                         
   0  -3   3        608.39        671.76         5.42 o                         
   1  -3   3        217.60        232.25         2.43 o                         
   2  -3   3          5.73          5.47         1.98 o                         
   3  -3   3         83.06         88.47         3.12 o                         
   4  -3   3         11.47         12.99         2.10 o                         
  -5  -2   3         14.93         19.03         2.84 o                         
  -4  -2   3         26.04         25.18         2.53 o                         
  -3  -2   3        581.17        562.00         3.15 o                         
  -2  -2   3         40.14         40.03         0.75 o                         
  -1  -2   3       1299.18       1313.32        12.79 o                         
   0  -2   3        256.37        270.37         3.47 o                         
   1  -2   3        586.08        544.36         3.58 o                         
   2  -2   3         84.04         79.70         1.65 o                         
   3  -2   3        209.60        209.51         4.49 o                         
   4  -2   3         16.20         15.15         2.41 o                         
  -5  -1   3         35.72         39.03         3.15 o                         
  -4  -1   3        116.33        115.31         3.69 o                         
  -3  -1   3         12.88         12.96         0.82 o                         
  -2  -1   3         54.12         54.81         0.77 o                         
  -1  -1   3        296.69        313.95         1.61 o                         
   0  -1   3        251.16        230.68         3.99 o                         
   1  -1   3        362.86        354.70         2.92 o                         
   2  -1   3         59.17         57.67         1.45 o                         
   3  -1   3         14.73         16.41         2.14 o                         
   4  -1   3         26.81         25.70         2.82 o                         
  -5   0   3         10.67         11.44         2.65 o                         
  -4   0   3         66.44         68.48         3.06 o                         
  -3   0   3         18.15         17.34         1.41 o                         
  -2   0   3         39.19         32.59         0.65 o                         
  -1   0   3         11.18         10.91         0.55 o                         
   0   0   3        112.87        103.71         1.55 o                         
   1   0   3        122.01        128.07         1.88 o                         
   2   0   3        501.07        472.48         3.53 o                         
   3   0   3         25.42         28.26         2.34 o                         
   4   0   3         15.99         17.20         2.57 o                         
  -5   1   3         34.52         29.75         3.08 o                         
  -4   1   3        116.45        114.97         3.82 o                         
  -3   1   3         13.54         13.27         1.15 o                         
  -2   1   3         49.54         51.61         1.07 o                         
  -1   1   3        312.97        330.71         1.99 o                         
   0   1   3        251.64        227.88         2.21 o                         
   1   1   3        369.18        367.18         4.77 o                         
   2   1   3         59.23         60.73         1.47 o                         
   3   1   3         15.18         15.53         2.36 o                         
   4   1   3         26.08         25.91         2.62 o                         
  -5   2   3         15.57         20.46         2.98 o                         
  -4   2   3         26.18         25.90         2.59 o                         
  -3   2   3        589.17        559.66         4.15 o                         
  -2   2   3         41.57         39.50         1.96 o                         
  -1   2   3       1292.47       1307.76        10.16 o                         
   0   2   3        253.70        263.00         4.04 o                         
   1   2   3        588.72        557.44        13.23 o                         
   2   2   3         83.09         77.77         2.90 o                         
   3   2   3        209.69        206.52         4.65 o                         
   4   2   3         16.54         19.91         2.63 o                         
  -5   3   3         74.90         71.82         3.71 o                         
  -4   3   3         83.94         84.63         3.47 o                         
  -3   3   3         36.04         38.32         3.42 o                         
  -2   3   3        367.50        371.75         2.43 o                         
  -1   3   3        503.69        528.82         5.66 o                         
   0   3   3        585.51        664.09         9.87 o                         
   1   3   3        207.24        223.71         2.41 o                         
   2   3   3          5.96          4.89         1.86 o                         
   3   3   3         80.50         77.82         3.32 o                         
   4   3   3         10.65         12.05         2.39 o                         
  -5   4   3          1.13          5.22         2.39 o                         
  -4   4   3        270.04        275.61         5.43 o                         
  -3   4   3        138.91        141.56         2.31 o                         
  -2   4   3        676.62        681.12         3.34 o                         
  -1   4   3        804.64        827.72         7.77 o                         
   0   4   3        577.98        635.82         4.22 o                         
   1   4   3        240.52        265.99         5.92 o                         
   2   4   3        432.00        400.07         5.67 o                         
   3   4   3        197.11        189.97         4.62 o                         
   4   4   3        147.09        140.87         4.60 o                         
  -5   5   3         25.02         26.06         3.02 o                         
  -4   5   3         98.49        102.52         3.72 o                         
  -3   5   3         44.02         48.68         2.69 o                         
  -2   5   3        547.17        526.39        16.87 o                         
  -1   5   3        146.79        148.20         2.81 o                         
   0   5   3       1692.66       1787.49        14.12 o                         
   1   5   3        268.78        310.59         2.84 o                         
   2   5   3        189.20        189.75         4.19 o                         
   3   5   3        109.55        105.45         3.85 o                         
   4   5   3         60.88         65.04         3.75 o                         
  -5   6   3         19.71         17.22         2.65 o                         
  -4   6   3         84.95         86.00         3.47 o                         
  -3   6   3        453.40        444.48         5.80 o                         
  -2   6   3         11.80          9.16         0.89 o                         
  -1   6   3        314.54        295.72         3.68 o                         
   0   6   3        402.03        461.82         8.26 o                         
   1   6   3        908.90        931.17        21.32 o                         
   2   6   3         84.60         91.69         3.32 o                         
   3   6   3        294.75        304.65         5.77 o                         
   4   6   3          5.50          4.61         2.48 o                         
  -5   7   3         53.41         57.99         3.57 o                         
  -4   7   3         68.43         75.75         3.33 o                         
  -3   7   3         32.58         36.06         1.50 o                         
  -2   7   3         33.03         31.91         1.11 o                         
  -1   7   3        619.39        583.36         5.37 o                         
   0   7   3        528.88        539.21         5.05 o                         
   1   7   3        184.78        185.89         2.36 o                         
   2   7   3          8.79         10.46         2.18 o                         
   3   7   3        142.42        140.54         4.28 o                         
   4   7   3         73.56         68.28         3.67 o                         
  -5   8   3          1.96          3.28         2.63 o                         
  -4   8   3        134.67        129.49         4.07 o                         
  -3   8   3         57.80         63.27         3.01 o                         
  -2   8   3        326.69        321.98         2.59 o                         
  -1   8   3         96.29         92.01         2.51 o                         
   0   8   3         23.42         19.50         1.26 o                         
   1   8   3         76.22         81.79         4.04 o                         
   2   8   3        245.26        247.46         4.86 o                         
   3   8   3         24.36         24.86         2.78 o                         
   4   8   3         25.32         28.46         2.96 o                         
  -5   9   3         17.91         18.98         2.62 o                         
  -4   9   3         10.89          9.87         1.21 o                         
  -3   9   3         70.58         71.46         2.78 o                         
  -2   9   3        487.48        481.98        12.22 o                         
  -1   9   3         35.38         34.30         1.91 o                         
   0   9   3        926.59        872.25         6.56 o                         
   1   9   3          7.28          8.94         1.02 o                         
   2   9   3          9.78          7.91         2.22 o                         
   3   9   3          3.86          2.72         2.24 o                         
   4   9   3         50.00         51.13         3.47 o                         
  -5  10   3         16.55         15.76         2.45 o                         
  -4  10   3         17.30         15.70         1.42 o                         
  -3  10   3        337.81        328.74         5.13 o                         
  -2  10   3        113.68        113.09         5.20 o                         
  -1  10   3        490.40        512.19         5.72 o                         
   0  10   3        196.37        192.08         3.42 o                         
   1  10   3         75.03         68.68         4.10 o                         
   2  10   3         53.81         49.76         2.86 o                         
   3  10   3        101.53        111.19         3.99 o                         
   4  10   3         34.43         40.45         3.42 o                         
  -5  11   3         15.30         14.35         2.47 o                         
  -4  11   3         38.24         33.47         1.76 o                         
  -3  11   3         27.01         23.94         2.41 o                         
  -2  11   3        117.85        113.03         2.10 o                         
  -1  11   3        245.00        240.84         4.13 o                         
   0  11   3         17.20         14.41         1.49 o                         
   1  11   3         54.01         46.69         5.23 o                         
   2  11   3         10.02          8.04         2.22 o                         
   3  11   3         53.58         53.90         3.37 o                         
   4  11   3          1.50          2.34         2.56 o                         
  -5  12   3          1.36         -0.84         2.16 o                         
  -4  12   3         70.61         73.31         2.23 o                         
  -3  12   3        269.22        243.57         3.27 o                         
  -2  12   3        311.60        312.37        12.76 o                         
  -1  12   3         17.18         19.14         1.83 o                         
   0  12   3        167.90        157.60         3.34 o                         
   1  12   3         19.75         18.35         1.45 o                         
   2  12   3        282.63        280.93         5.25 o                         
   3  12   3         14.61         12.40         3.67 o                         
   4  12   3         10.57         10.93         2.54 o                         
  -5  13   3         14.69         13.88         2.41 o                         
  -4  13   3         80.72         79.36         4.27 o                         
  -3  13   3         25.52         23.72         1.53 o                         
  -2  13   3        281.63        278.26         4.91 o                         
  -1  13   3         17.66         15.88         1.89 o                         
   0  13   3        216.49        210.95         3.94 o                         
   1  13   3         49.45         44.16         2.16 o                         
   2  13   3         14.30         16.82         1.57 o                         
   3  13   3         38.79         32.08         5.30 o                         
   4  13   3         18.38         20.12         2.90 o                         
  -5  14   3         10.55          8.13         2.37 o                         
  -4  14   3          4.54          2.66         1.25 o                         
  -3  14   3        352.84        333.73         3.87 o                         
  -2  14   3         75.41         74.21         2.99 o                         
  -1  14   3          4.63          2.59         1.73 o                         
   0  14   3         28.58         22.95         1.83 o                         
   1  14   3        251.77        240.16        14.07 o                         
   2  14   3        161.90        158.73         3.00 o                         
   3  14   3         55.63         55.57         8.42 o                         
  -4  15   3         36.59         35.88         1.89 o                         
  -3  15   3          5.30          2.88         1.98 o                         
  -2  15   3        193.69        203.92         4.51 o                         
  -1  15   3        317.55        315.82         5.26 o                         
   0  15   3        102.09         97.54         3.02 o                         
   1  15   3        406.79        389.03        12.74 o                         
   2  15   3         39.95         42.17         2.02 o                         
   3  15   3         42.06         39.34         1.93 o                         
  -4  16   3          3.34          5.58         1.88 o                         
  -3  16   3          7.22          5.34         1.93 o                         
  -2  16   3         72.94         68.52         3.00 o                         
  -1  16   3         96.62         99.34         3.25 o                         
   0  16   3         80.93         69.65         3.12 o                         
   1  16   3          3.19          2.22         0.98 o                         
   2  16   3        204.68        201.72         3.46 o                         
   3  16   3          5.79          5.72         1.51 o                         
  -4  17   3         23.60         23.35         2.45 o                         
  -3  17   3         42.11         40.03         2.66 o                         
  -2  17   3         57.26         49.49         2.81 o                         
  -1  17   3         56.26         55.32         2.72 o                         
   0  17   3        541.28        543.29         6.78 o                         
   1  17   3        153.88        158.44         2.93 o                         
   2  17   3         98.06         95.07         8.60 o                         
   3  17   3         22.78         21.79         1.91 o                         
  -4  18   3         10.51         10.96         2.38 o                         
  -3  18   3         17.18         23.37         2.50 o                         
  -2  18   3          2.80          4.06         1.86 o                         
  -1  18   3         21.54         18.70         2.21 o                         
   0  18   3         27.33         27.75         1.70 o                         
   1  18   3         20.49         20.77         2.38 o                         
   2  18   3          0.48          2.51         1.42 o                         
   3  18   3          8.34          9.53         1.76 o                         
  -4  19   3          7.03          9.09         2.22 o                         
  -3  19   3          6.53          5.91         1.99 o                         
  -2  19   3         14.06         13.67         2.42 o                         
  -1  19   3         93.44         94.22         3.28 o                         
   0  19   3         12.70         12.97         1.46 o                         
   1  19   3         14.28         12.70         2.41 o                         
   2  19   3          4.55          9.02         2.02 o                         
   3  19   3          4.25          5.70         1.58 o                         
  -3  20   3         21.31         19.62         2.28 o                         
  -2  20   3         53.58         59.47         2.14 o                         
  -1  20   3          7.37          8.25         1.28 o                         
   0  20   3          3.88          4.72         1.32 o                         
   1  20   3         31.66         28.10         2.70 o                         
   2  20   3         27.00         28.46         2.80 o                         
  -3  21   3          1.50         -0.33         1.88 o                         
  -2  21   3         22.24         25.02         2.68 o                         
  -1  21   3          2.34          4.52         1.28 o                         
   0  21   3         89.25         90.60         2.53 o                         
   1  21   3         12.74          8.92         2.27 o                         
   2  21   3          0.62          1.56         2.16 o                         
  -3  22   3         14.04         17.32         2.52 o                         
  -2  22   3         11.39          9.57         2.38 o                         
  -1  22   3         22.32         24.82         1.91 o                         
   0  22   3         16.01         21.55         1.76 o                         
   1  22   3          1.23          2.08         2.37 o                         
   2  22   3          4.33          3.85         2.37 o                         
  -2  23   3          4.01          5.80         2.16 o                         
  -1  23   3         36.72         36.93         1.90 o                         
   0  23   3          5.92          4.72         1.37 o                         
   1  23   3         12.29         12.60         2.66 o                         
  -2  24   3         15.26         17.38         2.47 o                         
  -1  24   3         15.81         16.46         3.29 o                         
   0  24   3         11.36         13.27         1.64 o                         
   1  24   3          1.15         -1.08         2.00 o                         
  -1  25   3          3.31          1.66         2.79 o                         
   0  25   3         23.25         23.41         1.99 o                         
  -1 -23   4          2.16          2.81         1.82 o                         
   0 -23   4         24.37         26.59         2.41 o                         
  -2 -22   4         12.64         14.15         1.95 o                         
  -1 -22   4          6.35         11.74         2.07 o                         
   0 -22   4         17.36         12.81         3.24 o                         
   1 -22   4          1.13          2.55         3.58 o                         
  -3 -21   4          2.99         -0.70         1.61 o                         
  -2 -21   4         46.91         54.15         2.65 o                         
  -1 -21   4         89.46        100.32         3.22 o                         
   0 -21   4          9.95         14.06         3.40 o                         
   1 -21   4         75.92         76.82         4.75 o                         
  -3 -20   4         26.09         29.05         3.36 o                         
  -2 -20   4          9.89         11.37         1.86 o                         
  -1 -20   4          8.09         15.05         1.96 o                         
   0 -20   4          2.88          4.09         2.92 o                         
   1 -20   4         16.05         19.20         3.29 o                         
   2 -20   4         17.61         17.05         3.24 o                         
  -3 -19   4          2.36          0.83         1.35 o                         
  -2 -19   4         41.28         40.18         2.18 o                         
  -1 -19   4         19.97         19.40         1.98 o                         
   0 -19   4        132.94        148.62         5.22 o                         
   1 -19   4         10.75         12.89         2.16 o                         
   2 -19   4          6.91         10.04         3.34 o                         
  -4 -18   4         22.52         21.63         1.85 o                         
  -3 -18   4         14.39         15.43         1.62 o                         
  -2 -18   4         12.28         12.51         1.75 o                         
  -1 -18   4         16.66         17.01         1.87 o                         
   0 -18   4         72.89         79.88         4.27 o                         
   1 -18   4         56.22         62.54         2.95 o                         
   2 -18   4         15.22         19.17         3.65 o                         
  -4 -17   4         10.28          2.97         4.57 o                         
  -3 -17   4         18.38         15.65         1.75 o                         
  -2 -17   4          0.77          0.44         1.46 o                         
  -1 -17   4         71.43         71.22         2.51 o                         
   0 -17   4          1.49          3.78         2.70 o                         
   1 -17   4         30.31         36.61         5.73 o                         
   2 -17   4         21.73         21.46         3.18 o                         
  -4 -16   4         37.13         35.09         2.03 o                         
  -3 -16   4         24.96         30.38         2.87 o                         
  -2 -16   4          1.19          4.06         1.57 o                         
  -1 -16   4         12.78         16.72         2.63 o                         
   0 -16   4         49.20         47.10         3.47 o                         
   1 -16   4         98.44        100.38         4.37 o                         
   2 -16   4         26.40         26.18         3.73 o                         
   3 -16   4         12.89         14.56         2.46 o                         
  -4 -15   4          3.14          3.08         1.54 o                         
  -3 -15   4         41.39         39.51         2.01 o                         
  -2 -15   4         54.93         51.22         2.10 o                         
  -1 -15   4         17.77         17.00         1.75 o                         
   0 -15   4         90.70        101.71         2.77 o                         
   1 -15   4          6.89          8.84         2.76 o                         
   2 -15   4          2.80          3.94         2.72 o                         
   3 -15   4          5.32          6.36         2.46 o                         
  -4 -14   4         36.47         38.59         2.42 o                         
  -3 -14   4         58.10         59.96         2.26 o                         
  -2 -14   4         60.27         63.69         2.22 o                         
  -1 -14   4        245.51        253.77         6.55 o                         
   0 -14   4        108.46        102.85         2.78 o                         
   1 -14   4          5.71          4.70         2.42 o                         
   2 -14   4         55.52         54.43         2.36 o                         
   3 -14   4         45.05         48.16         2.51 o                         
  -4 -13   4         13.92         11.92         3.76 o                         
  -3 -13   4         44.36         42.16         1.96 o                         
  -2 -13   4         37.29         41.00         1.92 o                         
  -1 -13   4        622.09        622.80         7.13 o                         
   0 -13   4         64.62         67.82         4.27 o                         
   1 -13   4         68.66         62.13         3.41 o                         
   2 -13   4          8.54          5.82         1.75 o                         
   3 -13   4          8.48          8.70         3.19 o                         
  -4 -12   4         14.94         15.98         1.96 o                         
  -3 -12   4         24.19         24.71         1.72 o                         
  -2 -12   4         36.76         37.47         1.43 o                         
  -1 -12   4        222.63        224.67         3.35 o                         
   0 -12   4          4.74          6.99         2.99 o                         
   1 -12   4         43.21         39.36         3.06 o                         
   2 -12   4         33.49         34.96         2.01 o                         
   3 -12   4         35.19         33.44         3.74 o                         
  -4 -11   4         22.54         22.08         1.64 o                         
  -3 -11   4        144.40        140.15         2.83 o                         
  -2 -11   4        189.06        178.77         2.41 o                         
  -1 -11   4        159.43        165.51         4.90 o                         
   0 -11   4        692.27        686.12        31.73 o                         
   1 -11   4         27.68         27.04         2.79 o                         
   2 -11   4         32.02         36.03         1.95 o                         
   3 -11   4         18.13         17.49         3.06 o                         
  -4 -10   4        125.51        114.16        20.60 o                         
  -3 -10   4         31.07         32.85         2.20 o                         
  -2 -10   4        113.93        109.85         1.91 o                         
  -1 -10   4         18.34         18.55         1.20 o                         
   0 -10   4        112.38        115.39         2.52 o                         
   1 -10   4         85.39         76.80         2.11 o                         
   2 -10   4        256.86        235.02         5.74 o                         
   3 -10   4         13.14         10.46         3.28 o                         
  -4  -9   4         23.08         17.95         4.53 o                         
  -3  -9   4        227.67        216.43         2.53 o                         
  -2  -9   4         77.17         79.06         1.62 o                         
  -1  -9   4        358.76        350.87         5.92 o                         
   0  -9   4          6.99          9.07         1.31 o                         
   1  -9   4          1.33          0.78         2.23 o                         
   2  -9   4         51.32         48.08         3.36 o                         
   3  -9   4         11.30          8.94         2.84 o                         
   4  -9   4         15.97         14.09         3.61 o                         
  -4  -8   4        104.04         89.06         3.73 o                         
  -3  -8   4        558.57        558.39         3.78 o                         
  -2  -8   4         60.13         58.88         1.88 o                         
  -1  -8   4         35.78         33.47         1.04 o                         
   0  -8   4         49.32         49.55         3.08 o                         
   1  -8   4        238.11        221.87         8.33 o                         
   2  -8   4         55.51         57.87         3.59 o                         
   3  -8   4         59.55         65.99         4.24 o                         
   4  -8   4          2.70          3.79         2.45 o                         
  -4  -7   4          4.00          4.21         1.89 o                         
  -3  -7   4        139.99        147.36         3.22 o                         
  -2  -7   4        155.82        163.88         2.23 o                         
  -1  -7   4         38.17         32.62         1.02 o                         
   0  -7   4        170.80        159.16         5.35 o                         
   1  -7   4        327.18        326.15         3.32 o                         
   2  -7   4          3.05          1.21         2.68 o                         
   3  -7   4         48.66         50.28         4.24 o                         
   4  -7   4         32.72         32.48         3.79 o                         
  -4  -6   4        109.76        113.47         4.06 o                         
  -3  -6   4         31.24         31.24         1.18 o                         
  -2  -6   4        104.52         99.31         2.70 o                         
  -1  -6   4         11.23          9.63         0.69 o                         
   0  -6   4        139.54        141.65         2.34 o                         
   1  -6   4         28.60         29.83         1.24 o                         
   2  -6   4        328.66        324.14        10.52 o                         
   3  -6   4         10.60          7.77         3.17 o                         
   4  -6   4          5.53          5.95         3.63 o                         
  -3  -5   4         34.70         32.06         1.15 o                         
  -2  -5   4          2.94          3.13         0.80 o                         
  -1  -5   4        281.43        265.58         3.12 o                         
   0  -5   4         74.71         70.75         2.83 o                         
   1  -5   4         91.37         90.99         2.17 o                         
   2  -5   4         20.61         21.13         1.34 o                         
   3  -5   4         11.47          9.60         1.89 o                         
   4  -5   4         17.38         23.97         3.66 o                         
  -5  -4   4         10.51         13.13         2.51 o                         
  -3  -4   4        199.02        196.97         2.84 o                         
  -2  -4   4         74.78         70.06         2.09 o                         
  -1  -4   4         90.97         86.78         1.53 o                         
   0  -4   4         60.09         57.24         1.31 o                         
   1  -4   4        422.34        424.57         5.23 o                         
   2  -4   4         25.07         27.07         1.40 o                         
   3  -4   4         64.34         65.84         2.39 o                         
   4  -4   4          4.09          2.23         3.43 o                         
  -5  -3   4         19.70         21.44         2.88 o                         
  -3  -3   4         20.70         22.01         1.34 o                         
  -2  -3   4          7.76          8.52         0.77 o                         
  -1  -3   4        358.80        380.79         6.70 o                         
   0  -3   4        381.45        372.48         3.39 o                         
   1  -3   4         47.47         49.82         2.11 o                         
   2  -3   4        114.32        122.60         2.31 o                         
   3  -3   4         73.89         71.22         3.07 o                         
   4  -3   4         12.57         10.71         1.69 o                         
  -5  -2   4         22.58         21.41         2.91 o                         
  -3  -2   4         59.69         55.25         2.60 o                         
  -2  -2   4        402.60        393.41         6.52 o                         
  -1  -2   4         50.49         57.29         1.01 o                         
   0  -2   4        401.94        422.93         3.53 o                         
   1  -2   4        294.43        295.13         4.26 o                         
   2  -2   4        693.36        650.51         4.76 o                         
   3  -2   4         41.13         36.12         2.63 o                         
   4  -2   4         18.35         17.58         2.63 o                         
  -5  -1   4         29.98         29.01         3.11 o                         
  -4  -1   4         43.79         47.67         3.04 o                         
  -3  -1   4          7.19          8.22         1.17 o                         
  -2  -1   4        177.81        172.78         2.51 o                         
  -1  -1   4        563.85        583.53         5.05 o                         
   0  -1   4        234.67        219.24         2.56 o                         
   1  -1   4        245.63        248.50         3.89 o                         
   2  -1   4        212.04        191.93         4.24 o                         
   3  -1   4         76.58         75.35         3.35 o                         
   4  -1   4         47.46         42.92         3.17 o                         
  -5   0   4         59.72         68.57         3.83 o                         
  -4   0   4        189.82        191.89         4.76 o                         
  -3   0   4        845.85        863.36         7.48 o                         
  -2   0   4        152.06        178.43         2.73 o                         
  -1   0   4          3.14          4.89         0.66 o                         
   0   0   4        471.35        510.42         5.09 o                         
   1   0   4        192.54        186.02         3.41 o                         
   2   0   4         31.33         27.34         2.44 o                         
   3   0   4        354.79        348.56         6.12 o                         
   4   0   4         14.54         16.42         2.64 o                         
  -5   1   4         30.46         26.31         2.95 o                         
  -4   1   4         42.92         48.55         3.08 o                         
  -3   1   4          6.71          5.77         1.53 o                         
  -2   1   4        180.98        175.63         4.56 o                         
  -1   1   4        571.66        590.52         4.27 o                         
   0   1   4        227.88        216.76         2.44 o                         
   1   1   4        248.56        251.04         3.88 o                         
   2   1   4        210.95        202.39         4.55 o                         
   3   1   4         79.35         75.72         3.50 o                         
   4   1   4         47.98         44.54         3.42 o                         
  -5   2   4         21.90         23.96         2.99 o                         
  -4   2   4        259.60        283.85         5.66 o                         
  -3   2   4         59.76         60.24         2.46 o                         
  -2   2   4        411.53        411.58         7.71 o                         
  -1   2   4         48.08         54.80         1.44 o                         
   0   2   4        395.10        413.04         4.05 o                         
   1   2   4        294.91        298.00         4.19 o                         
   2   2   4        697.24        663.63         7.59 o                         
   3   2   4         41.62         39.88         2.90 o                         
   4   2   4         18.39         19.68         2.80 o                         
  -5   3   4         19.42         17.13         2.74 o                         
  -4   3   4         30.04         30.57         2.95 o                         
  -3   3   4         20.12         19.12         1.75 o                         
  -2   3   4          8.61          8.71         1.50 o                         
  -1   3   4        372.49        386.94         3.27 o                         
   0   3   4        375.13        369.33         2.99 o                         
   1   3   4         50.88         55.64         2.12 o                         
   2   3   4        113.11        120.87         3.82 o                         
   3   3   4         75.69         67.69         3.31 o                         
   4   3   4         13.69         16.06         2.97 o                         
  -5   4   4         10.54         16.15         2.84 o                         
  -4   4   4         49.35         47.53         2.93 o                         
  -3   4   4        200.86        193.32         3.96 o                         
  -2   4   4         73.30         67.85         2.48 o                         
  -1   4   4         90.37         89.40         3.59 o                         
   0   4   4         61.46         59.91         1.47 o                         
   1   4   4        417.94        423.04         4.94 o                         
   2   4   4         24.73         26.75         2.67 o                         
   3   4   4         65.12         66.96         3.40 o                         
   4   4   4          4.26          5.46         2.51 o                         
  -5   5   4         12.17         15.49         2.64 o                         
  -4   5   4         13.10         14.30         3.07 o                         
  -3   5   4         34.26         34.29         2.10 o                         
  -2   5   4          3.15          2.29         1.36 o                         
  -1   5   4        276.55        261.63         2.73 o                         
   0   5   4         71.94         67.02         2.32 o                         
   1   5   4         89.65         90.77         2.47 o                         
   2   5   4         19.80         21.72         2.61 o                         
   3   5   4         11.27         12.37         2.51 o                         
   4   5   4         17.56         19.06         2.76 o                         
  -5   6   4          1.79         -0.61         2.50 o                         
  -4   6   4        108.05        101.59        15.52 o                         
  -3   6   4         31.96         31.71         4.17 o                         
  -2   6   4        107.43        100.99         2.93 o                         
  -1   6   4         11.26          9.44         1.52 o                         
   0   6   4        135.50        145.63         3.18 o                         
   1   6   4         28.35         29.42         2.71 o                         
   2   6   4        331.25        303.55         5.63 o                         
   3   6   4         11.26          9.66         2.43 o                         
   4   6   4          5.81          5.08         2.38 o                         
  -5   7   4          0.11          0.31         2.22 o                         
  -4   7   4          4.32          5.03         1.37 o                         
  -3   7   4        138.30        144.56         2.63 o                         
  -2   7   4        157.31        159.01         3.62 o                         
  -1   7   4         39.08         33.80         1.98 o                         
   0   7   4        166.75        155.39         3.27 o                         
   1   7   4        327.10        325.94         5.09 o                         
   2   7   4          2.99          6.00         2.43 o                         
   3   7   4         47.73         42.81         3.02 o                         
   4   7   4         32.12         34.74         3.21 o                         
  -5   8   4         27.91         32.56         3.19 o                         
  -4   8   4        104.89         95.68         2.86 o                         
  -3   8   4        563.88        567.11        14.43 o                         
  -2   8   4         60.04         57.94         2.53 o                         
  -1   8   4         34.46         33.27         2.02 o                         
   0   8   4         48.00         47.52         2.10 o                         
   1   8   4        239.12        228.29         6.21 o                         
   2   8   4         57.03         57.11         3.18 o                         
   3   8   4         59.95         55.46         3.37 o                         
   4   8   4          2.46          4.09         2.41 o                         
  -5   9   4         14.02         16.01         2.78 o                         
  -4   9   4         23.34         25.53         1.71 o                         
  -3   9   4        224.25        203.85        11.60 o                         
  -2   9   4         75.64         65.88         2.50 o                         
  -1   9   4        350.38        343.55         4.99 o                         
   0   9   4          7.26          9.66         1.53 o                         
   1   9   4          1.97          0.60         1.04 o                         
   2   9   4         51.72         53.45         3.17 o                         
   3   9   4         11.60         14.10         2.76 o                         
   4   9   4         15.09         19.96         2.89 o                         
  -5  10   4         18.83         21.60         2.92 o                         
  -4  10   4        126.22        126.20        10.38 o                         
  -3  10   4         32.50         38.51         3.20 o                         
  -2  10   4        119.81         94.22         2.92 o                         
  -1  10   4         17.97         19.49         1.90 o                         
   0  10   4        111.62        108.07         3.04 o                         
   1  10   4         88.14         80.93         2.61 o                         
   2  10   4        267.43        255.56         5.42 o                         
   3  10   4         12.25         10.82         2.62 o                         
  -5  11   4         13.74         18.78         2.59 o                         
  -4  11   4         21.96         18.27         4.06 o                         
  -3  11   4        145.93        143.57         5.11 o                         
  -2  11   4        193.47        174.91         4.01 o                         
  -1  11   4        156.32        134.72         3.07 o                         
   0  11   4        694.30        686.23         6.91 o                         
   1  11   4         28.45         26.29         1.46 o                         
   2  11   4         31.52         36.39         3.13 o                         
   3  11   4         17.90         20.57         2.86 o                         
  -5  12   4         13.91         15.91         2.70 o                         
  -4  12   4         14.93         11.34         2.79 o                         
  -3  12   4         26.77         27.08         1.62 o                         
  -2  12   4         36.54         31.96         2.34 o                         
  -1  12   4        220.37        206.89         4.20 o                         
   0  12   4          5.38          6.27         1.58 o                         
   1  12   4         45.55         43.50         1.65 o                         
   2  12   4         31.80         34.16         3.03 o                         
   3  12   4         33.68         37.29         3.29 o                         
  -4  13   4         14.06         12.58         1.56 o                         
  -3  13   4         43.02         38.84         1.72 o                         
  -2  13   4         36.83         36.59         2.47 o                         
  -1  13   4        619.66        615.81         7.12 o                         
   0  13   4         62.82         56.82         2.31 o                         
   1  13   4         70.01         67.90         2.01 o                         
   2  13   4          8.61          8.22         2.32 o                         
   3  13   4          7.98          4.82         2.64 o                         
  -4  14   4         35.47         36.48         1.86 o                         
  -3  14   4         57.08         59.68         2.95 o                         
  -2  14   4         57.31         60.42         2.92 o                         
  -1  14   4        246.88        245.44         4.81 o                         
   0  14   4        109.16         85.45         2.75 o                         
   1  14   4          5.94          8.98         2.33 o                         
   2  14   4         55.90         54.33         3.22 o                         
   3  14   4         45.50         50.46         3.52 o                         
  -4  15   4          3.18          2.87         1.77 o                         
  -3  15   4         40.36         36.80         2.77 o                         
  -2  15   4         51.40         50.10         2.85 o                         
  -1  15   4         17.52         14.83         1.92 o                         
   0  15   4         86.53         79.09         2.90 o                         
   1  15   4          6.99          8.23         2.12 o                         
   2  15   4          2.85          3.40         2.18 o                         
   3  15   4          5.47          6.79         2.83 o                         
  -4  16   4         37.20         34.42         2.67 o                         
  -3  16   4         23.94         29.05         2.54 o                         
  -2  16   4          0.95          1.51         1.87 o                         
  -1  16   4         13.16         13.45         2.02 o                         
   0  16   4         49.26         46.58         2.43 o                         
   1  16   4         96.71         97.05         3.71 o                         
   2  16   4         26.56         26.37         1.99 o                         
   3  16   4         13.03         13.37         3.16 o                         
  -4  17   4         10.41          6.22         2.28 o                         
  -3  17   4         18.57         11.96         2.23 o                         
  -2  17   4          0.75         -0.45         1.80 o                         
  -1  17   4         73.01         69.88         3.14 o                         
   0  17   4          1.44          3.24         1.96 o                         
   1  17   4         28.42         27.27         2.73 o                         
   2  17   4         21.55         19.07         1.80 o                         
  -4  18   4         22.88         22.81         2.68 o                         
  -3  18   4         14.11         12.28         2.34 o                         
  -2  18   4         12.76         11.51         2.13 o                         
  -1  18   4         16.56         16.32         2.21 o                         
   0  18   4         73.06         68.73         2.91 o                         
   1  18   4         57.23         53.00         3.02 o                         
   2  18   4         14.87         16.56         1.77 o                         
  -3  19   4          2.55          4.29         1.71 o                         
  -2  19   4         41.91         36.63         2.99 o                         
  -1  19   4         20.03         17.44         2.32 o                         
   0  19   4        133.08        129.04         3.89 o                         
   1  19   4         11.00          6.61         2.13 o                         
   2  19   4          6.89          8.93         2.15 o                         
  -3  20   4         26.20         31.17         3.06 o                         
  -2  20   4         10.48          9.77         2.21 o                         
  -1  20   4          8.04         10.18         1.89 o                         
   0  20   4          2.74          2.68         1.96 o                         
   1  20   4         16.35         17.64         2.67 o                         
   2  20   4         17.96         15.73         2.69 o                         
  -3  21   4          2.97          2.35         2.06 o                         
  -2  21   4         47.26         51.43         2.27 o                         
  -1  21   4         89.99         91.17         2.71 o                         
   0  21   4         10.01          9.69         2.31 o                         
   1  21   4         75.94         75.15         3.93 o                         
  -2  22   4         12.40         13.02         1.76 o                         
  -1  22   4          6.53          6.73         1.65 o                         
   0  22   4         17.78         16.75         1.73 o                         
   1  22   4          0.89          2.07         2.44 o                         
  -1  23   4          2.28          7.34         4.22 o                         
   0  23   4         25.63         23.16         1.93 o                         
  -2 -21   5         23.51         24.25         2.18 o                         
  -1 -21   5          5.68          3.76         1.92 o                         
   0 -21   5          4.42          7.51         1.92 o                         
  -2 -20   5          2.07          3.78         1.86 o                         
  -1 -20   5         24.99         27.25         2.34 o                         
   0 -20   5         14.87         16.84         2.85 o                         
  -3 -19   5          4.43          5.26         1.63 o                         
  -2 -19   5         17.72         21.29         2.16 o                         
  -1 -19   5         27.95         28.80         2.36 o                         
   0 -19   5          5.91          7.75         1.85 o                         
   1 -19   5          1.79          6.08         2.23 o                         
  -3 -18   5         12.26         12.27         1.87 o                         
  -2 -18   5         26.05         29.70         2.99 o                         
  -1 -18   5          0.53          1.43         2.28 o                         
   0 -18   5          8.22          8.29         1.93 o                         
   1 -18   5         11.31         13.25         2.12 o                         
  -3 -17   5         38.75         42.38         2.23 o                         
  -2 -17   5         57.25         63.26         5.59 o                         
  -1 -17   5          5.92          6.36         2.22 o                         
   0 -17   5         31.70         35.49         2.28 o                         
   1 -17   5         13.29         17.94         4.93 o                         
   2 -17   5          5.28          2.83         3.43 o                         
  -4 -16   5         11.19         12.03         4.56 o                         
  -3 -16   5         24.05         22.36         1.84 o                         
  -2 -16   5         19.12         18.26         2.09 o                         
  -1 -16   5         19.84         23.41         2.05 o                         
   0 -16   5          6.02          9.63         2.93 o                         
   1 -16   5          9.71         11.03         2.54 o                         
   2 -16   5         23.69         24.38         3.30 o                         
  -4 -15   5         11.21         14.61         2.55 o                         
  -3 -15   5         33.68         32.85         2.00 o                         
  -2 -15   5         90.23         89.55         3.51 o                         
  -1 -15   5        152.27        151.82         3.36 o                         
   0 -15   5          9.56         12.53         2.98 o                         
   1 -15   5         15.06         11.55         3.04 o                         
   2 -15   5         39.98         40.65         3.98 o                         
  -4 -14   5          9.33          8.59         2.56 o                         
  -3 -14   5         19.20         21.46         1.81 o                         
  -2 -14   5          7.28          8.33         1.86 o                         
  -1 -14   5         18.25         20.01         2.12 o                         
   0 -14   5         39.71         41.31         7.55 o                         
   1 -14   5         11.55         11.34         2.95 o                         
   2 -14   5          0.35          1.01         2.68 o                         
  -4 -13   5          0.22          1.75         1.93 o                         
  -3 -13   5         38.05         32.90         2.44 o                         
  -2 -13   5         25.51         25.93         1.47 o                         
  -1 -13   5          0.15          0.19         1.15 o                         
   0 -13   5         48.46         43.33        13.33 o                         
   1 -13   5         30.16         26.45         2.88 o                         
   2 -13   5          4.33          1.26         3.18 o                         
  -4 -12   5         28.09         30.44         2.99 o                         
  -3 -12   5          1.03          1.38         0.91 o                         
  -2 -12   5         60.80         61.28         2.31 o                         
  -1 -12   5         94.49         89.90         2.94 o                         
   0 -12   5         31.59         30.03         2.83 o                         
   1 -12   5         39.48         32.24         2.99 o                         
   2 -12   5         24.30         24.14         3.29 o                         
  -4 -11   5         28.61         29.35         2.85 o                         
  -3 -11   5        111.87        105.03         9.67 o                         
  -2 -11   5        129.16        135.89         3.09 o                         
  -1 -11   5        177.15        186.12         2.67 o                         
   0 -11   5          9.55         12.09         1.27 o                         
   1 -11   5         48.23         40.63         3.09 o                         
   2 -11   5         22.15         25.25         3.11 o                         
   3 -11   5         16.58         19.09         3.79 o                         
  -4 -10   5          7.53          5.01         2.21 o                         
  -3 -10   5         12.34         15.07         1.50 o                         
  -2 -10   5        110.70        116.38         2.11 o                         
  -1 -10   5         34.13         33.02         1.53 o                         
   0 -10   5         98.33        101.51         2.50 o                         
   1 -10   5         88.12         77.90         3.66 o                         
   2 -10   5          7.53          8.95         2.95 o                         
   3 -10   5         18.32         23.30         3.34 o                         
  -4  -9   5          9.10          8.13         2.14 o                         
  -3  -9   5         47.46         45.18         1.87 o                         
  -2  -9   5        151.53        150.75         4.67 o                         
  -1  -9   5        134.02        134.26         2.24 o                         
   0  -9   5        119.24        116.87         2.12 o                         
   1  -9   5         56.28         54.37         4.35 o                         
   2  -9   5          1.38          1.40         2.95 o                         
   3  -9   5         24.80         31.22         3.87 o                         
  -4  -8   5          6.76          6.74         1.93 o                         
  -3  -8   5          7.87          6.79         1.81 o                         
  -2  -8   5         83.80         91.43         3.10 o                         
  -1  -8   5         91.74         92.37         1.90 o                         
   0  -8   5         25.34         25.77         1.31 o                         
   1  -8   5          4.57          3.49         1.43 o                         
   2  -8   5         58.66         51.83         3.75 o                         
   3  -8   5          1.55          4.64         2.96 o                         
  -4  -7   5         19.55         19.73         2.42 o                         
  -3  -7   5         43.97         41.81         1.77 o                         
  -2  -7   5         26.79         28.36         1.25 o                         
  -1  -7   5        149.66        150.03         2.44 o                         
   0  -7   5          2.49          4.28         1.03 o                         
   1  -7   5        148.53        145.74         2.92 o                         
   2  -7   5         18.07         10.15         3.08 o                         
   3  -7   5         16.76         17.38         3.77 o                         
  -4  -6   5         36.45         37.42         2.78 o                         
  -3  -6   5         72.21         68.38         3.71 o                         
  -2  -6   5          9.77          9.89         1.24 o                         
  -1  -6   5         43.89         43.55         1.76 o                         
   0  -6   5        120.04        122.28         2.72 o                         
   1  -6   5        151.43        141.76         2.95 o                         
   2  -6   5          5.11          7.26         1.44 o                         
   3  -6   5         50.14         55.55         4.57 o                         
  -4  -5   5         13.26         17.85         2.56 o                         
  -3  -5   5        119.46        116.67         2.57 o                         
  -2  -5   5         78.08         76.67         2.10 o                         
  -1  -5   5         61.91         56.61         5.62 o                         
   0  -5   5         22.43         23.87         1.31 o                         
   1  -5   5        170.59        167.94         3.60 o                         
   2  -5   5        119.65        106.94         9.27 o                         
   3  -5   5         42.72         45.50         4.24 o                         
  -4  -4   5        295.33        294.99         6.33 o                         
  -3  -4   5         24.88         22.16         1.57 o                         
  -2  -4   5         31.79         31.84         3.10 o                         
  -1  -4   5         96.92         91.20         1.70 o                         
   0  -4   5        182.25        165.09         3.48 o                         
   1  -4   5        121.33        121.01         3.51 o                         
   2  -4   5         99.59         90.94         3.24 o                         
   3  -4   5         31.35         27.35         3.62 o                         
  -3  -3   5        158.80        165.64         3.96 o                         
  -2  -3   5         12.79          9.83         1.24 o                         
  -1  -3   5         37.55         36.14         2.09 o                         
   0  -3   5        258.92        257.75         3.73 o                         
   1  -3   5          8.83         10.60         1.88 o                         
   2  -3   5         47.84         47.67         2.66 o                         
   3  -3   5         12.16         11.41         2.27 o                         
  -3  -2   5         82.15         89.38         2.23 o                         
  -2  -2   5        222.10        225.47         3.14 o                         
  -1  -2   5         44.99         48.32         1.68 o                         
   0  -2   5        816.33        812.16         5.44 o                         
   1  -2   5        670.60        660.85         7.09 o                         
   2  -2   5         51.81         53.91         2.96 o                         
   3  -2   5         46.15         47.48         3.06 o                         
  -3  -1   5         88.56         89.32         2.25 o                         
  -2  -1   5          3.71          4.30         1.16 o                         
  -1  -1   5         66.06         65.66         1.80 o                         
   0  -1   5         35.80         35.22         1.54 o                         
   1  -1   5        582.26        580.01         6.64 o                         
   2  -1   5         41.76         42.06         2.89 o                         
   3  -1   5         13.93         14.66         2.32 o                         
  -3   0   5          0.76          0.20         1.20 o                         
  -2   0   5         49.68         45.69         1.65 o                         
  -1   0   5          9.74          7.76         1.09 o                         
   0   0   5        258.07        261.50         5.19 o                         
   1   0   5         95.81         95.52         3.06 o                         
   2   0   5         46.84         41.09         2.69 o                         
   3   0   5          2.94          0.20         2.37 o                         
  -4   1   5          0.51          3.09         1.54 o                         
  -3   1   5         87.51         87.22         2.25 o                         
  -2   1   5          2.68          5.74         1.12 o                         
  -1   1   5         66.82         67.71         1.78 o                         
   0   1   5         37.73         36.97         2.16 o                         
   1   1   5        583.69        561.26         6.46 o                         
   2   1   5         39.27         37.77         2.84 o                         
   3   1   5         13.33         13.61         2.49 o                         
  -4   2   5        202.83        154.77         3.85 o                         
  -3   2   5         80.90         85.60         3.05 o                         
  -2   2   5        223.29        225.20         5.09 o                         
  -1   2   5         45.23         46.31         1.56 o                         
   0   2   5        810.63        810.85         5.14 o                         
   1   2   5        666.88        651.23         6.94 o                         
   2   2   5         52.21         53.41         3.19 o                         
   3   2   5         44.85         42.88         2.99 o                         
  -4   3   5         64.82         51.03         2.69 o                         
  -3   3   5        156.59        166.14         4.03 o                         
  -2   3   5         12.85         11.53         1.17 o                         
  -1   3   5         38.18         38.70         1.44 o                         
   0   3   5        257.58        257.61         4.61 o                         
   1   3   5         10.28          8.01         1.86 o                         
   2   3   5         46.89         46.50         3.17 o                         
   3   3   5         11.45         10.50         2.72 o                         
  -4   4   5        296.26        325.19         5.73 o                         
  -3   4   5         25.35         24.19         2.17 o                         
  -2   4   5         30.28         29.46         1.44 o                         
  -1   4   5         95.79         87.71         1.91 o                         
   0   4   5        183.40        166.91         3.71 o                         
   1   4   5        123.50        125.80         3.42 o                         
   2   4   5         95.65         87.94         3.69 o                         
   3   4   5         32.00         27.47         3.10 o                         
  -4   5   5         12.98         14.42         2.18 o                         
  -3   5   5        121.94        124.78         3.70 o                         
  -2   5   5         77.69         76.07         2.96 o                         
  -1   5   5         59.86         62.05         1.66 o                         
   0   5   5         23.77         24.05         1.92 o                         
   1   5   5        176.35        167.63         3.80 o                         
   2   5   5        120.28        114.62         4.08 o                         
   3   5   5         41.98         38.21         3.41 o                         
  -5   6   5         22.11         30.18         3.33 o                         
  -4   6   5         38.17         37.09         2.55 o                         
  -3   6   5         74.67         73.38         3.02 o                         
  -2   6   5         10.38         11.41         1.89 o                         
  -1   6   5         43.22         45.26         2.42 o                         
   0   6   5        123.62        128.09         3.37 o                         
   1   6   5        158.59        146.86         3.58 o                         
   2   6   5          4.80          5.51         2.41 o                         
   3   6   5         49.40         51.29         3.68 o                         
  -5   7   5          9.46          9.54         2.62 o                         
  -4   7   5         20.78         19.99         2.25 o                         
  -3   7   5         46.34         49.82         2.75 o                         
  -2   7   5         28.96         35.90         2.34 o                         
  -1   7   5        150.33        152.07         3.82 o                         
   0   7   5          3.10          2.05         1.57 o                         
   1   7   5        147.84        139.31         4.32 o                         
   2   7   5         19.71         15.24         2.74 o                         
   3   7   5         17.04         15.61         2.81 o                         
  -5   8   5          7.75          6.23         2.24 o                         
  -4   8   5          6.64          3.98         1.74 o                         
  -3   8   5          7.47          8.88         1.99 o                         
  -2   8   5         83.58         84.73         3.20 o                         
  -1   8   5         94.77         94.71         3.07 o                         
   0   8   5         25.86         22.59         1.95 o                         
   1   8   5          3.95          3.13         1.47 o                         
   2   8   5         60.08         52.39         3.17 o                         
   3   8   5          1.39         -0.37         2.37 o                         
  -5   9   5          0.45          6.62         2.71 o                         
  -4   9   5          9.22          8.10         1.99 o                         
  -3   9   5         46.65         43.00         2.72 o                         
  -2   9   5        152.88        150.43         4.03 o                         
  -1   9   5        132.92        139.28         3.76 o                         
   0   9   5        120.37        120.98         3.45 o                         
   1   9   5         54.24         52.55         4.73 o                         
   2   9   5          1.47         -0.29         2.49 o                         
   3   9   5         24.97         21.88         3.14 o                         
  -5  10   5         13.00         21.87         3.03 o                         
  -4  10   5          7.32          7.70         1.92 o                         
  -3  10   5         12.48         13.96         2.19 o                         
  -2  10   5        110.89        116.69         3.64 o                         
  -1  10   5         34.68         34.07         2.32 o                         
   0  10   5        100.73        104.34         3.28 o                         
   1  10   5         90.42         83.34         2.25 o                         
   2  10   5          8.03          8.62         2.44 o                         
   3  10   5         18.78         20.32         3.18 o                         
  -4  11   5         27.96         25.64         2.44 o                         
  -3  11   5        108.61        118.19         3.84 o                         
  -2  11   5        126.01        118.91         3.75 o                         
  -1  11   5        171.91        178.39         4.30 o                         
   0  11   5          8.78          9.15         1.81 o                         
   1  11   5         49.61         47.48         3.11 o                         
   2  11   5         21.34         28.82         3.02 o                         
   3  11   5         16.27         15.62         2.78 o                         
  -4  12   5         28.23         28.82         2.60 o                         
  -3  12   5          1.24         -0.35         1.89 o                         
  -2  12   5         62.84         62.05         3.07 o                         
  -1  12   5         93.17         87.38         3.28 o                         
   0  12   5         32.27         30.76         2.25 o                         
   1  12   5         40.64         36.87         2.95 o                         
   2  12   5         24.15         22.42         2.96 o                         
  -4  13   5          0.27         -0.21         2.01 o                         
  -3  13   5         36.42         35.04         2.45 o                         
  -2  13   5         25.20         25.61         2.37 o                         
  -1  13   5          0.14         -0.35         1.76 o                         
   0  13   5         46.71         47.78         2.67 o                         
   1  13   5         30.76         28.81         2.81 o                         
   2  13   5          4.24          1.34         2.32 o                         
  -4  14   5          8.87          9.45         2.09 o                         
  -3  14   5         19.47         16.12         2.33 o                         
  -2  14   5          6.96          4.18         1.68 o                         
  -1  14   5         18.86         13.07         2.04 o                         
   0  14   5         39.23         43.94         2.53 o                         
   1  14   5         12.10         12.83         2.56 o                         
   2  14   5          0.44         -1.30         2.21 o                         
  -4  15   5         11.11         11.38         1.93 o                         
  -3  15   5         32.54         21.89         2.27 o                         
  -2  15   5         89.55         80.97         3.21 o                         
  -1  15   5        149.01        130.93         3.88 o                         
   0  15   5         10.05          8.53         1.90 o                         
   1  15   5         15.98         15.10         2.59 o                         
   2  15   5         38.91         40.10         3.23 o                         
  -4  16   5         11.18         11.46         2.00 o                         
  -3  16   5         24.93         20.51         2.57 o                         
  -2  16   5         18.56         13.85         1.96 o                         
  -1  16   5         20.81         20.57         2.22 o                         
   0  16   5          5.40          2.63         1.73 o                         
   1  16   5          9.70         11.28         3.41 o                         
   2  16   5         23.52         22.51         2.96 o                         
  -3  17   5         38.51         36.38         2.60 o                         
  -2  17   5         57.31         51.62         2.78 o                         
  -1  17   5          5.72          3.90         1.52 o                         
   0  17   5         31.74         32.04         2.30 o                         
   1  17   5         12.93         13.68         2.44 o                         
   2  17   5          5.24          7.13         1.98 o                         
  -3  18   5         11.80         10.01         1.93 o                         
  -2  18   5         26.47         22.52         2.37 o                         
  -1  18   5          0.51         -1.23         1.23 o                         
   0  18   5          7.59          7.73         2.04 o                         
   1  18   5         11.05         13.51         2.43 o                         
  -3  19   5          4.45          7.31         2.43 o                         
  -2  19   5         18.32         22.67         2.90 o                         
  -1  19   5         28.20         24.66         2.37 o                         
   0  19   5          5.78          5.42         1.91 o                         
   1  19   5          2.02         -0.01         2.33 o                         
  -2  20   5          2.08          5.69         2.16 o                         
  -1  20   5         24.74         22.28         2.26 o                         
   0  20   5         14.58         10.52         2.09 o                         
  -2  21   5         23.91         24.76         2.90 o                         
  -1  21   5          5.84          5.32         1.69 o                         
   0  21   5          4.37          5.54         1.84 o                         
  -2 -18   6         12.82         10.46         3.74 o                         
  -1 -18   6         10.75          8.53         2.31 o                         
   0 -18   6          4.95          8.06         2.53 o                         
  -2 -17   6         22.13         25.55         4.51 o                         
  -1 -17   6          6.30          6.05         1.73 o                         
   0 -17   6          4.28          5.72         1.79 o                         
  -3 -16   6          4.00          4.25         2.46 o                         
  -2 -16   6         12.20         13.04         1.82 o                         
  -1 -16   6          3.25          2.82         1.61 o                         
   0 -16   6          7.00          8.38         1.83 o                         
   1 -16   6          1.27         -1.08         2.04 o                         
  -3 -15   6         34.36         35.58         7.40 o                         
  -2 -15   6         14.64         22.05         3.22 o                         
  -1 -15   6          3.15          4.03         3.46 o                         
   0 -15   6          2.43          2.06         1.63 o                         
   1 -15   6         17.56         11.08         2.53 o                         
  -3 -14   6          0.64          5.06         1.45 o                         
  -2 -14   6         12.05          9.75         1.24 o                         
  -1 -14   6         20.45         28.00         1.67 o                         
   0 -14   6         17.48         28.81         4.10 o                         
   1 -14   6          7.42          4.01         2.50 o                         
  -4 -13   6         20.79         24.98         2.86 o                         
  -3 -13   6         22.85         29.15         1.93 o                         
  -2 -13   6         23.69         17.32         2.07 o                         
  -1 -13   6         27.95         25.38         1.67 o                         
   0 -13   6         11.03         12.75         1.44 o                         
   1 -13   6          1.20          5.04         2.40 o                         
  -4 -12   6          8.08          5.16         2.45 o                         
  -3 -12   6         24.71         22.20         3.03 o                         
  -2 -12   6         24.64         22.25         2.62 o                         
  -1 -12   6          5.99          4.88         1.31 o                         
   0 -12   6         35.35         41.98         1.87 o                         
   1 -12   6         60.47         51.62         3.48 o                         
   2 -12   6          2.81          3.72         3.09 o                         
  -4 -11   6          2.55         -2.05         2.05 o                         
  -3 -11   6         48.88         55.88         2.23 o                         
  -2 -11   6         21.53         26.05         1.80 o                         
  -1 -11   6         23.21         19.90         1.48 o                         
   0 -11   6         11.54         11.82         2.26 o                         
   1 -11   6         38.39         47.09         3.42 o                         
   2 -11   6         15.44         15.46         2.83 o                         
  -4 -10   6         26.72         30.61         3.16 o                         
  -3 -10   6          0.89         -1.11         1.11 o                         
  -2 -10   6          1.17         -0.02         2.26 o                         
  -1 -10   6         82.10         79.34         6.90 o                         
   0 -10   6         33.61         30.65         1.93 o                         
   1 -10   6         29.21         32.06         2.09 o                         
   2 -10   6          1.74          0.23         3.02 o                         
  -4  -9   6         12.30          9.28         2.48 o                         
  -3  -9   6         17.88         20.76         1.65 o                         
  -2  -9   6          8.25          8.15         1.60 o                         
  -1  -9   6         61.46         53.85         6.10 o                         
   0  -9   6         20.65         19.11         1.63 o                         
   1  -9   6         42.78         40.65         3.76 o                         
   2  -9   6         57.15         52.26         3.92 o                         
  -4  -8   6         27.47         25.88         2.86 o                         
  -3  -8   6         16.45         15.03         1.53 o                         
  -2  -8   6        146.67        144.57         3.02 o                         
  -1  -8   6         28.87         29.54         1.77 o                         
   0  -8   6        139.12        143.31         3.09 o                         
   1  -8   6         20.70         23.24         3.02 o                         
   2  -8   6         16.56         17.29         3.15 o                         
  -4  -7   6         27.58         25.02         2.30 o                         
  -3  -7   6        175.35        173.50         3.33 o                         
  -2  -7   6         68.25         70.35         2.27 o                         
  -1  -7   6         62.25         59.90         2.17 o                         
   0  -7   6         93.95         87.71         3.52 o                         
   1  -7   6         29.20         31.77         2.01 o                         
   2  -7   6          5.04         12.24         3.50 o                         
  -4  -6   6         35.01         37.90         3.07 o                         
  -3  -6   6         42.15         45.92         2.11 o                         
  -2  -6   6         39.04         38.33         1.83 o                         
  -1  -6   6        169.78        165.49         5.28 o                         
   0  -6   6         69.00         69.11         2.28 o                         
   1  -6   6         38.86         41.41         2.44 o                         
   2  -6   6          2.60          5.13         2.93 o                         
  -4  -5   6         35.26         42.80         3.38 o                         
  -3  -5   6         49.33         50.94         2.11 o                         
  -2  -5   6         37.48         39.54         1.89 o                         
  -1  -5   6         51.11         56.32         3.05 o                         
   0  -5   6        174.00        175.82         3.16 o                         
   1  -5   6         38.13         35.99         1.68 o                         
   2  -5   6         39.80         35.77         3.66 o                         
  -4  -4   6         25.63         24.56         2.61 o                         
  -3  -4   6          8.23          8.34         1.45 o                         
  -2  -4   6         52.00         50.19         2.02 o                         
  -1  -4   6         47.00         47.65         2.14 o                         
   0  -4   6        269.14        266.55         6.40 o                         
   1  -4   6         65.90         59.53         2.90 o                         
   2  -4   6          3.63          3.11         1.81 o                         
  -4  -3   6         24.21         27.90         2.74 o                         
  -3  -3   6         44.98         44.80         2.04 o                         
  -2  -3   6         24.26         26.14         1.63 o                         
  -1  -3   6         33.40         31.90         1.72 o                         
   0  -3   6        187.45        189.80         3.14 o                         
   1  -3   6         12.27         11.32         1.97 o                         
   2  -3   6          5.19          6.37         2.24 o                         
  -3  -2   6         19.02         18.05         1.65 o                         
  -2  -2   6         11.18          9.37         1.38 o                         
  -1  -2   6        309.87        323.10         6.24 o                         
   0  -2   6         27.66         28.07         1.61 o                         
   1  -2   6         26.35         21.89         2.16 o                         
   2  -2   6         29.68         25.76         2.59 o                         
  -4  -1   6         67.24         49.31         2.60 o                         
  -3  -1   6         24.68         26.05         1.67 o                         
  -2  -1   6          0.15          0.65         1.33 o                         
  -1  -1   6         27.06         27.09         1.63 o                         
   0  -1   6        223.28        225.71         3.34 o                         
   1  -1   6        114.47        117.37         3.51 o                         
   2  -1   6         50.30         57.02         3.29 o                         
  -4   0   6         18.49         12.11         2.02 o                         
  -3   0   6          0.18          1.07         1.28 o                         
  -2   0   6         82.37         85.52         2.29 o                         
  -1   0   6         92.61         98.06         2.45 o                         
   0   0   6        362.32        365.41         6.09 o                         
   1   0   6         41.80         38.72         2.45 o                         
   2   0   6          3.92          6.36         2.48 o                         
   3   0   6          2.21          8.61         2.66 o                         
  -4   1   6         68.63         77.22         3.33 o                         
  -3   1   6         24.94         29.44         1.72 o                         
  -2   1   6          0.21         -0.23         1.16 o                         
  -1   1   6         25.72         22.33         1.49 o                         
   0   1   6        228.57        232.77         4.97 o                         
   1   1   6        113.19        111.45         3.49 o                         
   2   1   6         49.15         52.95         3.21 o                         
  -4   2   6         22.68         31.81         2.47 o                         
  -3   2   6         18.63         19.18         1.71 o                         
  -2   2   6         11.30         10.85         1.33 o                         
  -1   2   6        314.86        317.08         3.79 o                         
   0   2   6         28.41         23.94         2.50 o                         
   1   2   6         24.66         21.52         2.15 o                         
   2   2   6         30.30         27.45         2.84 o                         
  -4   3   6         25.12         25.37         2.34 o                         
  -3   3   6         43.80         45.23         2.81 o                         
  -2   3   6         24.18         25.08         1.50 o                         
  -1   3   6         32.35         30.94         2.69 o                         
   0   3   6        186.80        183.55         4.55 o                         
   1   3   6         12.81         11.35         1.89 o                         
   2   3   6          4.97          7.69         2.50 o                         
  -4   4   6         25.32         23.89         2.47 o                         
  -3   4   6          8.33          7.96         2.07 o                         
  -2   4   6         54.01         53.70         1.89 o                         
  -1   4   6         47.96         49.37         2.75 o                         
   0   4   6        271.32        277.64         5.37 o                         
   1   4   6         67.30         64.04         6.87 o                         
   2   4   6          3.63          2.87         2.41 o                         
  -4   5   6         34.72         38.59         2.60 o                         
  -3   5   6         48.82         54.22         3.10 o                         
  -2   5   6         39.41         42.82         1.80 o                         
  -1   5   6         52.51         54.56         2.78 o                         
   0   5   6        171.08        176.61         4.36 o                         
   1   5   6         36.69         39.21         1.89 o                         
   2   5   6         38.62         38.41         3.39 o                         
  -4   6   6         33.93         31.62         2.59 o                         
  -3   6   6         42.36         46.17         2.98 o                         
  -2   6   6         39.42         40.71         2.85 o                         
  -1   6   6        172.97        166.50         4.14 o                         
   0   6   6         68.35         79.28         3.16 o                         
   1   6   6         38.28         41.19         1.92 o                         
   2   6   6          2.57          0.41         2.56 o                         
  -4   7   6         26.54         23.52         2.32 o                         
  -3   7   6        173.69        168.22         4.73 o                         
  -2   7   6         67.39         68.91         3.26 o                         
  -1   7   6         61.73         62.45         3.07 o                         
   0   7   6         95.82         93.57         3.38 o                         
   1   7   6         27.44         27.73         3.07 o                         
   2   7   6          5.34         10.26         2.50 o                         
  -4   8   6         27.00         26.27         2.42 o                         
  -3   8   6         16.89         13.99         2.63 o                         
  -2   8   6        145.54        147.58         4.36 o                         
  -1   8   6         29.91         28.59         2.49 o                         
   0   8   6        140.34        133.26         3.87 o                         
   1   8   6         19.99         24.46         2.87 o                         
   2   8   6         16.54         13.14         2.83 o                         
  -4   9   6         12.00          8.38         2.12 o                         
  -3   9   6         16.93         17.47         2.54 o                         
  -2   9   6          7.45          8.41         2.24 o                         
  -1   9   6         60.36         63.30         3.19 o                         
   0   9   6         21.99         21.37         2.20 o                         
   1   9   6         42.30         38.03         3.39 o                         
   2   9   6         56.62         58.84         3.67 o                         
  -4  10   6         26.58         30.02         2.88 o                         
  -3  10   6          1.04          0.92         2.13 o                         
  -2  10   6          1.13          0.99         1.98 o                         
  -1  10   6         84.43         91.87         3.63 o                         
   0  10   6         33.90         28.23         2.29 o                         
   1  10   6         29.47         30.21         3.15 o                         
   2  10   6          1.61         -1.12         2.87 o                         
  -4  11   6          2.47          2.38         2.08 o                         
  -3  11   6         49.08         51.85         3.10 o                         
  -2  11   6         21.34         27.20         2.49 o                         
  -1  11   6         23.02         16.09         2.18 o                         
   0  11   6         11.78         10.35         1.96 o                         
   1  11   6         38.67         42.92         3.33 o                         
   2  11   6         15.56         15.37         2.81 o                         
  -4  12   6          8.54          4.21         2.20 o                         
  -3  12   6         24.81         21.83         2.73 o                         
  -2  12   6         24.65         22.13         2.58 o                         
  -1  12   6          5.71          4.06         2.04 o                         
   0  12   6         36.37         37.77         2.72 o                         
   1  12   6         62.01         55.38         3.49 o                         
   2  12   6          2.79          3.27         3.03 o                         
  -4  13   6         20.70         21.90         2.44 o                         
  -3  13   6         22.66         23.12         2.54 o                         
  -2  13   6         23.63         24.99         2.42 o                         
  -1  13   6         27.90         28.23         2.65 o                         
   0  13   6         10.50         10.59         1.91 o                         
   1  13   6          1.12          3.52         2.34 o                         
  -3  14   6          0.59         -0.39         1.88 o                         
  -2  14   6         11.59         15.20         2.48 o                         
  -1  14   6         20.40         18.16         2.55 o                         
   0  14   6         17.56         15.65         2.20 o                         
   1  14   6          7.63          6.14         2.46 o                         
  -3  15   6         33.67         38.12         2.98 o                         
  -2  15   6         14.90         16.02         2.73 o                         
  -1  15   6          3.23          3.73         2.08 o                         
   0  15   6          2.60          2.54         1.57 o                         
   1  15   6         16.80         19.87         2.78 o                         
  -3  16   6          3.98          6.21         2.48 o                         
  -2  16   6         12.01         14.96         2.90 o                         
  -1  16   6          3.36          3.24         1.82 o                         
   0  16   6          7.21          4.80         2.09 o                         
   1  16   6          1.32         -1.43         2.43 o                         
  -2  17   6         22.45         28.56         2.88 o                         
  -1  17   6          6.45          9.68         1.96 o                         
   0  17   6          4.03          4.83         1.51 o                         
  -2  18   6         12.72          7.54         2.37 o                         
  -1  18   6         10.78          8.32         1.95 o                         
   0  18   6          5.12         11.92         4.14 o                         
  -2 -14   7         18.23         21.73         2.29 o                         
  -1 -14   7          6.17          6.10         2.65 o                         
  -2 -13   7          5.19          5.37         2.32 o                         
  -1 -13   7          4.17          6.32         3.66 o                         
   0 -13   7         14.20         12.69         1.49 o                         
  -3 -12   7          1.89          3.26         1.72 o                         
  -2 -12   7          1.48         -0.70         1.57 o                         
  -1 -12   7         23.36         23.18         4.80 o                         
   0 -12   7         10.40         11.23         1.41 o                         
  -3 -11   7         11.61         15.29         3.34 o                         
  -2 -11   7         13.68         13.70         1.77 o                         
  -1 -11   7          2.50          2.05         1.60 o                         
   0 -11   7         15.26         17.43         2.74 o                         
  -3 -10   7         11.72          9.56         1.67 o                         
  -2 -10   7         32.96         40.50         2.81 o                         
  -1 -10   7         16.96         14.50         1.88 o                         
   0 -10   7         33.37         43.91         9.10 o                         
   1 -10   7          2.94          3.34         1.40 o                         
  -3  -9   7         26.32         26.41         1.89 o                         
  -2  -9   7         17.52         19.02         1.76 o                         
  -1  -9   7         18.30         20.99         1.92 o                         
   0  -9   7          9.65          8.59         1.59 o                         
   1  -9   7         20.21         16.01         1.67 o                         
  -3  -8   7         17.43         21.08         1.87 o                         
  -2  -8   7         24.45         17.65         3.16 o                         
  -1  -8   7        167.51        179.23         3.65 o                         
   0  -8   7         35.10         31.99         3.06 o                         
   1  -8   7         13.10         10.65         1.84 o                         
  -4  -7   7         35.42         34.09         3.03 o                         
  -3  -7   7         11.91         15.52         3.94 o                         
  -2  -7   7         55.14         62.08         2.38 o                         
  -1  -7   7         22.06         26.28         1.90 o                         
   0  -7   7         92.74         92.64         2.76 o                         
   1  -7   7          4.99          5.18         2.03 o                         
  -4  -6   7          1.96         -0.42         2.37 o                         
  -3  -6   7         13.76         10.91         1.65 o                         
  -2  -6   7        103.50        107.80         2.92 o                         
  -1  -6   7         76.70         79.63         2.59 o                         
   0  -6   7         68.44         68.46         3.82 o                         
   1  -6   7          1.91          2.86         2.08 o                         
  -4  -5   7         16.25         20.64         2.91 o                         
  -3  -5   7         24.33         25.94         1.81 o                         
  -2  -5   7         15.81         15.99         4.15 o                         
  -1  -5   7         55.02         53.36         2.18 o                         
   0  -5   7          4.41          6.39         1.38 o                         
   1  -5   7         34.62         33.85         9.85 o                         
  -4  -4   7          4.18          1.18         1.29 o                         
  -3  -4   7         99.49        106.80         2.94 o                         
  -2  -4   7         69.34         77.20         3.13 o                         
  -1  -4   7        117.49        126.00         2.92 o                         
   0  -4   7         23.42         20.80         3.23 o                         
   1  -4   7         24.47         20.35         2.60 o                         
  -4  -3   7         40.05         33.81         6.70 o                         
  -3  -3   7         23.77         27.64         1.90 o                         
  -2  -3   7          2.81          4.33         1.38 o                         
  -1  -3   7         21.53         20.63         1.45 o                         
   0  -3   7         73.40         74.13         3.33 o                         
   1  -3   7         19.25         20.00         2.08 o                         
  -4  -2   7          5.27          5.66         2.42 o                         
  -3  -2   7         21.94         20.77         1.82 o                         
  -2  -2   7         35.56         40.97         1.95 o                         
  -1  -2   7          3.22          3.54         1.33 o                         
   0  -2   7         53.39         56.14         3.20 o                         
   1  -2   7          4.23          5.01         1.37 o                         
  -4  -1   7         27.61         33.97         2.85 o                         
  -3  -1   7         19.10         19.16         2.69 o                         
  -2  -1   7          5.26          3.24         1.34 o                         
  -1  -1   7         10.75         10.72         2.09 o                         
   0  -1   7          6.67          6.42         2.01 o                         
   1  -1   7         22.44         23.86         1.84 o                         
  -4   0   7          5.50          9.04         2.46 o                         
  -3   0   7         22.37         24.99         1.94 o                         
  -2   0   7          0.99          0.69         1.11 o                         
  -1   0   7         56.43         57.57         3.37 o                         
   0   0   7          7.60          9.98         2.16 o                         
   1   0   7          6.50          9.42         2.80 o                         
  -4   1   7         27.81         31.36         2.89 o                         
  -3   1   7         19.73         17.93         1.76 o                         
  -2   1   7          5.61          2.28         1.33 o                         
  -1   1   7         10.59         13.72         2.27 o                         
   0   1   7          6.85          8.90         2.29 o                         
   1   1   7         23.44         25.54         1.83 o                         
  -4   2   7          5.26          5.75         2.09 o                         
  -3   2   7         22.50         18.53         1.73 o                         
  -2   2   7         36.54         36.95         2.72 o                         
  -1   2   7          3.14          1.95         2.23 o                         
   0   2   7         55.74         55.98         3.05 o                         
   1   2   7          4.18          2.81         1.78 o                         
  -4   3   7         39.74         40.60         3.13 o                         
  -3   3   7         23.66         24.44         2.70 o                         
  -2   3   7          2.48          0.99         1.96 o                         
  -1   3   7         21.33         22.27         2.77 o                         
   0   3   7         71.50         67.70         3.18 o                         
   1   3   7         19.40         24.57         1.83 o                         
  -4   4   7          4.20          5.16         2.18 o                         
  -3   4   7         99.88        106.81         4.06 o                         
  -2   4   7         70.18         74.05         3.53 o                         
  -1   4   7        116.21        124.86         4.26 o                         
   0   4   7         23.61         24.64         2.59 o                         
   1   4   7         24.65         27.77         3.22 o                         
  -4   5   7         15.30         12.93         2.29 o                         
  -3   5   7         23.11         23.69         2.57 o                         
  -2   5   7         15.41         19.28         2.56 o                         
  -1   5   7         55.51         54.87         3.05 o                         
   0   5   7          4.47          6.84         2.17 o                         
   1   5   7         33.68         39.73         3.49 o                         
  -4   6   7          2.01         -0.81         2.06 o                         
  -3   6   7         13.60          9.24         2.13 o                         
  -2   6   7        104.30        109.72         4.20 o                         
  -1   6   7         77.38         76.87         3.47 o                         
   0   6   7         68.00         70.95         3.48 o                         
   1   6   7          1.88          3.50         2.39 o                         
  -4   7   7         34.70         33.86         3.04 o                         
  -3   7   7         11.32         11.74         1.97 o                         
  -2   7   7         54.38         62.85         3.50 o                         
  -1   7   7         22.09         26.38         2.53 o                         
   0   7   7         92.92         87.64         3.63 o                         
   1   7   7          4.54          6.85         2.92 o                         
  -3   8   7         17.74         21.09         2.68 o                         
  -2   8   7         25.35         22.39         2.68 o                         
  -1   8   7        168.05        182.62         4.95 o                         
   0   8   7         35.93         33.18         2.77 o                         
   1   8   7         13.49         10.04         2.66 o                         
  -3   9   7         26.11         30.65         3.00 o                         
  -2   9   7         17.43         16.20         2.30 o                         
  -1   9   7         18.33         22.11         2.60 o                         
   0   9   7          9.48          9.00         2.11 o                         
   1   9   7         19.18         15.93         3.12 o                         
  -3  10   7         11.57          7.93         2.30 o                         
  -2  10   7         32.99         38.75         3.13 o                         
  -1  10   7         17.01         15.97         2.48 o                         
   0  10   7         31.98         33.32         2.52 o                         
   1  10   7          2.93          3.42         2.84 o                         
  -3  11   7         11.52          9.00         2.38 o                         
  -2  11   7         14.20         14.46         2.38 o                         
  -1  11   7          2.55          0.64         1.89 o                         
   0  11   7         14.94         19.69         2.39 o                         
  -3  12   7          1.72          3.87         1.98 o                         
  -2  12   7          1.62         -1.53         2.33 o                         
  -1  12   7         23.48         21.34         2.64 o                         
   0  12   7         10.15         11.47         2.59 o                         
  -2  13   7          5.15          2.07         1.56 o                         
  -1  13   7          4.28          4.27         1.91 o                         
   0  13   7         14.08         14.17         2.22 o                         
  -2  14   7         18.65         17.79         2.75 o                         
  -1  14   7          6.60          9.06         2.31 o                         
  -2  -8   8         17.11         18.78         1.87 o                         
  -1  -8   8          7.19          5.17         4.44 o                         
  -2  -7   8         19.72         19.04         2.00 o                         
  -1  -7   8          9.67         12.22         2.32 o                         
  -2  -6   8          5.69          3.98         1.58 o                         
  -1  -6   8         57.50         69.63         2.51 o                         
  -2  -5   8          0.47         -1.41         1.41 o                         
  -1  -5   8          2.80          3.16         1.36 o                         
   0  -5   8         13.91         11.24         2.44 o                         
  -3  -4   8         15.41         14.24         1.73 o                         
  -2  -4   8         21.45         26.37         1.97 o                         
  -1  -4   8          1.47          5.99         2.21 o                         
   0  -4   8          2.58          0.45         2.34 o                         
  -3  -3   8         13.46         15.21         2.53 o                         
  -2  -3   8          0.29          1.83         2.04 o                         
  -1  -3   8          8.20         10.44         2.89 o                         
   0  -3   8         13.23         16.56         2.65 o                         
  -3  -2   8         22.88         27.40         2.10 o                         
  -2  -2   8         16.63         15.22         3.86 o                         
  -1  -2   8         64.65         66.57         3.72 o                         
   0  -2   8          1.40          5.88         2.18 o                         
  -3  -1   8          5.61          5.12         2.37 o                         
  -2  -1   8         23.35         20.31         2.48 o                         
  -1  -1   8          3.86          5.88         2.45 o                         
   0  -1   8          5.10          7.57         2.11 o                         
  -3   0   8         34.64         33.96         2.67 o                         
  -2   0   8         22.99         21.42         2.87 o                         
  -1   0   8         13.64         13.38         2.56 o                         
   0   0   8         22.13         24.49         2.75 o                         
  -3   1   8          5.24          1.15         1.36 o                         
  -2   1   8         23.80         26.33         3.14 o                         
  -1   1   8          3.84          4.82         2.21 o                         
   0   1   8          4.98          4.33         2.28 o                         
  -3   2   8         22.61         25.24         2.65 o                         
  -2   2   8         16.91         18.13         2.92 o                         
  -1   2   8         65.16         68.97         3.64 o                         
   0   2   8          1.29          0.87         1.90 o                         
  -3   3   8         13.05         15.39         2.28 o                         
  -2   3   8          0.35         -1.94         2.28 o                         
  -1   3   8          8.37          8.18         2.29 o                         
   0   3   8         12.76         11.25         2.09 o                         
  -3   4   8         15.38         11.99         2.47 o                         
  -2   4   8         21.78         26.88         2.99 o                         
  -1   4   8          1.59          0.22         2.19 o                         
   0   4   8          2.52         -0.65         2.14 o                         
  -2   5   8          0.41          2.09         2.24 o                         
  -1   5   8          2.70          3.74         2.28 o                         
   0   5   8         14.00         12.59         2.87 o                         
  -2   6   8          5.97         10.62         2.25 o                         
  -1   6   8         58.37         68.43         3.86 o                         
  -2   7   8         19.67         19.60         2.75 o                         
  -1   7   8          9.13         10.68         2.63 o                         
  -2   8   8         16.44         18.00         3.02 o                         
  -1   8   8          7.07          6.96         2.06 o                         
                                                                                
