# Supplementary material for: Crystal structures and the Hirshfeld surface analysis of (E)-4-nitro-N′-(o-chloro, o- and p-methyl­benzyl­idene)benzene­sulfono­hydrazides
Source: Acta Crystallogr E Crystallogr Commun. 2018 Nov 6;74(Pt 12):1710–6. doi: 10.1107/S2056989018015207 (PMC6281112; doi:10.1107/S2056989018015207)
Supplement: Supplementary file 3 [file e-74-01710-IIsup3.hkl]

data_II                                                                         
_shelx_title ' N2MB4NBSH P21/C'                                                 
_shelx_refln_list_code          4                                               
_shelx_F_calc_maximum      214.22                                               
_exptl_crystal_F_000       664.00                                               
_reflns_d_resolution_high  0.8300                                               
                                                                                
loop_                                                                           
 _space_group_symop_operation_xyz                                               
 'x, y, z'                                                                      
 '-x, y+1/2, -z+1/2'                                                            
 '-x, -y, -z'                                                                   
 'x, -y-1/2, z-1/2'                                                             
                                                                                
_cell_length_a     7.1900                                                       
_cell_length_b    15.2880                                                       
_cell_length_c    13.5960                                                       
_cell_angle_alpha  90.000                                                       
_cell_angle_beta   97.680                                                       
_cell_angle_gamma  90.000                                                       
                                                                                
_shelx_F_squared_multiplier     1.000                                           
                                                                                
loop_                                                                           
 _refln_index_h                                                                 
 _refln_index_k                                                                 
 _refln_index_l                                                                 
 _refln_F_squared_calc                                                          
 _refln_F_squared_meas                                                          
 _refln_F_squared_sigma                                                         
 _refln_observed_status                                                         
   1   0   0        244.07        253.72         2.47 o                         
   2   0   0       6377.15       6261.59        95.96 o                         
   3   0   0        106.02        101.09         1.05 o                         
   4   0   0         53.02         61.15         1.03 o                         
   5   0   0        143.89        157.61         4.98 o                         
   6   0   0        708.74        689.91        10.45 o                         
   7   0   0          7.60          2.10         3.83 o                         
   8   0   0         43.27         46.32         5.68 o                         
   1   1   0       8096.07       7642.52        59.90 o                         
   2   1   0          3.71         13.09         0.84 o                         
   3   1   0        281.06        257.02         1.92 o                         
   4   1   0        306.19        274.15         3.09 o                         
   5   1   0        215.81        206.60         3.30 o                         
   6   1   0         36.96         38.11         3.09 o                         
   7   1   0        107.89         99.20         4.17 o                         
   8   1   0          4.71          7.80         2.96 o                         
   0   2   0       7757.62       6677.66       197.39 o                         
   1   2   0         91.24         56.43         0.76 o                         
   2   2   0        125.35        135.45         1.63 o                         
   3   2   0         24.27         30.21         0.72 o                         
   4   2   0         26.24         31.71         0.90 o                         
   5   2   0          0.84          2.49         1.47 o                         
   6   2   0        219.96        226.40         4.01 o                         
   7   2   0          0.16          8.74         3.15 o                         
   8   2   0          8.26          2.78         3.10 o                         
   1   3   0         34.14         21.05         0.50 o                         
   2   3   0        560.92        526.95         5.31 o                         
   3   3   0         86.66         78.62         1.49 o                         
   4   3   0        144.17        165.53         2.32 o                         
   5   3   0        211.38        197.74         2.41 o                         
   6   3   0         24.47         24.23         2.25 o                         
   7   3   0         94.24        104.90         3.55 o                         
   8   3   0          0.03          1.84         2.83 o                         
   0   4   0       9720.50       9046.65       111.65 o                         
   1   4   0       9370.46       9102.71        44.84 o                         
   2   4   0        145.15        164.23         1.66 o                         
   3   4   0        437.11        424.18         5.03 o                         
   4   4   0        171.37        175.20         2.19 o                         
   5   4   0        204.94        212.61         2.47 o                         
   6   4   0        109.03        113.60         3.04 o                         
   7   4   0          7.68          1.81         2.00 o                         
   8   4   0         19.25         20.21         2.70 o                         
   1   5   0       1710.64       1661.72         6.12 o                         
   2   5   0       4498.12       4578.91        17.65 o                         
   3   5   0        426.27        444.19         3.42 o                         
   4   5   0        453.32        478.06         3.13 o                         
   5   5   0        166.06        177.85         2.42 o                         
   6   5   0          1.91          1.45         2.62 o                         
   7   5   0         21.34         28.82         3.29 o                         
   8   5   0          3.97          2.49         2.42 o                         
   0   6   0        133.34        182.05         1.63 o                         
   1   6   0        150.67        158.38         3.36 o                         
   2   6   0       2143.00       2204.73        15.94 o                         
   3   6   0         13.53          9.71         0.70 o                         
   4   6   0        695.73        718.84         7.83 o                         
   5   6   0         22.32         27.72         1.84 o                         
   6   6   0          0.66         -2.00         2.00 o                         
   7   6   0         34.00         30.50         2.52 o                         
   8   6   0         34.96         29.02         2.53 o                         
   1   7   0        134.19        167.82         1.13 o                         
   2   7   0        160.26        175.10         1.33 o                         
   3   7   0        110.66        134.23         1.64 o                         
   4   7   0       1164.05       1175.28         8.68 o                         
   5   7   0         42.79         29.36         1.81 o                         
   6   7   0         65.18         53.94         2.28 o                         
   7   7   0          0.06          1.65         1.94 o                         
   0   8   0         11.97          2.81         1.29 o                         
   1   8   0        233.68        210.94         1.90 o                         
   2   8   0        524.39        549.27         2.56 o                         
   3   8   0        296.24        292.80         1.97 o                         
   4   8   0        352.78        362.66         3.00 o                         
   5   8   0        481.42        483.46         5.21 o                         
   6   8   0         27.39         38.37         1.96 o                         
   7   8   0          0.99          0.78         2.09 o                         
   1   9   0        546.90        570.84         4.96 o                         
   2   9   0        700.83        684.94         2.59 o                         
   3   9   0         12.88         13.95         0.85 o                         
   4   9   0       1059.71       1059.38        12.37 o                         
   5   9   0        336.22        404.81         6.03 o                         
   6   9   0         46.01         51.29         2.12 o                         
   7   9   0         32.10         34.86         2.75 o                         
   0  10   0          0.03          4.07         2.37 o                         
   1  10   0         83.20         67.19         1.20 o                         
   2  10   0        114.74        122.83         1.48 o                         
   3  10   0        602.81        600.13         6.16 o                         
   4  10   0        197.39        197.72         4.67 o                         
   5  10   0         32.35         36.13         2.84 o                         
   6  10   0         46.16         51.43         2.48 o                         
   7  10   0          5.84         10.63         2.40 o                         
   1  11   0         11.83         10.33         1.87 o                         
   2  11   0        188.79        182.63         2.06 o                         
   3  11   0        156.06        160.35         2.28 o                         
   4  11   0        336.94        365.53         4.55 o                         
   5  11   0        100.78        106.11         5.95 o                         
   6  11   0         18.43         18.88         3.12 o                         
   0  12   0        174.22        171.98         3.23 o                         
   1  12   0         36.58         36.97         2.07 o                         
   2  12   0        272.56        247.80         3.68 o                         
   3  12   0        155.52        166.27         2.68 o                         
   4  12   0         41.31         48.44         2.19 o                         
   5  12   0          0.40         -5.50         6.52 o                         
   6  12   0        170.14        180.32         7.79 o                         
   1  13   0          3.62          4.76         1.78 o                         
   2  13   0         46.33         48.78         2.18 o                         
   3  13   0        219.39        196.83         3.97 o                         
   4  13   0         12.51         15.30         2.35 o                         
   5  13   0         70.40         76.13         3.84 o                         
   6  13   0          0.88          4.07         2.61 o                         
   0  14   0        451.69        443.86         5.40 o                         
   1  14   0          7.27          6.08         1.54 o                         
   2  14   0         42.34         48.11         2.04 o                         
   3  14   0        152.07        150.80         4.16 o                         
   4  14   0         11.89         10.87         2.34 o                         
   5  14   0          1.67          5.79         2.55 o                         
   1  15   0         15.52         19.53         1.67 o                         
   2  15   0          0.01         -1.79         1.79 o                         
   3  15   0          4.53          3.49         2.05 o                         
   4  15   0          6.73          7.36         2.24 o                         
   0  16   0         56.21         60.56         2.72 o                         
   1  16   0          0.01          2.31         1.76 o                         
   2  16   0         21.15         21.34         2.15 o                         
   3  16   0        125.24        127.84         6.17 o                         
   4  16   0         42.28         38.79         2.96 o                         
   1  17   0         98.66         92.85         2.91 o                         
   2  17   0          5.07          4.98         2.01 o                         
   3  17   0         25.05         29.06         2.71 o                         
   0  18   0          1.13         -0.27         2.04 o                         
   1  18   0          0.00          0.88         1.91 o                         
  -8   1   1         30.61         25.23         3.51 o                         
  -7   1   1          0.01          0.09         3.01 o                         
  -6   1   1        132.28        123.77         3.90 o                         
  -5   1   1        194.89        192.89         5.25 o                         
  -4   1   1        189.04        215.65         3.36 o                         
  -3   1   1        468.50        563.61         4.26 o                         
  -2   1   1       3561.92       3940.16        13.60 o                         
  -1   1   1       1352.09       1387.71        17.89 o                         
   1   1   1         19.59         23.38         0.95 o                         
   2   1   1        952.75        969.12         4.56 o                         
   3   1   1        942.95        895.24         5.38 o                         
   4   1   1        249.54        290.64         3.93 o                         
   5   1   1          1.17          3.15         1.69 o                         
   6   1   1         11.32          9.47         2.57 o                         
   7   1   1          0.46          0.44         3.15 o                         
   8   1   1         17.37         25.63         3.89 o                         
  -8   2   1          0.00          3.64         3.30 o                         
  -7   2   1        236.44        224.12         5.36 o                         
  -6   2   1        168.76        166.33         4.01 o                         
  -5   2   1          4.21          5.38         1.04 o                         
  -4   2   1         22.29         24.65         1.03 o                         
  -3   2   1         55.75         70.24         0.96 o                         
  -2   2   1      12892.26      12278.03        99.81 o                         
  -1   2   1      32084.11      27923.97        71.08 o                         
   0   2   1        607.36        637.38         9.78 o                         
   1   2   1          3.35          7.71         0.38 o                         
   2   2   1         42.83         29.80         0.59 o                         
   3   2   1          7.26          5.25         0.43 o                         
   4   2   1        470.10        477.73         2.73 o                         
   5   2   1          1.63          0.77         1.41 o                         
   6   2   1          0.03         -0.87         2.51 o                         
   7   2   1        159.14        162.46         4.65 o                         
   8   2   1         95.46        100.10         6.25 o                         
  -8   3   1        132.32        113.53         6.49 o                         
  -7   3   1         83.31         76.29         3.61 o                         
  -6   3   1        422.57        423.26         7.13 o                         
  -5   3   1         55.48         60.27         2.01 o                         
  -4   3   1         72.92         75.06         1.36 o                         
  -3   3   1        516.03        521.83         4.73 o                         
  -2   3   1       3510.64       3406.47        15.04 o                         
  -1   3   1        181.73        180.07         0.99 o                         
   0   3   1       4416.66       4366.42        26.64 o                         
   1   3   1        402.35        409.40         4.41 o                         
   2   3   1          0.28          0.56         0.36 o                         
   3   3   1         15.95          7.95         0.59 o                         
   4   3   1       1042.76       1069.92         3.81 o                         
   5   3   1          0.92          1.00         1.51 o                         
   6   3   1        446.21        461.72         6.78 o                         
   7   3   1          1.58          2.33         2.63 o                         
   8   3   1         27.34         42.91         9.64 o                         
  -8   4   1          5.27          2.92         3.14 o                         
  -7   4   1         16.73         17.08         2.22 o                         
  -6   4   1        298.07        288.29         3.99 o                         
  -5   4   1          8.88         16.22         1.65 o                         
  -4   4   1         17.61         17.34         1.52 o                         
  -3   4   1       1009.66        984.22         7.24 o                         
  -2   4   1        139.61        146.03         0.99 o                         
  -1   4   1       4636.14       4507.40        17.78 o                         
   0   4   1        413.01        432.11         2.17 o                         
   1   4   1       1773.95       1816.58        14.67 o                         
   2   4   1         13.61         17.76         0.47 o                         
   3   4   1        237.55        247.45         1.59 o                         
   4   4   1         71.66         77.21         1.36 o                         
   5   4   1         57.51         58.24         1.70 o                         
   6   4   1        189.16        183.48         3.51 o                         
   7   4   1         11.06          8.76         2.22 o                         
   8   4   1          1.29          3.04         3.14 o                         
  -8   5   1         27.19         23.12         2.82 o                         
  -7   5   1         21.39         23.30         2.77 o                         
  -6   5   1        101.60        108.55         2.94 o                         
  -5   5   1       1243.44       1215.84         5.07 o                         
  -4   5   1        204.76        207.34         5.53 o                         
  -3   5   1        453.51        471.34         3.34 o                         
  -2   5   1       2422.24       2593.24        13.48 o                         
  -1   5   1        108.44        112.53         1.12 o                         
   0   5   1         34.44         25.57         0.47 o                         
   1   5   1       1365.46       1371.89        17.78 o                         
   2   5   1        235.41        261.04         2.00 o                         
   3   5   1        596.59        580.29        11.00 o                         
   4   5   1        701.51        752.58         6.94 o                         
   5   5   1         87.74         79.21         1.89 o                         
   6   5   1        535.21        570.69         5.71 o                         
   7   5   1          1.59          4.13         1.93 o                         
   8   5   1          8.52          6.39         2.65 o                         
  -8   6   1          0.51         -2.32         2.33 o                         
  -7   6   1         62.37         66.01         2.89 o                         
  -6   6   1         21.12         11.24         1.70 o                         
  -5   6   1        347.94        334.67         5.43 o                         
  -4   6   1        628.10        629.38         3.77 o                         
  -3   6   1          8.70          5.25         0.59 o                         
  -2   6   1       3057.59       3097.90         7.34 o                         
  -1   6   1       1826.59       1755.87        15.48 o                         
   0   6   1       1227.79       1227.86         8.70 o                         
   1   6   1       1275.03       1511.58         7.04 o                         
   2   6   1       2876.06       2877.43        16.22 o                         
   3   6   1        113.92        108.80         1.34 o                         
   4   6   1        465.57        434.65         6.59 o                         
   5   6   1        342.09        355.42         3.68 o                         
   6   6   1        119.67        124.00         3.31 o                         
   7   6   1         34.32         34.26         2.44 o                         
   8   6   1         17.06         16.84         4.20 o                         
  -7   7   1          5.51         12.34         3.00 o                         
  -6   7   1         58.76         72.06         3.11 o                         
  -5   7   1        186.07        167.17         4.95 o                         
  -4   7   1          8.77         10.12         1.33 o                         
  -3   7   1        904.39        941.57         4.64 o                         
  -2   7   1       1930.26       1980.59         8.50 o                         
  -1   7   1        226.68        246.18         1.36 o                         
   0   7   1        892.89        886.73         5.23 o                         
   1   7   1         31.66         31.72         0.96 o                         
   2   7   1        594.31        563.28         4.27 o                         
   3   7   1        262.03        252.30         3.78 o                         
   4   7   1        569.03        601.20         7.73 o                         
   5   7   1        121.44        115.40         4.50 o                         
   6   7   1         20.02         21.44         2.13 o                         
   7   7   1          9.34          6.50         2.18 o                         
  -7   8   1         12.11          8.97         2.17 o                         
  -6   8   1         59.55         79.46         2.46 o                         
  -5   8   1        477.17        467.10         7.25 o                         
  -4   8   1          1.67          3.63         1.33 o                         
  -3   8   1         69.22         72.38         0.92 o                         
  -2   8   1          0.21          0.88         0.62 o                         
  -1   8   1        233.56        281.48         1.75 o                         
   0   8   1        240.89        247.02         1.85 o                         
   1   8   1        635.47        665.16         5.52 o                         
   2   8   1        550.31        611.70         4.54 o                         
   3   8   1         43.22         48.18         1.31 o                         
   4   8   1         66.57         75.55         1.93 o                         
   5   8   1          0.00          0.15         1.69 o                         
   6   8   1         26.72         37.07         1.88 o                         
   7   8   1         18.24         20.77         2.41 o                         
  -7   9   1          1.43          5.15         2.62 o                         
  -6   9   1        121.44        140.62         3.94 o                         
  -5   9   1        821.71        824.46        10.98 o                         
  -4   9   1          6.03          2.50         1.30 o                         
  -3   9   1         88.05         96.46         1.90 o                         
  -2   9   1         53.89         51.07         1.04 o                         
  -1   9   1          0.92          1.33         0.60 o                         
   0   9   1        290.49        286.76         1.78 o                         
   1   9   1         57.06         46.13         0.91 o                         
   2   9   1          0.11          0.29         0.66 o                         
   3   9   1        334.58        341.04         2.74 o                         
   4   9   1        635.50        640.02        22.97 o                         
   5   9   1         74.73         69.66         3.30 o                         
   6   9   1         63.69         54.53         2.74 o                         
   7   9   1         62.05         67.81         3.19 o                         
  -7  10   1         31.64         42.15         9.17 o                         
  -6  10   1         22.68         30.24         3.17 o                         
  -5  10   1          7.98         17.82         1.96 o                         
  -4  10   1         13.68         14.57         1.67 o                         
  -3  10   1         20.20         18.66         1.09 o                         
  -2  10   1         58.05         50.13         0.98 o                         
  -1  10   1        347.59        346.63         2.59 o                         
   0  10   1         20.99         31.68         1.17 o                         
   1  10   1          0.36         -0.17         0.94 o                         
   2  10   1        208.70        193.62         1.87 o                         
   3  10   1         70.27         77.19         2.07 o                         
   4  10   1         22.28         26.00         2.73 o                         
   5  10   1         97.97         96.02         3.58 o                         
   6  10   1         24.24         27.41         5.86 o                         
   7  10   1         27.08         33.12         4.68 o                         
  -6  11   1          2.07          3.77         4.79 o                         
  -5  11   1         67.98         69.92         2.82 o                         
  -4  11   1        143.78        122.75         2.73 o                         
  -3  11   1        160.25        161.98         2.04 o                         
  -2  11   1        388.01        376.30         2.75 o                         
  -1  11   1        224.30        212.19         4.94 o                         
   0  11   1        229.49        229.12         2.39 o                         
   1  11   1        191.75        196.32         2.24 o                         
   2  11   1        819.95        766.04        16.92 o                         
   3  11   1        676.43        682.65        11.45 o                         
   4  11   1          0.80          0.05         2.37 o                         
   5  11   1          0.53          0.45         2.46 o                         
   6  11   1          5.80          8.69         3.07 o                         
  -6  12   1         20.77         22.35         3.45 o                         
  -5  12   1        101.60        104.89         3.24 o                         
  -4  12   1        324.03        311.64         6.31 o                         
  -3  12   1         60.75         58.77         1.99 o                         
  -2  12   1         42.49         45.31         2.16 o                         
  -1  12   1        296.55        294.19         4.48 o                         
   0  12   1         35.54         40.88         1.64 o                         
   1  12   1        100.09        114.36         2.06 o                         
   2  12   1        309.43        304.42         7.14 o                         
   3  12   1        127.72        126.53         2.48 o                         
   4  12   1         69.17         88.30         4.27 o                         
   5  12   1         46.41         36.77         3.14 o                         
   6  12   1          2.33         -0.80         2.71 o                         
  -6  13   1         16.90         15.26         3.24 o                         
  -5  13   1         30.49         41.45         3.25 o                         
  -4  13   1         72.29         68.87         2.92 o                         
  -3  13   1         24.86         21.00         1.91 o                         
  -2  13   1         31.52         25.35         1.77 o                         
  -1  13   1        518.73        536.22         5.56 o                         
   0  13   1        289.94        288.37         4.82 o                         
   1  13   1        191.34        181.44         3.20 o                         
   2  13   1        623.99        590.21        13.42 o                         
   3  13   1         51.95         50.22         2.04 o                         
   4  13   1          6.64          4.67         2.23 o                         
   5  13   1        105.71        119.57         4.36 o                         
  -5  14   1          8.61         11.90         2.63 o                         
  -4  14   1        119.68        138.92         3.60 o                         
  -3  14   1        279.27        271.08         8.31 o                         
  -2  14   1         89.90         79.59         3.19 o                         
  -1  14   1         30.09         30.01         1.62 o                         
   0  14   1        549.13        541.30         7.95 o                         
   1  14   1        393.82        378.03         5.32 o                         
   2  14   1        440.28        436.08         7.60 o                         
   3  14   1         18.99         16.53         1.84 o                         
   4  14   1         14.45         13.21         2.92 o                         
   5  14   1         79.62         76.62         4.00 o                         
  -5  15   1         39.46         46.73         3.19 o                         
  -4  15   1        110.02         98.14         3.40 o                         
  -3  15   1         80.85         88.73         4.38 o                         
  -2  15   1        108.58        114.86         2.54 o                         
  -1  15   1         22.34         24.28         1.60 o                         
   0  15   1         16.75         24.86         1.67 o                         
   1  15   1         76.15         91.39         2.98 o                         
   2  15   1        109.66        105.31         3.03 o                         
   3  15   1        143.59        153.46         6.16 o                         
   4  15   1         85.40         82.98         5.87 o                         
  -4  16   1         13.89          4.58         3.38 o                         
  -3  16   1         17.44         24.42         3.42 o                         
  -2  16   1         96.58         90.66         2.46 o                         
  -1  16   1          5.46          3.24         1.48 o                         
   0  16   1          0.82          1.50         1.46 o                         
   1  16   1        126.05        130.97         3.02 o                         
   2  16   1         41.95         50.44         2.37 o                         
   3  16   1          2.36          2.50         2.22 o                         
   4  16   1          3.71          4.41         2.98 o                         
  -3  17   1         22.79         28.60         2.47 o                         
  -2  17   1         57.72         69.69         2.42 o                         
  -1  17   1         13.70         12.77         2.02 o                         
   0  17   1         21.17         19.02         1.78 o                         
   1  17   1          0.75          4.68         1.92 o                         
   2  17   1          0.04          1.44         2.01 o                         
   3  17   1         34.01         35.61         2.74 o                         
  -1  18   1        132.61        153.46         4.03 o                         
   0  18   1          4.95          5.24         2.35 o                         
   1  18   1          6.65          8.21         2.37 o                         
  -8   0   2        117.70        118.92         6.95 o                         
  -7   0   2         43.19         46.73         5.28 o                         
  -6   0   2          0.05         -2.48         3.69 o                         
  -5   0   2          2.76         -0.67         2.92 o                         
  -4   0   2        424.02        350.52         4.17 o                         
  -3   0   2        206.00        251.91         5.80 o                         
  -2   0   2      45891.83      38647.09       114.74 o                         
  -1   0   2       2368.25       2371.60        25.33 o                         
   0   0   2       1690.57       1708.14         6.41 o                         
   1   0   2       6128.01       6612.33        43.86 o                         
   2   0   2        110.39         69.86         1.87 o                         
   3   0   2        229.84        255.97         4.29 o                         
   4   0   2        696.37        726.89        13.29 o                         
   5   0   2         71.99         67.71         3.23 o                         
   6   0   2         96.38         95.70         5.18 o                         
   7   0   2        209.94        218.17         7.64 o                         
   8   0   2         74.66         56.97         6.23 o                         
  -8   1   2         15.59         11.82         4.74 o                         
  -7   1   2         92.82        100.68         4.25 o                         
  -6   1   2         30.49         28.06         2.92 o                         
  -5   1   2          0.66          0.28         1.05 o                         
  -4   1   2       1181.38       1239.37        10.19 o                         
  -3   1   2       1584.12       1477.23         7.39 o                         
  -2   1   2       1102.37       1132.86         4.12 o                         
  -1   1   2        329.82        373.07         4.87 o                         
   0   1   2         40.85         52.53         1.12 o                         
   1   1   2       3507.12       3614.14        26.85 o                         
   2   1   2        972.61        975.40         6.38 o                         
   3   1   2         18.80         18.07         0.93 o                         
   4   1   2         17.06         18.93         0.75 o                         
   5   1   2          2.36          1.21         1.14 o                         
   6   1   2         24.10         24.40         6.55 o                         
   7   1   2         12.35         11.51         3.31 o                         
   8   1   2         50.40         45.05         3.65 o                         
  -8   2   2         32.53         30.16         3.69 o                         
  -7   2   2         10.78          8.61         4.69 o                         
  -6   2   2          3.67         -0.73         2.30 o                         
  -5   2   2         21.70         25.04         1.18 o                         
  -4   2   2         73.75         63.21         1.10 o                         
  -3   2   2         62.50         75.95         0.89 o                         
  -2   2   2       1473.34       1500.04         4.85 o                         
  -1   2   2       1117.91       1147.65         8.88 o                         
   0   2   2       3075.70       3097.46        21.17 o                         
   1   2   2       1065.52       1078.73         8.10 o                         
   2   2   2       1065.59       1137.08         4.68 o                         
   3   2   2        169.42        177.85         1.69 o                         
   4   2   2        697.03        666.49         2.91 o                         
   5   2   2          1.76         -0.88         1.23 o                         
   6   2   2         12.25          8.84         2.28 o                         
   7   2   2          0.47          2.39         2.83 o                         
   8   2   2          0.52          3.20         3.52 o                         
  -8   3   2          5.48         12.14         4.90 o                         
  -7   3   2         77.10         62.30         3.12 o                         
  -6   3   2        458.72        449.97         9.84 o                         
  -5   3   2        174.44        166.62         2.05 o                         
  -4   3   2        225.90        289.02         4.77 o                         
  -3   3   2          2.40          7.14         0.62 o                         
  -2   3   2          3.58          1.18         0.44 o                         
  -1   3   2        787.09        758.23         4.35 o                         
   0   3   2        167.64        173.88         1.63 o                         
   1   3   2        382.97        372.11         3.71 o                         
   2   3   2         41.23         45.74         0.70 o                         
   3   3   2       1545.14       1574.79        10.20 o                         
   4   3   2          5.83          8.06         0.69 o                         
   5   3   2          3.14          1.98         1.27 o                         
   6   3   2          5.55          0.55         1.99 o                         
   7   3   2         17.12         17.25         2.90 o                         
   8   3   2         23.37         13.89         5.89 o                         
  -8   4   2          4.47          0.44         2.69 o                         
  -7   4   2         14.35         14.20         2.56 o                         
  -6   4   2        420.38        443.52         8.88 o                         
  -5   4   2        367.31        370.25         4.20 o                         
  -4   4   2         12.48         11.21         1.05 o                         
  -3   4   2       1874.92       1852.84        14.41 o                         
  -2   4   2        313.48        267.92         1.37 o                         
  -1   4   2       3456.22       3349.82        18.54 o                         
   0   4   2         40.30         47.48         0.75 o                         
   1   4   2        524.66        489.59         4.54 o                         
   2   4   2         43.41         40.01         0.81 o                         
   3   4   2        102.44        119.12         1.09 o                         
   4   4   2          3.83          7.71         0.77 o                         
   5   4   2         13.85         12.28         1.64 o                         
   6   4   2         68.31         66.44         3.82 o                         
   7   4   2         29.48         28.84         2.59 o                         
   8   4   2         30.79         26.94         3.45 o                         
  -8   5   2         14.60         11.99         2.81 o                         
  -7   5   2         38.42         35.05         2.61 o                         
  -6   5   2         49.07         48.46         1.84 o                         
  -5   5   2        365.49        353.67         5.14 o                         
  -4   5   2        519.89        535.89         3.82 o                         
  -3   5   2        519.90        527.22         3.30 o                         
  -2   5   2        552.96        508.29         2.37 o                         
  -1   5   2        175.86        202.78         2.44 o                         
   0   5   2         30.46         33.76         0.73 o                         
   1   5   2        409.30        405.04         3.41 o                         
   2   5   2        147.56        157.96         1.48 o                         
   3   5   2        886.10        955.57         3.83 o                         
   4   5   2         83.73         78.09         1.88 o                         
   5   5   2        273.67        279.28         2.85 o                         
   6   5   2         37.88         41.40         2.64 o                         
   7   5   2          7.62          9.46         2.22 o                         
   8   5   2         17.37         18.10         2.79 o                         
  -8   6   2          2.60         -2.28         2.34 o                         
  -7   6   2          7.59          4.28         2.16 o                         
  -6   6   2         96.21         85.59         2.03 o                         
  -5   6   2         61.70         55.65         1.88 o                         
  -4   6   2         68.01         65.14         1.32 o                         
  -3   6   2        132.71        115.48         0.97 o                         
  -2   6   2        258.45        288.89         2.46 o                         
  -1   6   2         76.03         82.54         1.04 o                         
   0   6   2       1005.19       1071.58         6.36 o                         
   1   6   2       1848.36       2003.92        14.33 o                         
   2   6   2        400.75        455.61         2.26 o                         
   3   6   2         29.65         35.78         0.96 o                         
   4   6   2          3.25          4.65         0.96 o                         
   5   6   2        102.70        105.30         1.90 o                         
   6   6   2         13.65         15.63         2.16 o                         
   7   6   2         35.35         29.70         3.26 o                         
  -8   7   2         48.74         29.38         2.99 o                         
  -7   7   2         75.87         72.98         2.76 o                         
  -6   7   2        147.87        124.16         3.12 o                         
  -5   7   2        425.56        419.23         3.91 o                         
  -4   7   2         79.31         84.88         2.01 o                         
  -3   7   2         25.09         17.26         0.66 o                         
  -2   7   2         27.29         20.35         0.89 o                         
  -1   7   2       2349.67       2442.65         7.19 o                         
   0   7   2        389.25        489.55         2.73 o                         
   1   7   2         30.39         40.69         0.54 o                         
   2   7   2       2280.23       2335.03        11.35 o                         
   3   7   2        496.06        506.47         3.11 o                         
   4   7   2        115.27        112.22         1.86 o                         
   5   7   2        329.56        302.94         6.88 o                         
   6   7   2         66.65         57.59         2.52 o                         
   7   7   2          0.91          0.06         2.02 o                         
  -7   8   2        185.24        190.19         3.73 o                         
  -6   8   2         56.29         57.44         2.19 o                         
  -5   8   2        165.77        141.20         2.80 o                         
  -4   8   2          1.68          5.32         1.15 o                         
  -3   8   2        217.54        228.84         1.88 o                         
  -2   8   2        323.70        331.35         6.91 o                         
  -1   8   2         18.33         11.42         0.66 o                         
   0   8   2        710.40        747.70         4.15 o                         
   1   8   2        679.82        660.13         4.49 o                         
   2   8   2        572.66        592.66         2.32 o                         
   3   8   2        200.06        181.79         2.26 o                         
   4   8   2        247.56        242.18         5.59 o                         
   5   8   2         42.73         42.77         2.47 o                         
   6   8   2        141.59        126.61         4.22 o                         
   7   8   2         30.59         39.62         2.80 o                         
  -7   9   2          8.40         17.98         3.09 o                         
  -6   9   2        511.22        478.24        10.24 o                         
  -5   9   2          3.53          4.36         1.67 o                         
  -4   9   2        677.00        681.15         4.11 o                         
  -3   9   2        706.44        695.57         4.19 o                         
  -2   9   2         28.30         30.81         1.06 o                         
  -1   9   2          0.06          0.97         0.69 o                         
   0   9   2         51.66         58.98         1.21 o                         
   1   9   2         45.53         40.35         2.92 o                         
   2   9   2        656.69        603.55        11.57 o                         
   3   9   2        267.04        289.66         4.17 o                         
   4   9   2         11.02          5.29         2.43 o                         
   5   9   2         54.30         47.48         2.46 o                         
   6   9   2        157.59        155.95         5.10 o                         
   7   9   2          2.13          1.72         2.49 o                         
  -7  10   2          2.68          5.91         2.08 o                         
  -6  10   2         65.95         64.40         2.92 o                         
  -5  10   2          5.09          5.88         1.89 o                         
  -4  10   2         15.06         19.56         1.37 o                         
  -3  10   2         14.32          8.32         1.07 o                         
  -2  10   2          3.23          1.34         0.90 o                         
  -1  10   2         17.08         24.82         0.86 o                         
   0  10   2        381.00        367.30         5.44 o                         
   1  10   2         25.24         29.70         1.17 o                         
   2  10   2        310.64        302.37         3.55 o                         
   3  10   2          8.43          8.50         1.51 o                         
   4  10   2        179.17        171.47         7.66 o                         
   5  10   2         32.21         38.35         4.33 o                         
   6  10   2         36.82         40.63         3.39 o                         
  -6  11   2        246.13        258.28         4.62 o                         
  -5  11   2         24.39         17.86         2.32 o                         
  -4  11   2         45.47         48.39         1.83 o                         
  -3  11   2         21.84         19.29         1.19 o                         
  -2  11   2        175.00        158.29         2.02 o                         
  -1  11   2        696.45        688.11         7.36 o                         
   0  11   2        387.63        373.47         3.36 o                         
   1  11   2        166.38        164.69         2.31 o                         
   2  11   2       1254.53       1237.61        14.89 o                         
   3  11   2        340.58        335.55         6.48 o                         
   4  11   2         24.43         37.10         2.87 o                         
   5  11   2         11.44         15.39         2.26 o                         
   6  11   2         83.52        104.73         4.10 o                         
  -6  12   2          2.48          0.26         2.20 o                         
  -5  12   2         60.54         72.46         3.39 o                         
  -4  12   2          1.14          0.29         1.46 o                         
  -3  12   2         11.13         13.16         1.49 o                         
  -2  12   2         31.91         38.09         1.90 o                         
  -1  12   2       1632.98       1636.24        17.34 o                         
   0  12   2        256.72        255.83         3.13 o                         
   1  12   2       1222.87       1224.23        14.83 o                         
   2  12   2          6.43          8.59         1.76 o                         
   3  12   2         62.29         52.76         2.96 o                         
   4  12   2        356.74        370.72        22.22 o                         
   5  12   2         43.02         58.36         2.80 o                         
   6  12   2         49.59         50.13         3.43 o                         
  -6  13   2         46.94         53.57         2.97 o                         
  -5  13   2         13.64         15.72         2.80 o                         
  -4  13   2         25.99         24.22         1.76 o                         
  -3  13   2        112.60        113.95         4.45 o                         
  -2  13   2         14.61         11.89         1.51 o                         
  -1  13   2         12.56         12.90         1.93 o                         
   0  13   2        190.72        209.77         3.13 o                         
   1  13   2        756.51        759.21        10.15 o                         
   2  13   2         34.78         34.17         2.10 o                         
   3  13   2        125.57        123.60         2.88 o                         
   4  13   2          0.46          0.72         3.43 o                         
   5  13   2         34.49         38.23         2.60 o                         
  -5  14   2          1.02         -3.14         3.94 o                         
  -4  14   2         93.77         82.68         3.02 o                         
  -3  14   2         10.09          9.12         2.99 o                         
  -2  14   2          5.60          2.53         1.87 o                         
  -1  14   2          8.20          6.91         1.67 o                         
   0  14   2        105.34        113.86         5.51 o                         
   1  14   2          6.01         12.84         1.94 o                         
   2  14   2         27.96         26.53         2.06 o                         
   3  14   2          3.18          3.01         1.70 o                         
   4  14   2         56.59         46.28         3.14 o                         
   5  14   2          3.18          3.06         2.85 o                         
  -5  15   2          6.44          8.79         3.35 o                         
  -4  15   2          0.36          1.87         2.24 o                         
  -3  15   2         56.83         52.60         4.38 o                         
  -2  15   2          6.25          3.83         2.17 o                         
  -1  15   2          0.12          0.28         1.61 o                         
   0  15   2          1.25          0.72         1.71 o                         
   1  15   2         37.23         28.38         2.54 o                         
   2  15   2          1.91          2.36         1.84 o                         
   3  15   2         93.13         92.44         6.02 o                         
   4  15   2          4.35          4.67         2.50 o                         
  -4  16   2         20.41         18.97         2.54 o                         
  -3  16   2         32.91         35.15         2.43 o                         
  -2  16   2        159.63        183.78         6.20 o                         
  -1  16   2         32.78         23.78         1.94 o                         
   0  16   2         39.74         40.85         2.16 o                         
   1  16   2        160.10        158.64         3.26 o                         
   2  16   2         32.08         33.26         2.14 o                         
   3  16   2          5.97          9.47         2.33 o                         
  -3  17   2        130.51        155.54         5.19 o                         
  -2  17   2         57.94         53.80         2.61 o                         
  -1  17   2         77.46         81.40         3.02 o                         
   0  17   2         78.36         83.84         4.28 o                         
   1  17   2         13.60         13.01         2.50 o                         
   2  17   2        178.27        178.11         3.72 o                         
  -1  18   2          0.04          0.30         2.49 o                         
   0  18   2        107.72        118.64         3.99 o                         
   1  18   2         35.82         34.78         2.41 o                         
  -8   1   3         14.43         22.42         8.23 o                         
  -7   1   3         46.11         43.90         3.37 o                         
  -6   1   3         53.34         53.77         3.31 o                         
  -5   1   3         64.07         60.14         1.68 o                         
  -4   1   3        352.78        461.76         4.06 o                         
  -3   1   3       1133.55       1197.88         6.46 o                         
  -2   1   3       5958.15       6279.06        41.77 o                         
  -1   1   3          8.61          4.11         0.42 o                         
   0   1   3      15047.80      14912.82        53.54 o                         
   1   1   3      19054.42      19064.54        58.96 o                         
   2   1   3        268.26        259.02         1.60 o                         
   3   1   3         10.95          9.98         0.61 o                         
   4   1   3        213.41        218.20         1.79 o                         
   5   1   3          7.63          5.91         1.23 o                         
   6   1   3         13.41         16.98         2.69 o                         
   7   1   3        209.49        200.87         5.01 o                         
   8   1   3         30.50         23.40         3.73 o                         
  -8   2   3         99.15        110.56         4.53 o                         
  -7   2   3         24.45         18.42         5.30 o                         
  -6   2   3        797.80        769.08        18.10 o                         
  -5   2   3        157.05        160.61         2.92 o                         
  -4   2   3        351.21        316.04         2.81 o                         
  -3   2   3       3283.99       3219.63        14.19 o                         
  -2   2   3        848.62        801.44         5.77 o                         
  -1   2   3        434.69        415.88         4.63 o                         
   0   2   3       2224.96       2141.06        17.22 o                         
   1   2   3        963.93        907.89         4.76 o                         
   2   2   3          1.87          2.06         0.52 o                         
   3   2   3          8.53          4.40         0.62 o                         
   4   2   3        243.99        255.42         1.90 o                         
   5   2   3         13.90         10.45         1.20 o                         
   6   2   3        411.48        401.89         4.97 o                         
   7   2   3        106.92         98.06         4.25 o                         
   8   2   3         69.88         73.12         4.39 o                         
  -8   3   3         46.25         41.25         3.82 o                         
  -7   3   3         54.39         55.05         3.05 o                         
  -6   3   3        191.88        195.59         4.02 o                         
  -5   3   3         68.34         59.31         1.55 o                         
  -4   3   3       3071.38       3105.06        16.42 o                         
  -3   3   3       1278.83       1250.72         6.33 o                         
  -2   3   3        233.07        215.90         1.63 o                         
  -1   3   3       4339.83       4217.72        32.74 o                         
   0   3   3        923.37        856.92         3.43 o                         
   1   3   3       1271.23       1307.78        15.52 o                         
   2   3   3       2039.32       2038.54        13.46 o                         
   3   3   3         65.32         87.06         1.22 o                         
   4   3   3        388.40        402.01         5.53 o                         
   5   3   3        223.72        235.05         2.69 o                         
   6   3   3          2.87          2.61         2.10 o                         
   7   3   3         65.49         53.04         3.03 o                         
   8   3   3         95.71         97.26         4.32 o                         
  -8   4   3         10.02          7.35         3.49 o                         
  -7   4   3         17.54         19.94         2.34 o                         
  -6   4   3        308.65        305.38         5.28 o                         
  -5   4   3         96.52         86.40         2.37 o                         
  -4   4   3        270.55        260.42         1.80 o                         
  -3   4   3         21.28         24.17         0.71 o                         
  -2   4   3       3623.33       3825.35        18.09 o                         
  -1   4   3        527.46        512.68         3.35 o                         
   0   4   3         14.45         15.47         2.80 o                         
   1   4   3         22.96         21.60         0.51 o                         
   2   4   3         32.43         53.24         1.88 o                         
   3   4   3        292.27        332.57         3.69 o                         
   4   4   3          4.37          9.43         0.74 o                         
   5   4   3         13.24         14.50         1.38 o                         
   6   4   3          9.07          7.67         2.06 o                         
   7   4   3          0.69          5.91         3.74 o                         
   8   4   3          0.00         -0.92         3.11 o                         
  -8   5   3         53.55         44.38         3.73 o                         
  -7   5   3        166.11        164.23         4.62 o                         
  -6   5   3        233.44        259.16         3.44 o                         
  -5   5   3        259.05        249.99         3.45 o                         
  -4   5   3         11.49         10.18         0.91 o                         
  -3   5   3          1.15          0.57         0.38 o                         
  -2   5   3        156.01        143.13         1.21 o                         
  -1   5   3       1320.49       1485.41        20.99 o                         
   0   5   3         16.59         14.96         0.78 o                         
   1   5   3        650.78        621.03         2.48 o                         
   2   5   3       3712.46       3891.65        10.69 o                         
   3   5   3       1519.10       1538.54         6.61 o                         
   4   5   3        517.29        517.48         3.22 o                         
   5   5   3          0.10          0.93         1.11 o                         
   6   5   3         61.55         53.31         2.48 o                         
   7   5   3          8.81         10.85         2.07 o                         
  -8   6   3         61.89         71.54         9.55 o                         
  -7   6   3          9.71         11.53         2.10 o                         
  -6   6   3         58.98         64.34         2.11 o                         
  -5   6   3         75.92         75.31         2.00 o                         
  -4   6   3          0.95          2.66         0.92 o                         
  -3   6   3       1046.51        964.09         5.58 o                         
  -2   6   3       3815.08       3945.46        21.16 o                         
  -1   6   3        471.93        471.87         3.97 o                         
   0   6   3        317.66        278.62         3.79 o                         
   1   6   3       2151.87       2139.40        20.14 o                         
   2   6   3        214.81        256.18         2.47 o                         
   3   6   3       2077.84       2054.38         5.98 o                         
   4   6   3        152.69        156.95         1.65 o                         
   5   6   3        535.42        484.24         9.15 o                         
   6   6   3          0.10          4.83         2.04 o                         
   7   6   3          6.47         10.69         2.23 o                         
  -7   7   3        102.99        112.02         2.91 o                         
  -6   7   3         49.97         54.54         1.84 o                         
  -5   7   3         98.42        105.62         2.17 o                         
  -4   7   3       1780.75       1732.66        15.68 o                         
  -3   7   3          1.92          1.54         0.73 o                         
  -2   7   3        557.56        573.63         4.49 o                         
  -1   7   3        500.87        454.61         5.69 o                         
   0   7   3         19.45         11.59         0.77 o                         
   1   7   3         13.28         14.05         0.78 o                         
   2   7   3        889.23        865.90         5.94 o                         
   3   7   3        117.28        116.48         1.35 o                         
   4   7   3        118.38        110.27         1.63 o                         
   5   7   3        310.82        313.01         4.78 o                         
   6   7   3         16.98         34.67         2.24 o                         
   7   7   3         20.07         22.22         5.57 o                         
  -7   8   3          6.18          9.12         1.95 o                         
  -6   8   3          5.24          1.48         1.73 o                         
  -5   8   3        138.48        143.85         2.39 o                         
  -4   8   3         39.50         46.38         2.04 o                         
  -3   8   3         40.92         39.44         1.94 o                         
  -2   8   3         10.76          5.76         0.90 o                         
  -1   8   3        802.88        850.28         6.83 o                         
   0   8   3         47.45         49.24         1.78 o                         
   1   8   3        321.54        312.19         2.45 o                         
   2   8   3          0.27          2.88         0.88 o                         
   3   8   3          2.62          4.67         0.99 o                         
   4   8   3        203.63        207.01         2.72 o                         
   5   8   3         20.81         41.44         2.47 o                         
   6   8   3         93.00         85.06         4.95 o                         
   7   8   3          0.14          4.61         3.71 o                         
  -7   9   3        109.30        103.29         3.41 o                         
  -6   9   3          0.76         -2.01         2.01 o                         
  -5   9   3          9.31         14.98         2.52 o                         
  -4   9   3        239.17        235.99         2.67 o                         
  -3   9   3        148.64        144.32         1.99 o                         
  -2   9   3        441.73        428.63         6.29 o                         
  -1   9   3        161.50        189.51         3.53 o                         
   0   9   3        493.87        516.85         6.60 o                         
   1   9   3        773.38        777.47         9.27 o                         
   2   9   3        537.35        504.92         7.92 o                         
   3   9   3        257.66        249.69         2.59 o                         
   4   9   3          1.39          0.68         1.43 o                         
   5   9   3        131.94        154.88         5.40 o                         
   6   9   3         12.29         13.00         3.77 o                         
   7   9   3          2.53         -6.73         6.73 o                         
  -7  10   3          0.50         -2.87         2.87 o                         
  -6  10   3         13.62         19.33         2.15 o                         
  -5  10   3          2.27          5.65         1.80 o                         
  -4  10   3          0.45         -0.17         1.36 o                         
  -3  10   3        364.09        367.96         3.69 o                         
  -2  10   3        163.46        144.63         2.41 o                         
  -1  10   3        122.48        115.76         1.90 o                         
   0  10   3        217.90        208.38         6.12 o                         
   1  10   3         73.51         72.09         1.55 o                         
   2  10   3         12.83         15.98         1.45 o                         
   3  10   3        225.30        217.35         6.35 o                         
   4  10   3         22.00         26.40         2.22 o                         
   5  10   3         34.61         35.44         2.30 o                         
   6  10   3          0.25         -0.74         4.29 o                         
  -6  11   3         58.06         73.77         2.68 o                         
  -5  11   3         75.76         68.80         2.68 o                         
  -4  11   3         95.08        116.42         2.25 o                         
  -3  11   3         17.93         12.13         1.39 o                         
  -2  11   3         28.14         27.74         1.67 o                         
  -1  11   3        496.55        498.26        10.41 o                         
   0  11   3          0.03          2.38         1.42 o                         
   1  11   3        208.02        200.80         2.41 o                         
   2  11   3          4.50          7.20         1.54 o                         
   3  11   3          4.67          0.91         1.58 o                         
   4  11   3        105.34        100.06         3.57 o                         
   5  11   3         50.18         69.69         3.91 o                         
   6  11   3         48.97         57.55         4.16 o                         
  -6  12   3         76.29         69.40         2.99 o                         
  -5  12   3        111.54        108.07         6.02 o                         
  -4  12   3         17.32         12.24         1.52 o                         
  -3  12   3         27.26         29.22         1.68 o                         
  -2  12   3         29.18         31.62         1.84 o                         
  -1  12   3         73.96         58.26         3.05 o                         
   0  12   3        570.85        588.93         4.52 o                         
   1  12   3        117.81        110.03         2.41 o                         
   2  12   3          1.04          2.80         1.61 o                         
   3  12   3        145.04        123.17         2.55 o                         
   4  12   3          0.02          1.41         2.85 o                         
   5  12   3         17.24         16.38         2.12 o                         
   6  12   3         57.19         69.27         3.95 o                         
  -6  13   3         12.31         11.32         2.21 o                         
  -5  13   3          3.91         -0.40         1.90 o                         
  -4  13   3         11.18         12.23         1.56 o                         
  -3  13   3         36.84         30.78         1.88 o                         
  -2  13   3          6.55         12.47         1.95 o                         
  -1  13   3        174.91        152.66         5.36 o                         
   0  13   3        104.21        110.79         2.60 o                         
   1  13   3        606.97        618.52         6.26 o                         
   2  13   3          4.63          1.71         1.57 o                         
   3  13   3         13.65         11.21         1.76 o                         
   4  13   3          6.53          2.74         2.73 o                         
   5  13   3         12.04         15.53         2.35 o                         
  -5  14   3          0.92         -2.35         2.35 o                         
  -4  14   3         19.26         18.37         2.23 o                         
  -3  14   3        148.32        148.05         3.29 o                         
  -2  14   3        464.56        439.91        11.67 o                         
  -1  14   3        299.94        310.53        10.99 o                         
   0  14   3        777.94        748.50         9.67 o                         
   1  14   3          3.42         11.07         1.99 o                         
   2  14   3          0.54         -0.98         1.51 o                         
   3  14   3        182.08        186.03         4.31 o                         
   4  14   3          7.55         16.51         4.37 o                         
   5  14   3          0.17          2.25         2.43 o                         
  -4  15   3         75.30         81.74         3.75 o                         
  -3  15   3         68.97         68.40         2.69 o                         
  -2  15   3        160.32        163.76         3.28 o                         
  -1  15   3        167.89        184.87         5.61 o                         
   0  15   3        108.88        109.84         2.68 o                         
   1  15   3          7.15         10.96         1.79 o                         
   2  15   3         62.91         59.94         3.26 o                         
   3  15   3          0.97          0.60         1.79 o                         
   4  15   3         56.06         56.85         3.45 o                         
  -4  16   3         41.80         50.16         2.68 o                         
  -3  16   3          5.34          2.59         3.11 o                         
  -2  16   3          2.01          2.56         2.36 o                         
  -1  16   3         46.86         49.98         5.11 o                         
   0  16   3         22.13         28.14         1.87 o                         
   1  16   3         49.37         51.36         2.39 o                         
   2  16   3          8.58          4.07         3.17 o                         
   3  16   3          3.71          2.16         2.39 o                         
  -3  17   3          3.63          4.30         2.74 o                         
  -2  17   3          6.45          3.37         2.19 o                         
  -1  17   3          0.11         -2.05         2.75 o                         
   0  17   3         21.77         21.86         3.84 o                         
   1  17   3         55.20         61.53         2.73 o                         
   2  17   3          0.12         -1.40         1.92 o                         
  -1  18   3         10.73         11.56         4.13 o                         
   0  18   3        112.02        123.10         5.78 o                         
  -8   0   4         41.05         36.90         5.30 o                         
  -7   0   4         49.21         44.90         5.42 o                         
  -6   0   4        480.36        511.48        14.02 o                         
  -5   0   4        307.70        318.42         3.55 o                         
  -4   0   4       6460.40       6654.93        40.81 o                         
  -3   0   4       1350.71       1353.75         9.20 o                         
  -2   0   4        229.57        217.10         2.07 o                         
  -1   0   4       1010.47        902.70         6.14 o                         
   0   0   4       9438.67       9382.54        21.35 o                         
   1   0   4      12938.00      13633.87        40.90 o                         
   2   0   4        563.75        582.36         9.21 o                         
   3   0   4        758.57        732.22        13.05 o                         
   4   0   4        274.42        285.34         5.81 o                         
   5   0   4        148.52        153.35         3.42 o                         
   6   0   4        396.07        396.25         8.16 o                         
   7   0   4        153.88        159.80         6.92 o                         
   8   0   4        240.37        272.59         8.22 o                         
  -8   1   4         24.09         20.91         3.60 o                         
  -7   1   4         16.19         11.21         3.18 o                         
  -6   1   4         57.68         50.26         3.21 o                         
  -5   1   4        681.45        683.65         6.93 o                         
  -4   1   4       1140.38       1216.50        12.32 o                         
  -3   1   4        135.92        166.75         2.91 o                         
  -2   1   4       3186.28       3209.44        22.88 o                         
  -1   1   4        274.63        324.97         3.39 o                         
   0   1   4      18287.98      18734.10       155.73 o                         
   1   1   4        131.59        178.07         2.43 o                         
   2   1   4        335.52        346.14         4.64 o                         
   3   1   4         72.34         86.48         2.22 o                         
   4   1   4         99.09         99.80         1.40 o                         
   5   1   4         23.61         26.87         1.41 o                         
   6   1   4         64.44         65.02         2.25 o                         
   7   1   4         55.59         66.93         3.59 o                         
   8   1   4          0.00         16.57         8.74 o                         
  -8   2   4         10.80          7.84         3.11 o                         
  -7   2   4         31.25         22.33         3.09 o                         
  -6   2   4         84.45         60.00         2.51 o                         
  -5   2   4          3.67          1.80         1.07 o                         
  -4   2   4        410.28        416.84         3.28 o                         
  -3   2   4          0.19          0.17         0.41 o                         
  -2   2   4       1109.47       1060.53         9.59 o                         
  -1   2   4       2616.47       2708.16        28.33 o                         
   0   2   4       6316.42       6311.59        38.23 o                         
   1   2   4        323.70        339.85         4.25 o                         
   2   2   4       2783.09       2913.99        11.54 o                         
   3   2   4         76.40         98.23         2.62 o                         
   4   2   4         19.53         25.50         0.94 o                         
   5   2   4         91.47         85.70         1.78 o                         
   6   2   4          2.20          3.37         1.70 o                         
   7   2   4          3.78          6.67         3.24 o                         
  -8   3   4          8.18         19.60         5.01 o                         
  -7   3   4         82.12         73.59         3.24 o                         
  -6   3   4         15.77         14.01         1.56 o                         
  -5   3   4        296.46        296.23         3.48 o                         
  -4   3   4       1472.13       1583.91        12.22 o                         
  -3   3   4         20.91         13.04         0.57 o                         
  -2   3   4          0.23          1.40         0.37 o                         
  -1   3   4       1006.41       1036.88         8.96 o                         
   0   3   4        964.69        896.57         5.35 o                         
   1   3   4       2676.63       2732.71        23.23 o                         
   2   3   4        237.08        235.99         3.20 o                         
   3   3   4          6.91          4.34         0.90 o                         
   4   3   4         24.00         23.51         0.82 o                         
   5   3   4         20.65         25.60         1.41 o                         
   6   3   4          5.80          8.96         1.54 o                         
   7   3   4         30.69         40.19         3.26 o                         
  -8   4   4         26.98         23.46         3.55 o                         
  -7   4   4        128.00        141.92         3.90 o                         
  -6   4   4         13.97         13.42         1.83 o                         
  -5   4   4        113.89        104.84         1.92 o                         
  -4   4   4       1051.08       1071.20         6.39 o                         
  -3   4   4       2499.69       2491.60         7.70 o                         
  -2   4   4       1065.70       1034.26         6.37 o                         
  -1   4   4         97.05         71.85         1.20 o                         
   0   4   4         10.40         21.59         0.78 o                         
   1   4   4        548.24        513.81         3.79 o                         
   2   4   4        575.29        494.66         2.28 o                         
   3   4   4         84.74         87.85         1.15 o                         
   4   4   4          2.27          4.50         0.74 o                         
   5   4   4        192.01        195.69         3.07 o                         
   6   4   4         46.87         48.21         2.09 o                         
   7   4   4        109.87        114.96         3.64 o                         
  -8   5   4         43.51         45.85         3.86 o                         
  -7   5   4          5.75          4.28         2.41 o                         
  -6   5   4        427.36        419.71         7.21 o                         
  -5   5   4         97.79        100.34         2.09 o                         
  -4   5   4        165.24        154.71         1.56 o                         
  -3   5   4         57.37         49.87         0.79 o                         
  -2   5   4       2678.05       2717.65        12.81 o                         
  -1   5   4         12.83         32.39         0.89 o                         
   0   5   4       1246.33       1207.80         4.53 o                         
   1   5   4        611.74        587.24         4.68 o                         
   2   5   4        404.69        403.77         2.92 o                         
   3   5   4        894.43        908.86         3.51 o                         
   4   5   4        482.21        470.70         4.73 o                         
   5   5   4         12.32          8.92         1.23 o                         
   6   5   4        218.29        214.49         4.05 o                         
   7   5   4          2.18          2.99         2.07 o                         
  -8   6   4          0.57         -3.60         3.60 o                         
  -7   6   4         18.24         19.30         2.56 o                         
  -6   6   4         41.34         36.00         2.54 o                         
  -5   6   4         24.47         16.05         1.59 o                         
  -4   6   4         33.82         26.82         1.23 o                         
  -3   6   4         16.38         19.24         0.66 o                         
  -2   6   4        553.46        616.44         3.99 o                         
  -1   6   4        645.33        653.34         3.78 o                         
   0   6   4        660.80        695.44         2.82 o                         
   1   6   4         27.83         48.81         1.11 o                         
   2   6   4          2.33          4.68         0.67 o                         
   3   6   4        759.34        740.37         4.75 o                         
   4   6   4         20.59         22.81         1.05 o                         
   5   6   4        527.51        512.35         6.74 o                         
   6   6   4         15.13         14.97         1.82 o                         
   7   6   4          0.30          1.79         3.01 o                         
  -7   7   4          1.16          0.19         2.55 o                         
  -6   7   4          0.30          0.53         1.47 o                         
  -5   7   4          7.93          3.33         1.41 o                         
  -4   7   4        160.84        163.78         2.15 o                         
  -3   7   4          0.41          1.15         0.71 o                         
  -2   7   4        272.71        292.02         3.75 o                         
  -1   7   4        196.14        206.18         4.38 o                         
   0   7   4        823.20        876.54        14.40 o                         
   1   7   4        700.05        722.86         7.59 o                         
   2   7   4       2374.87       2503.82        10.12 o                         
   3   7   4        429.28        447.51         3.68 o                         
   4   7   4         67.43         75.29         1.67 o                         
   5   7   4         94.19        104.69         2.03 o                         
   6   7   4          3.51          2.71         3.59 o                         
   7   7   4          1.12         -2.03         3.79 o                         
  -7   8   4          1.78          2.46         2.24 o                         
  -6   8   4         29.03         47.46         3.07 o                         
  -5   8   4         20.75         15.80         1.80 o                         
  -4   8   4       1011.47        957.41         7.32 o                         
  -3   8   4          0.27         -0.26         0.96 o                         
  -2   8   4         32.50         36.86         1.78 o                         
  -1   8   4        544.75        486.51         5.35 o                         
   0   8   4        551.12        519.80         4.20 o                         
   1   8   4          0.05         -0.23         1.21 o                         
   2   8   4        795.33        788.59         7.65 o                         
   3   8   4        134.94        126.30         1.85 o                         
   4   8   4         24.57         26.72         2.79 o                         
   5   8   4         88.51        109.82         4.42 o                         
   6   8   4          3.23          1.12         3.68 o                         
   7   8   4          6.11         10.01         8.78 o                         
  -7   9   4         32.94         48.29         3.63 o                         
  -6   9   4        136.91        146.43         5.63 o                         
  -5   9   4        552.41        559.75         5.78 o                         
  -4   9   4        190.26        191.24         2.46 o                         
  -3   9   4        296.69        289.96         6.46 o                         
  -2   9   4        168.57        170.92         3.30 o                         
  -1   9   4        316.86        311.85         7.61 o                         
   0   9   4         81.35         66.49         5.06 o                         
   1   9   4        321.68        322.94         6.16 o                         
   2   9   4         29.07         29.81         1.20 o                         
   3   9   4        475.59        442.51         3.16 o                         
   4   9   4        546.57        566.80        10.54 o                         
   5   9   4         51.83         55.32         2.14 o                         
   6   9   4         73.76         98.91         9.62 o                         
  -7  10   4         10.84         15.91         2.82 o                         
  -6  10   4         48.75         49.17         2.73 o                         
  -5  10   4         53.83         59.78         2.37 o                         
  -4  10   4          0.64         -0.53         1.38 o                         
  -3  10   4          0.15         -0.43         1.26 o                         
  -2  10   4          2.45          1.72         1.34 o                         
  -1  10   4        237.28        240.28         4.88 o                         
   0  10   4        700.60        687.78        15.28 o                         
   1  10   4         67.49         62.75         1.60 o                         
   2  10   4        251.29        239.62         6.21 o                         
   3  10   4          6.26          5.73         1.48 o                         
   4  10   4        650.08        632.19         5.84 o                         
   5  10   4         28.87         30.63         2.41 o                         
   6  10   4          2.58          1.31         6.11 o                         
  -6  11   4         47.58         39.91         2.39 o                         
  -5  11   4          0.35          1.22         1.66 o                         
  -4  11   4         22.33         17.53         1.46 o                         
  -3  11   4          1.29          0.30         1.35 o                         
  -2  11   4        196.72        182.16         2.76 o                         
  -1  11   4          3.49          4.42         1.86 o                         
   0  11   4        800.97        793.03        14.98 o                         
   1  11   4        440.70        408.87         4.83 o                         
   2  11   4         33.97         44.86         2.52 o                         
   3  11   4          0.13         -1.39         1.50 o                         
   4  11   4        147.50        170.14         5.53 o                         
   5  11   4         36.07         28.37         2.67 o                         
   6  11   4         19.30         25.12         5.56 o                         
  -6  12   4          7.26         12.21         4.64 o                         
  -5  12   4         17.10          8.88         3.80 o                         
  -4  12   4          4.64          8.35         1.59 o                         
  -3  12   4        152.67        152.65         2.59 o                         
  -2  12   4         42.50         40.82         2.44 o                         
  -1  12   4        242.37        221.24         7.46 o                         
   0  12   4       1418.72       1420.66         8.28 o                         
   1  12   4          2.38          0.53         1.83 o                         
   2  12   4        837.18        801.26         6.56 o                         
   3  12   4          0.03          1.15         1.60 o                         
   4  12   4         36.26         44.54         3.76 o                         
   5  12   4         14.63         15.24         2.35 o                         
  -5  13   4         14.49         15.02         2.53 o                         
  -4  13   4          1.13         -0.77         1.69 o                         
  -3  13   4         29.76         32.33         1.77 o                         
  -2  13   4         96.02         99.72         2.57 o                         
  -1  13   4         79.77         79.92         6.92 o                         
   0  13   4        178.42        165.26         3.59 o                         
   1  13   4        198.61        210.53         3.44 o                         
   2  13   4          7.05          4.31         1.70 o                         
   3  13   4         96.31         93.78         2.55 o                         
   4  13   4         35.93         36.79         2.65 o                         
   5  13   4         44.08         40.23         3.45 o                         
  -5  14   4          9.53          3.94         1.68 o                         
  -4  14   4          4.04          2.49         1.92 o                         
  -3  14   4         35.09         27.73         2.36 o                         
  -2  14   4        199.81        215.82         7.28 o                         
  -1  14   4        168.78        176.37         4.34 o                         
   0  14   4         19.27         23.74         2.31 o                         
   1  14   4         22.98         21.28         2.15 o                         
   2  14   4          0.01         -0.31         1.54 o                         
   3  14   4          1.72          2.32         1.75 o                         
   4  14   4          5.90          8.71         2.20 o                         
  -4  15   4          5.24         -0.28         2.16 o                         
  -3  15   4          0.39         -1.05         1.93 o                         
  -2  15   4         13.71         16.93         2.19 o                         
  -1  15   4         10.07         10.94         2.21 o                         
   0  15   4          3.71          7.09         2.04 o                         
   1  15   4          6.05          5.85         1.73 o                         
   2  15   4         15.19         12.52         1.73 o                         
   3  15   4         10.20          8.42         1.95 o                         
   4  15   4          4.12          3.93         2.24 o                         
  -3  16   4         24.29         20.59         2.33 o                         
  -2  16   4         68.43         68.98         2.57 o                         
  -1  16   4        211.56        198.41         8.48 o                         
   0  16   4        120.23        127.16         2.97 o                         
   1  16   4          9.19          6.03         2.49 o                         
   2  16   4         16.44         18.47         1.99 o                         
   3  16   4         24.74         25.17         2.24 o                         
  -2  17   4         92.73         97.61         2.96 o                         
  -1  17   4         10.58         15.30         4.44 o                         
   0  17   4         75.91         79.17         3.38 o                         
   1  17   4         74.74         77.32         3.32 o                         
   2  17   4          1.82          3.09         2.88 o                         
  -8   1   5          0.99         -2.70         3.47 o                         
  -7   1   5         17.43         18.27         2.61 o                         
  -6   1   5          0.96          4.76         1.87 o                         
  -5   1   5         81.30         83.90         1.67 o                         
  -4   1   5        596.37        614.61         4.75 o                         
  -3   1   5         66.97         92.32         1.26 o                         
  -2   1   5        475.20        510.49         4.97 o                         
  -1   1   5        357.76        305.66         4.49 o                         
   0   1   5         41.35         38.74         1.09 o                         
   1   1   5        486.37        500.92         5.71 o                         
   2   1   5         42.39         36.86         1.48 o                         
   3   1   5        531.46        497.14         5.66 o                         
   4   1   5        197.32        203.83         2.06 o                         
   5   1   5          5.10          6.73         1.38 o                         
   6   1   5          4.02          5.25         1.81 o                         
   7   1   5          3.54         11.28         2.03 o                         
  -8   2   5         74.15         71.26         4.25 o                         
  -7   2   5          9.74          5.24         2.49 o                         
  -6   2   5        572.51        581.96        12.22 o                         
  -5   2   5        904.84        910.39         4.71 o                         
  -4   2   5        129.37        116.86         2.05 o                         
  -3   2   5       1397.50       1432.43         7.63 o                         
  -2   2   5         15.26          7.44         0.49 o                         
  -1   2   5        127.86        131.56         1.76 o                         
   0   2   5       3798.21       3857.24        23.45 o                         
   1   2   5         52.12         47.13         1.09 o                         
   2   2   5        648.79        687.61         3.24 o                         
   3   2   5         18.53         17.29         1.11 o                         
   4   2   5        618.45        591.91         4.04 o                         
   5   2   5         58.54         51.38         1.65 o                         
   6   2   5        134.28        145.44         4.43 o                         
   7   2   5        191.81        196.65         3.37 o                         
  -8   3   5         12.26          5.26         3.57 o                         
  -7   3   5        137.70        115.86         4.06 o                         
  -6   3   5        167.96        172.02         4.96 o                         
  -5   3   5        480.24        483.28         5.14 o                         
  -4   3   5         28.18         26.52         0.83 o                         
  -3   3   5       1358.48       1423.91        17.99 o                         
  -2   3   5        101.19         86.06         1.57 o                         
  -1   3   5       1692.30       1679.22        23.14 o                         
   0   3   5        117.32        144.62         3.09 o                         
   1   3   5        651.65        697.04         6.46 o                         
   2   3   5       1186.15       1187.08         8.44 o                         
   3   3   5         38.01         38.09         1.27 o                         
   4   3   5         27.96         27.79         1.56 o                         
   5   3   5         35.83         34.41         1.35 o                         
   6   3   5        220.92        225.08         6.20 o                         
   7   3   5          3.82          6.57         2.21 o                         
  -8   4   5          0.02          0.70         3.14 o                         
  -7   4   5          1.29          2.20         2.43 o                         
  -6   4   5         40.51         38.45         2.15 o                         
  -5   4   5        799.66        729.34         5.37 o                         
  -4   4   5        261.19        271.53         1.76 o                         
  -3   4   5         79.51         77.58         1.14 o                         
  -2   4   5        858.31        857.66        10.73 o                         
  -1   4   5         30.80         33.98         1.48 o                         
   0   4   5        133.50        142.76         1.63 o                         
   1   4   5       1666.20       1760.91        11.38 o                         
   2   4   5        238.98        275.87         2.03 o                         
   3   4   5        140.18        153.93         2.86 o                         
   4   4   5         54.33         48.60         1.46 o                         
   5   4   5         25.37         23.70         1.31 o                         
   6   4   5          3.75          8.45         1.60 o                         
   7   4   5         19.04         14.40         1.89 o                         
  -8   5   5         29.20         24.08         4.59 o                         
  -7   5   5         21.98         22.48         2.68 o                         
  -6   5   5         31.92         29.35         2.11 o                         
  -5   5   5        433.48        435.26         3.56 o                         
  -4   5   5        128.73        111.47         1.44 o                         
  -3   5   5          8.57         12.42         0.53 o                         
  -2   5   5          0.02          0.74         0.30 o                         
  -1   5   5        318.97        332.54         2.30 o                         
   0   5   5       3497.48       3607.69        34.71 o                         
   1   5   5       1603.45       1723.68        14.63 o                         
   2   5   5       1349.81       1375.07        16.07 o                         
   3   5   5        419.36        404.44         3.16 o                         
   4   5   5          9.57         13.08         1.12 o                         
   5   5   5          4.41          3.78         1.36 o                         
   6   5   5         53.94         50.85         2.14 o                         
   7   5   5         18.74         14.17         2.19 o                         
  -8   6   5          5.46          8.92         2.95 o                         
  -7   6   5         10.68         10.11         2.62 o                         
  -6   6   5         23.75         26.23         2.03 o                         
  -5   6   5        102.64         93.74         2.28 o                         
  -4   6   5       1150.62       1131.68         9.88 o                         
  -3   6   5          0.21          0.03         0.54 o                         
  -2   6   5         16.69         13.15         0.70 o                         
  -1   6   5        653.88        632.90         7.34 o                         
   0   6   5         16.77         17.47         0.83 o                         
   1   6   5        363.31        287.98         4.87 o                         
   2   6   5       1719.83       1811.73        14.20 o                         
   3   6   5         78.85         66.61         1.64 o                         
   4   6   5        335.46        341.88         3.75 o                         
   5   6   5          8.07          6.80         1.56 o                         
   6   6   5        193.16        184.20         9.33 o                         
   7   6   5          1.99          0.32         3.91 o                         
  -7   7   5          7.21          5.69         2.02 o                         
  -6   7   5        194.54        182.19         3.17 o                         
  -5   7   5         92.04         81.36         2.73 o                         
  -4   7   5        337.17        343.66         3.17 o                         
  -3   7   5        110.24        105.67         1.40 o                         
  -2   7   5        144.55        154.28         2.16 o                         
  -1   7   5         75.40         80.01         2.21 o                         
   0   7   5          7.25         17.57         1.07 o                         
   1   7   5          3.58          4.56         0.92 o                         
   2   7   5        156.41        154.44         7.24 o                         
   3   7   5        409.32        392.20         4.21 o                         
   4   7   5         11.05         10.08         1.09 o                         
   5   7   5        185.60        184.15         3.30 o                         
   6   7   5         15.99         14.83         2.59 o                         
   7   7   5         11.80         13.77         3.93 o                         
  -7   8   5         30.64         26.91         2.55 o                         
  -6   8   5        128.99        115.85         3.53 o                         
  -5   8   5          0.17          0.15         2.12 o                         
  -4   8   5        111.72        102.52         4.29 o                         
  -3   8   5        178.72        172.08         2.02 o                         
  -2   8   5         73.27         74.59         2.42 o                         
  -1   8   5          0.23          0.41         1.23 o                         
   0   8   5        177.46        179.86         2.08 o                         
   1   8   5         93.77         91.07         2.40 o                         
   2   8   5       1221.96       1244.61        17.14 o                         
   3   8   5        152.88        144.30         2.98 o                         
   4   8   5         42.92         45.44         1.58 o                         
   5   8   5         16.92         17.91         1.69 o                         
   6   8   5         53.67         46.64         3.22 o                         
  -7   9   5          0.30         -0.16         2.49 o                         
  -6   9   5         44.09         55.56         4.62 o                         
  -5   9   5        130.11        109.35         3.16 o                         
  -4   9   5        228.68        217.73         2.59 o                         
  -3   9   5         47.64         41.78         1.60 o                         
  -2   9   5          0.65          0.21         1.29 o                         
  -1   9   5        567.91        578.95         8.88 o                         
   0   9   5        676.59        676.08         5.41 o                         
   1   9   5        293.69        299.20         6.57 o                         
   2   9   5        319.75        320.71         3.61 o                         
   3   9   5        103.98        107.86         1.94 o                         
   4   9   5         23.76         18.98         2.78 o                         
   5   9   5          1.96          1.23         1.95 o                         
   6   9   5         53.26         53.13         3.13 o                         
  -7  10   5         72.69        105.33         3.74 o                         
  -6  10   5         31.45         17.31         2.52 o                         
  -5  10   5        171.15        187.02         4.18 o                         
  -4  10   5         11.54          8.17         1.29 o                         
  -3  10   5         37.54         33.34         1.53 o                         
  -2  10   5        362.56        353.71         4.81 o                         
  -1  10   5        745.61        718.27        15.48 o                         
   0  10   5          0.26          0.54         1.41 o                         
   1  10   5        264.09        253.48         3.68 o                         
   2  10   5         21.68         15.98         1.47 o                         
   3  10   5         56.16         49.07         1.95 o                         
   4  10   5          1.52          2.91         2.89 o                         
   5  10   5          0.36          0.20         1.66 o                         
   6  10   5          0.05          4.07         3.69 o                         
  -6  11   5         63.58         64.08         2.93 o                         
  -5  11   5          0.80          0.29         2.15 o                         
  -4  11   5          0.32         -1.40         1.40 o                         
  -3  11   5         59.53         66.14         2.55 o                         
  -2  11   5          0.81          2.49         1.45 o                         
  -1  11   5         42.49         44.19         2.52 o                         
   0  11   5        440.42        463.55         8.81 o                         
   1  11   5        208.44        209.81         5.72 o                         
   2  11   5        255.59        247.62         4.56 o                         
   3  11   5        136.57        142.64         4.61 o                         
   4  11   5          6.64          8.77         2.42 o                         
   5  11   5         13.05          8.42         2.18 o                         
   6  11   5         12.09         15.10         6.41 o                         
  -6  12   5         31.07         26.72         2.63 o                         
  -5  12   5          0.18          2.18         2.04 o                         
  -4  12   5          2.87         -0.08         1.44 o                         
  -3  12   5         44.66         39.05         2.50 o                         
  -2  12   5        579.68        579.58        11.30 o                         
  -1  12   5          0.01          0.74         2.18 o                         
   0  12   5        174.74        182.84         6.11 o                         
   1  12   5        122.80        105.31         3.22 o                         
   2  12   5         46.88         47.13         1.93 o                         
   3  12   5         61.98         58.54         2.11 o                         
   4  12   5         86.50         82.03         3.22 o                         
   5  12   5          2.66         -2.17         2.17 o                         
  -5  13   5         30.77         35.21         5.57 o                         
  -4  13   5         31.89         40.14         2.10 o                         
  -3  13   5         44.80         41.08         1.92 o                         
  -2  13   5         13.30         22.72         2.01 o                         
  -1  13   5         10.81         10.68         2.37 o                         
   0  13   5        326.53        305.21         3.99 o                         
   1  13   5          3.37          9.39         2.37 o                         
   2  13   5         90.30         86.46         4.29 o                         
   3  13   5          6.98          6.83         1.68 o                         
   4  13   5          9.36         14.88         3.22 o                         
   5  13   5          3.63          0.75         2.70 o                         
  -5  14   5         47.21         66.41         4.47 o                         
  -4  14   5         91.71         86.12         2.30 o                         
  -3  14   5         37.54         49.14         2.09 o                         
  -2  14   5       1179.36       1174.73        12.48 o                         
  -1  14   5        433.13        430.75        10.96 o                         
   0  14   5          0.22          0.54         1.64 o                         
   1  14   5        296.53        284.78         7.41 o                         
   2  14   5         14.96          6.12         1.53 o                         
   3  14   5          9.27          3.26         1.65 o                         
   4  14   5         96.95        102.53         5.39 o                         
  -4  15   5          0.01         -1.24         1.78 o                         
  -3  15   5        171.06        172.93         6.29 o                         
  -2  15   5         28.55         42.65         2.98 o                         
  -1  15   5        110.08        128.35         4.12 o                         
   0  15   5        286.21        289.21         7.77 o                         
   1  15   5          3.88          1.49         2.25 o                         
   2  15   5          1.45          3.11         1.64 o                         
   3  15   5         40.56         42.47         2.86 o                         
  -3  16   5         12.61         11.20         2.27 o                         
  -2  16   5          0.14          2.41         2.78 o                         
  -1  16   5        111.70        124.95         9.63 o                         
   0  16   5          3.14          4.44         2.37 o                         
   1  16   5         20.80         21.98         3.99 o                         
   2  16   5          0.01         -2.36         2.36 o                         
  -2  17   5          6.61         15.31         2.90 o                         
  -1  17   5          3.57          2.16         2.57 o                         
   0  17   5          0.28          0.68         2.45 o                         
   1  17   5          7.07          8.61         2.67 o                         
  -8   0   6         18.83         25.54         5.35 o                         
  -7   0   6         51.66         54.65         5.75 o                         
  -6   0   6        550.19        528.93         8.52 o                         
  -5   0   6       1011.02       1017.05         6.42 o                         
  -4   0   6        470.25        430.15         9.01 o                         
  -3   0   6          1.39          3.89         0.96 o                         
  -2   0   6        490.30        464.10         6.59 o                         
  -1   0   6          5.55         25.64         2.02 o                         
   0   0   6        271.18        281.34         4.92 o                         
   1   0   6       7821.59       8122.26        25.97 o                         
   2   0   6       1017.32       1140.70        10.54 o                         
   3   0   6        688.66        673.29         8.62 o                         
   4   0   6        294.93        286.65         6.03 o                         
   5   0   6          8.13          9.03         1.96 o                         
   6   0   6        610.01        614.53        34.46 o                         
   7   0   6        133.31        122.74         4.26 o                         
  -8   1   6          3.33          0.08         3.28 o                         
  -7   1   6         41.42         47.05         2.88 o                         
  -6   1   6        394.38        409.35         6.21 o                         
  -5   1   6         22.74         31.83         1.44 o                         
  -4   1   6        508.64        513.36         3.58 o                         
  -3   1   6       1164.14       1227.38         9.28 o                         
  -2   1   6        392.82        380.60         2.45 o                         
  -1   1   6        346.78        344.20         2.97 o                         
   0   1   6        392.32        424.35         9.30 o                         
   1   1   6       1104.06       1152.62        20.46 o                         
   2   1   6         40.06         43.34         1.54 o                         
   3   1   6         64.74         56.18         2.08 o                         
   4   1   6         59.86         56.71         1.40 o                         
   5   1   6        186.98        172.06         6.39 o                         
   6   1   6         93.90        100.02         3.60 o                         
   7   1   6          0.04          7.11         1.96 o                         
  -8   2   6          7.40          2.52         4.48 o                         
  -7   2   6          2.95          0.29         3.10 o                         
  -6   2   6        403.24        427.52         3.89 o                         
  -5   2   6          2.85          2.01         1.22 o                         
  -4   2   6        724.30        728.84         4.98 o                         
  -3   2   6        575.13        577.19         2.59 o                         
  -2   2   6        253.39        239.07         1.85 o                         
  -1   2   6          1.01          1.30         1.06 o                         
   0   2   6        451.56        491.69         9.71 o                         
   1   2   6        547.37        632.88         5.25 o                         
   2   2   6          1.72          2.06         0.93 o                         
   3   2   6         94.57        116.46         2.29 o                         
   4   2   6         42.99         46.50         1.28 o                         
   5   2   6          9.20         11.37         1.44 o                         
   6   2   6         24.32         30.20         1.97 o                         
   7   2   6         10.05         13.40         2.01 o                         
  -8   3   6         70.79         72.59         3.93 o                         
  -7   3   6         11.76         11.19         2.60 o                         
  -6   3   6        940.19        942.16         9.37 o                         
  -5   3   6        396.60        387.66         2.98 o                         
  -4   3   6        404.38        352.03         4.65 o                         
  -3   3   6        427.85        442.13         2.28 o                         
  -2   3   6         44.43         52.71         1.50 o                         
  -1   3   6        180.49        160.35         2.08 o                         
   0   3   6        121.76        137.53         1.90 o                         
   1   3   6        378.21        351.71         2.73 o                         
   2   3   6        311.93        291.38         2.37 o                         
   3   3   6         23.40         21.73         1.38 o                         
   4   3   6          0.40          1.15         0.96 o                         
   5   3   6          0.69          1.60         1.29 o                         
   6   3   6         73.38         68.25         3.10 o                         
   7   3   6          3.18          4.70         1.72 o                         
  -8   4   6          1.45         -1.28         2.88 o                         
  -7   4   6         15.38          5.83         2.42 o                         
  -6   4   6          7.97          7.40         2.37 o                         
  -5   4   6       1460.74       1444.57        16.06 o                         
  -4   4   6         26.52         33.21         1.99 o                         
  -3   4   6         59.21         56.86         0.92 o                         
  -2   4   6          4.42          1.17         0.57 o                         
  -1   4   6        106.05        109.92         3.03 o                         
   0   4   6          7.33          2.27         0.74 o                         
   1   4   6        557.16        561.02         3.97 o                         
   2   4   6         37.29         40.43         1.60 o                         
   3   4   6        411.85        410.05         3.91 o                         
   4   4   6         62.05         57.37         1.64 o                         
   5   4   6         45.25         47.44         1.70 o                         
   6   4   6         70.60         72.10         4.73 o                         
   7   4   6         18.51         22.23         2.50 o                         
  -8   5   6         87.58         67.44         4.31 o                         
  -7   5   6         74.44         78.65         4.49 o                         
  -6   5   6          0.73         -1.74         1.74 o                         
  -5   5   6        149.58        146.72         2.73 o                         
  -4   5   6         62.58         68.10         3.41 o                         
  -3   5   6         37.20         36.50         0.91 o                         
  -2   5   6         89.47         92.88         1.07 o                         
  -1   5   6        769.66        784.28         4.28 o                         
   0   5   6        416.60        433.72         2.70 o                         
   1   5   6          1.45          4.08         1.14 o                         
   2   5   6        932.60        934.26        10.58 o                         
   3   5   6        163.43        153.97         2.18 o                         
   4   5   6        237.44        211.41         2.08 o                         
   5   5   6        261.00        234.89         5.79 o                         
   6   5   6          7.84          7.99         1.72 o                         
   7   5   6          0.29         -0.23         2.10 o                         
  -7   6   6         75.82         81.96         4.47 o                         
  -6   6   6         84.51         68.36         2.46 o                         
  -5   6   6         24.05         20.97         1.94 o                         
  -4   6   6        288.82        289.46         6.04 o                         
  -3   6   6          2.58          1.51         0.62 o                         
  -2   6   6        372.94        355.89         2.66 o                         
  -1   6   6        311.14        320.94         3.87 o                         
   0   6   6         17.05         11.55         0.87 o                         
   1   6   6        175.71        179.65         2.17 o                         
   2   6   6         16.32         20.58         1.98 o                         
   3   6   6        363.03        349.14         5.85 o                         
   4   6   6          8.60         14.40         1.30 o                         
   5   6   6         16.96         17.10         1.76 o                         
   6   6   6          4.31          7.36         2.00 o                         
   7   6   6          8.91          2.14         2.65 o                         
  -7   7   6         18.92         17.64         2.59 o                         
  -6   7   6         18.92         16.48         4.03 o                         
  -5   7   6         80.04         69.73         3.12 o                         
  -4   7   6         26.09         21.03         2.51 o                         
  -3   7   6        185.88        164.40         2.96 o                         
  -2   7   6         30.42         30.30         1.52 o                         
  -1   7   6       1080.66       1153.86        23.51 o                         
   0   7   6         18.72         19.90         1.50 o                         
   1   7   6        371.47        366.10         2.69 o                         
   2   7   6        146.21        160.65         3.13 o                         
   3   7   6         15.31         19.68         2.01 o                         
   4   7   6         19.21         16.80         1.38 o                         
   5   7   6        128.98        128.76         2.90 o                         
   6   7   6        135.96        130.78         6.33 o                         
  -7   8   6          6.69          2.43         2.48 o                         
  -6   8   6        116.03        109.38         3.37 o                         
  -5   8   6        126.99        129.09         3.84 o                         
  -4   8   6         63.87         65.96         2.17 o                         
  -3   8   6        721.77        692.59         6.25 o                         
  -2   8   6        367.20        342.43         6.68 o                         
  -1   8   6          1.20          2.94         1.33 o                         
   0   8   6         62.08         49.42         1.52 o                         
   1   8   6        420.14        424.53         6.81 o                         
   2   8   6          0.40          4.82         1.85 o                         
   3   8   6         58.75         57.96         2.28 o                         
   4   8   6          1.00          2.04         1.49 o                         
   5   8   6         19.06         18.28         2.12 o                         
   6   8   6         18.71         21.61         3.35 o                         
  -7   9   6        223.13        227.56         5.61 o                         
  -6   9   6         73.17         71.82         3.03 o                         
  -5   9   6          7.70          5.30         2.43 o                         
  -4   9   6         45.01         62.87         2.24 o                         
  -3   9   6          7.09          4.93         1.18 o                         
  -2   9   6         43.06         45.32         1.84 o                         
  -1   9   6        191.78        178.96         3.20 o                         
   0   9   6       1221.34       1209.85        14.66 o                         
   1   9   6        117.87        119.61         2.82 o                         
   2   9   6        878.90        879.25        16.74 o                         
   3   9   6         29.12         26.39         1.73 o                         
   4   9   6        272.38        232.67         5.38 o                         
   5   9   6         17.24          8.42         2.74 o                         
   6   9   6          1.01          4.25         3.02 o                         
  -6  10   6          0.31         -3.94         3.94 o                         
  -5  10   6         10.48          7.10         2.73 o                         
  -4  10   6         44.54         39.72         2.79 o                         
  -3  10   6          5.18          3.04         1.29 o                         
  -2  10   6          2.30          1.41         1.51 o                         
  -1  10   6        767.43        742.63        12.23 o                         
   0  10   6         23.96         21.73         1.50 o                         
   1  10   6         71.08         65.22         2.83 o                         
   2  10   6        187.53        184.92         3.01 o                         
   3  10   6         88.67         72.51         2.70 o                         
   4  10   6          2.49          5.35         2.95 o                         
   5  10   6          9.98          6.98         3.38 o                         
   6  10   6          0.88          3.06         2.58 o                         
  -6  11   6          2.85         -4.25         4.25 o                         
  -5  11   6         89.24         84.93         3.70 o                         
  -4  11   6         86.18         93.25         3.18 o                         
  -3  11   6         40.64         29.82         1.59 o                         
  -2  11   6        189.20        198.99         3.14 o                         
  -1  11   6       1228.26       1173.29         9.12 o                         
   0  11   6        144.45        142.59         2.58 o                         
   1  11   6         37.37         35.39         2.02 o                         
   2  11   6        136.93        141.82         3.06 o                         
   3  11   6         18.41         18.44         2.18 o                         
   4  11   6         35.23         40.91         3.41 o                         
   5  11   6         56.82         58.37         5.41 o                         
  -6  12   6         27.68         44.82         3.53 o                         
  -5  12   6         24.17         18.45         4.10 o                         
  -4  12   6         83.59         81.51         2.73 o                         
  -3  12   6        242.25        251.12         6.32 o                         
  -2  12   6        742.52        727.66         9.77 o                         
  -1  12   6        150.84        136.36         4.50 o                         
   0  12   6        766.34        752.87         4.86 o                         
   1  12   6        107.45         97.31         2.49 o                         
   2  12   6         26.63         22.80         1.99 o                         
   3  12   6         39.87         35.09         3.31 o                         
   4  12   6          1.79          2.12         2.96 o                         
   5  12   6         18.88         13.88         3.57 o                         
  -5  13   6          0.43          0.35         2.71 o                         
  -4  13   6          0.45         -0.75         1.91 o                         
  -3  13   6          0.39          1.93         1.68 o                         
  -2  13   6          0.01          2.85         1.57 o                         
  -1  13   6        362.50        383.82         5.14 o                         
   0  13   6        172.60        152.19         2.64 o                         
   1  13   6        137.06        137.06         3.71 o                         
   2  13   6          5.29          3.19         1.84 o                         
   3  13   6         74.24         81.54         5.57 o                         
   4  13   6          7.97          6.39         3.14 o                         
  -5  14   6          1.93         -1.55         2.82 o                         
  -4  14   6         11.54         13.98         2.02 o                         
  -3  14   6         56.48         60.82         3.52 o                         
  -2  14   6         75.09         77.57         2.31 o                         
  -1  14   6          4.98          7.71         1.92 o                         
   0  14   6         11.10         12.13         1.60 o                         
   1  14   6        107.24         98.39         2.97 o                         
   2  14   6         24.67         26.90         2.00 o                         
   3  14   6          1.89          4.49         2.29 o                         
   4  14   6          6.80         11.18         3.25 o                         
  -4  15   6          0.85          1.75         2.90 o                         
  -3  15   6          1.35          4.44         1.96 o                         
  -2  15   6         17.42         28.87         2.36 o                         
  -1  15   6          5.37          8.15         2.13 o                         
   0  15   6         14.51         14.56         2.16 o                         
   1  15   6         83.94         81.54         3.23 o                         
   2  15   6         15.33         14.15         2.05 o                         
   3  15   6         19.12         13.67         2.29 o                         
  -3  16   6        371.28        386.51        10.95 o                         
  -2  16   6        144.93        135.60         4.00 o                         
  -1  16   6          0.11         -1.11         2.21 o                         
   0  16   6         57.22         64.04         2.73 o                         
   1  16   6         18.02         23.49         2.23 o                         
   2  16   6         12.90         19.39         2.45 o                         
  -1  17   6        113.40        111.75         3.10 o                         
   0  17   6          6.65         11.47         2.36 o                         
  -8   1   7          6.85         17.37         4.46 o                         
  -7   1   7          1.48          2.36         1.65 o                         
  -6   1   7         25.20         26.59         1.83 o                         
  -5   1   7        338.05        338.42         2.89 o                         
  -4   1   7        245.49        248.68         4.79 o                         
  -3   1   7          1.08          1.89         0.78 o                         
  -2   1   7        171.14        203.88         1.82 o                         
  -1   1   7        106.64        118.47         2.21 o                         
   0   1   7        736.73        803.14        11.29 o                         
   1   1   7       4131.29       4126.92        41.97 o                         
   2   1   7         52.29         52.24         2.33 o                         
   3   1   7        166.99        172.57         3.16 o                         
   4   1   7         37.42         27.88         7.24 o                         
   5   1   7         26.95         36.16         2.31 o                         
   6   1   7        108.48         94.47         3.58 o                         
   7   1   7          4.73         -1.62         2.68 o                         
  -8   2   7         21.77         12.59         2.91 o                         
  -7   2   7         52.72         57.47         2.54 o                         
  -6   2   7        328.71        341.13         3.55 o                         
  -5   2   7          3.19          6.75         1.26 o                         
  -4   2   7        105.82         80.94         1.66 o                         
  -3   2   7       1093.99       1107.52         7.16 o                         
  -2   2   7         43.76         50.40         1.16 o                         
  -1   2   7       1032.79        984.82         5.27 o                         
   0   2   7       2620.57       2719.74        35.66 o                         
   1   2   7       1081.94       1087.60         8.10 o                         
   2   2   7       1226.42       1240.99        10.73 o                         
   3   2   7        410.99        406.52        10.91 o                         
   4   2   7         38.22         34.56         2.37 o                         
   5   2   7        398.14        384.54         3.78 o                         
   6   2   7         42.72         50.63         4.17 o                         
   7   2   7          5.23          5.68         2.26 o                         
  -8   3   7         75.99         70.48         4.91 o                         
  -7   3   7        173.04        185.97         8.81 o                         
  -6   3   7          3.62          3.86         1.83 o                         
  -5   3   7        399.70        415.67         5.25 o                         
  -4   3   7        520.68        541.63         3.90 o                         
  -3   3   7         28.21         31.80         1.48 o                         
  -2   3   7       1085.31       1082.21         9.83 o                         
  -1   3   7          0.08         -0.56         0.61 o                         
   0   3   7       3281.09       3335.76        15.11 o                         
   1   3   7        224.21        224.24         3.35 o                         
   2   3   7        105.46         89.07         3.19 o                         
   3   3   7          0.98          2.16         1.55 o                         
   4   3   7        849.91        841.27        12.18 o                         
   5   3   7        239.37        230.65         6.72 o                         
   6   3   7         46.20         42.08         4.03 o                         
   7   3   7         13.27         13.75         2.21 o                         
  -8   4   7         62.20         48.60         3.33 o                         
  -7   4   7          8.07          9.21         2.62 o                         
  -6   4   7         61.70         65.22         2.60 o                         
  -5   4   7        250.46        246.36         3.51 o                         
  -4   4   7         16.11         15.87         1.51 o                         
  -3   4   7          0.74          0.23         0.73 o                         
  -2   4   7        329.41        354.37         3.56 o                         
  -1   4   7        823.28        812.64         8.43 o                         
   0   4   7         22.35         12.65         1.15 o                         
   1   4   7         78.78         90.77         2.84 o                         
   2   4   7          4.88          6.34         1.09 o                         
   3   4   7         10.30          9.79         1.70 o                         
   4   4   7        104.75        111.67         4.26 o                         
   5   4   7         16.37         17.82         1.66 o                         
   6   4   7         12.34         11.66         1.74 o                         
   7   4   7          0.21         -2.02         2.62 o                         
  -7   5   7          5.17          6.83         2.14 o                         
  -6   5   7         83.02         78.52         3.32 o                         
  -5   5   7        171.93        168.22         3.26 o                         
  -4   5   7        345.92        349.21         4.64 o                         
  -3   5   7         21.00         31.32         1.20 o                         
  -2   5   7        803.83        798.82         9.16 o                         
  -1   5   7          8.42          9.72         1.18 o                         
   0   5   7          2.25          5.63         1.22 o                         
   1   5   7        642.99        602.79         6.61 o                         
   2   5   7          9.00         13.15         2.33 o                         
   3   5   7        141.68        145.91         2.80 o                         
   4   5   7        174.64        183.74         3.25 o                         
   5   5   7         10.98         14.60         1.86 o                         
   6   5   7         39.95         35.12         2.38 o                         
  -7   6   7         99.57        118.45         7.41 o                         
  -6   6   7        249.93        263.94         4.41 o                         
  -5   6   7         38.92         33.35         2.67 o                         
  -4   6   7         48.83         41.35         1.82 o                         
  -3   6   7        348.10        344.76         9.55 o                         
  -2   6   7        593.13        607.39         6.44 o                         
  -1   6   7        330.30        321.36         2.64 o                         
   0   6   7       1072.90       1035.61         6.62 o                         
   1   6   7         92.57         85.50         1.82 o                         
   2   6   7        322.10        316.87        10.35 o                         
   3   6   7        341.46        330.26         4.27 o                         
   4   6   7         40.46         34.54         1.53 o                         
   5   6   7        289.33        305.88         7.18 o                         
   6   6   7          7.12         17.75         2.18 o                         
  -7   7   7        117.31        135.84         7.26 o                         
  -6   7   7         11.26         12.84         2.45 o                         
  -5   7   7         82.67         80.54         3.40 o                         
  -4   7   7         26.98         29.44         2.40 o                         
  -3   7   7        322.71        316.04         5.15 o                         
  -2   7   7         49.75         51.00         1.97 o                         
  -1   7   7        143.99        131.58         1.93 o                         
   0   7   7        179.91        165.27         2.00 o                         
   1   7   7       1247.34       1189.27         9.41 o                         
   2   7   7        132.20        136.82         3.00 o                         
   3   7   7        458.28        443.24        14.04 o                         
   4   7   7         40.30         32.40         1.52 o                         
   5   7   7         52.96         65.94         5.17 o                         
   6   7   7         65.57         68.43         4.39 o                         
  -7   8   7          2.27          3.15         2.98 o                         
  -6   8   7         47.66         51.56         3.33 o                         
  -5   8   7         46.58         43.06         2.95 o                         
  -4   8   7        146.93        148.42         2.84 o                         
  -3   8   7          6.34          8.97         1.56 o                         
  -2   8   7        136.57        150.78         2.61 o                         
  -1   8   7          0.34          1.04         1.10 o                         
   0   8   7          0.01          0.09         1.09 o                         
   1   8   7         25.09         27.95         2.60 o                         
   2   8   7        141.21        137.87         3.46 o                         
   3   8   7         77.17         83.32         4.40 o                         
   4   8   7          8.47          3.83         1.59 o                         
   5   8   7         41.77         38.91         2.36 o                         
   6   8   7         52.33         53.45         5.59 o                         
  -7   9   7          9.85          5.90         3.13 o                         
  -6   9   7         89.35         73.17         3.01 o                         
  -5   9   7         19.31         15.86         3.33 o                         
  -4   9   7        212.47        196.78         3.27 o                         
  -3   9   7        266.70        263.37         6.07 o                         
  -2   9   7        279.85        266.23         3.35 o                         
  -1   9   7         10.83         11.27         1.34 o                         
   0   9   7        124.50        118.70         1.95 o                         
   1   9   7          1.88          4.91         1.60 o                         
   2   9   7          1.18         -0.18         1.93 o                         
   3   9   7         39.89         42.41         2.35 o                         
   4   9   7         28.21         28.53         2.91 o                         
   5   9   7         10.11          6.28         2.11 o                         
   6   9   7          7.08         15.65         3.25 o                         
  -6  10   7         36.16         41.08         2.79 o                         
  -5  10   7         13.42          6.94         3.01 o                         
  -4  10   7        266.01        286.16         4.67 o                         
  -3  10   7        127.18        112.96         2.83 o                         
  -2  10   7          9.03          5.84         1.63 o                         
  -1  10   7        169.13        160.83         3.12 o                         
   0  10   7         82.26         77.68         2.08 o                         
   1  10   7         13.93         20.04         1.94 o                         
   2  10   7         24.54         23.20         2.28 o                         
   3  10   7          0.04         -0.26         1.89 o                         
   4  10   7          5.14          6.52         3.14 o                         
   5  10   7         38.92         49.48         3.12 o                         
  -6  11   7         12.31         11.87         2.89 o                         
  -5  11   7         61.61         74.41         3.80 o                         
  -4  11   7         21.95         18.76         2.08 o                         
  -3  11   7          3.41          4.26         1.78 o                         
  -2  11   7        120.69        122.26         2.82 o                         
  -1  11   7        342.92        320.75         5.11 o                         
   0  11   7          9.36          7.98         1.67 o                         
   1  11   7        403.23        422.68         6.41 o                         
   2  11   7        168.44        157.32         6.89 o                         
   3  11   7        113.22        104.59         3.08 o                         
   4  11   7         12.61          8.72         2.89 o                         
   5  11   7         28.14         26.77         6.45 o                         
  -5  12   7          0.24         -2.63         2.63 o                         
  -4  12   7        186.03        192.33         5.73 o                         
  -3  12   7         15.46         14.17         2.22 o                         
  -2  12   7          0.07          0.74         1.75 o                         
  -1  12   7         37.85         37.39         1.84 o                         
   0  12   7         11.99         13.27         2.04 o                         
   1  12   7          1.13          1.22         1.74 o                         
   2  12   7         86.74         79.13         3.32 o                         
   3  12   7         59.30         47.42         2.60 o                         
   4  12   7         35.71         26.57         5.72 o                         
  -5  13   7         17.30         10.33         2.83 o                         
  -4  13   7          1.48          1.17         2.03 o                         
  -3  13   7         34.80         42.72         2.42 o                         
  -2  13   7          8.81          7.64         1.92 o                         
  -1  13   7         10.11         11.02         1.61 o                         
   0  13   7         23.12         21.21         1.82 o                         
   1  13   7         55.83         51.20         3.10 o                         
   2  13   7          4.10          2.32         1.79 o                         
   3  13   7         18.53         21.11         2.48 o                         
   4  13   7          5.49          1.46         4.78 o                         
  -4  14   7        324.18        320.85         6.59 o                         
  -3  14   7        319.53        322.77         5.49 o                         
  -2  14   7         15.29         22.05         1.93 o                         
  -1  14   7        337.30        334.57         4.86 o                         
   0  14   7         13.83         17.24         2.15 o                         
   1  14   7          0.16         -0.60         1.79 o                         
   2  14   7          0.07         -1.73         1.73 o                         
   3  14   7         21.27         17.43         2.52 o                         
  -3  15   7         20.26         26.05         2.48 o                         
  -2  15   7        432.93        428.40        11.86 o                         
  -1  15   7          0.58          0.72         1.58 o                         
   0  15   7         36.39         33.00         2.46 o                         
   1  15   7          2.64          3.52         1.96 o                         
   2  15   7         89.08        103.07         3.49 o                         
  -2  16   7          2.58          6.20         2.68 o                         
  -1  16   7          1.01          2.13         1.71 o                         
   0  16   7          2.85          2.95         2.08 o                         
   1  16   7         27.77         28.11         2.70 o                         
  -8   0   8         92.84         94.40         4.49 o                         
  -7   0   8         30.29         33.89         2.94 o                         
  -6   0   8          3.67          2.54         2.00 o                         
  -5   0   8        331.50        321.57         6.04 o                         
  -4   0   8        655.74        665.00        16.37 o                         
  -3   0   8          2.87          4.63         1.58 o                         
  -2   0   8       2302.84       2192.95        40.00 o                         
  -1   0   8        839.40        925.28        18.04 o                         
   0   0   8        499.30        476.13         7.46 o                         
   1   0   8       1156.64       1172.09        11.78 o                         
   2   0   8        265.04        256.45         6.22 o                         
   3   0   8          4.87         -0.44         3.31 o                         
   4   0   8       1346.31       1371.60        14.48 o                         
   5   0   8         81.10         78.70         3.37 o                         
   6   0   8         13.95         14.41         3.64 o                         
  -8   1   8         74.88         78.19         3.47 o                         
  -7   1   8          1.36          1.73         1.90 o                         
  -6   1   8        221.74        238.51         3.05 o                         
  -5   1   8         40.18         31.43         1.47 o                         
  -4   1   8         62.11         59.99         1.99 o                         
  -3   1   8         67.44         60.21         1.59 o                         
  -2   1   8        117.77        103.61         4.20 o                         
  -1   1   8       1430.35       1393.24        16.00 o                         
   0   1   8        186.21        202.64         7.94 o                         
   1   1   8        358.26        381.51         5.20 o                         
   2   1   8         31.44         24.77         2.50 o                         
   3   1   8        461.17        443.73         5.93 o                         
   4   1   8        463.72        494.36         6.71 o                         
   5   1   8          1.89          0.02         1.95 o                         
   6   1   8         18.15         16.21         2.71 o                         
  -7   2   8         13.56         16.27         2.83 o                         
  -6   2   8         16.64         19.27         2.30 o                         
  -5   2   8         22.33         19.81         1.54 o                         
  -4   2   8         33.16         30.22         1.36 o                         
  -3   2   8         13.63         16.20         1.08 o                         
  -2   2   8        261.64        248.93         2.26 o                         
  -1   2   8          3.81          5.33         1.53 o                         
   0   2   8       1410.55       1392.11        15.56 o                         
   1   2   8        459.69        488.19         6.32 o                         
   2   2   8          5.84          4.68         1.17 o                         
   3   2   8          1.04          4.88         2.13 o                         
   4   2   8        197.32        222.55         5.59 o                         
   5   2   8          2.80         -0.68         1.89 o                         
   6   2   8          7.03          6.23         2.56 o                         
  -7   3   8          3.66          0.43         2.43 o                         
  -6   3   8        339.01        320.94         4.02 o                         
  -5   3   8        141.72        151.66         2.81 o                         
  -4   3   8        150.19        134.21         2.03 o                         
  -3   3   8        237.81        224.67         2.31 o                         
  -2   3   8          0.62          1.71         0.93 o                         
  -1   3   8        144.06        146.85         2.54 o                         
   0   3   8        422.88        403.83         3.88 o                         
   1   3   8        258.90        242.26         3.47 o                         
   2   3   8        164.89        167.04         3.43 o                         
   3   3   8         78.87         86.89         2.52 o                         
   4   3   8        267.36        255.38         6.27 o                         
   5   3   8         46.05         36.00         2.05 o                         
   6   3   8          0.18          0.88         2.37 o                         
  -7   4   8        104.72        106.30         3.30 o                         
  -6   4   8         60.10         54.11         2.73 o                         
  -5   4   8         29.78         28.74         1.92 o                         
  -4   4   8        471.21        477.37         6.01 o                         
  -3   4   8          4.01          1.96         1.26 o                         
  -2   4   8        673.29        669.64         5.15 o                         
  -1   4   8        108.58        109.33         2.41 o                         
   0   4   8          2.47          1.95         1.11 o                         
   1   4   8        399.39        397.63         3.47 o                         
   2   4   8         48.74         47.52         1.85 o                         
   3   4   8        109.56        122.36         3.37 o                         
   4   4   8        203.84        200.65         3.88 o                         
   5   4   8         42.76         44.64         1.96 o                         
   6   4   8          4.23          0.22         2.05 o                         
  -7   5   8         28.22         33.95         2.28 o                         
  -6   5   8         12.84         10.89         2.01 o                         
  -5   5   8         30.86         23.37         2.18 o                         
  -4   5   8         10.37          5.03         2.34 o                         
  -3   5   8        153.50        154.57         3.15 o                         
  -2   5   8         54.83         41.99         1.81 o                         
  -1   5   8        688.79        683.83         6.22 o                         
   0   5   8        971.47        932.76         4.95 o                         
   1   5   8         15.90         12.20         1.34 o                         
   2   5   8         70.68         57.03         2.52 o                         
   3   5   8        498.62        495.71        12.01 o                         
   4   5   8         54.19         52.08         2.32 o                         
   5   5   8        107.60        109.88         2.78 o                         
   6   5   8          7.74          8.08         1.96 o                         
  -7   6   8          7.87          6.80         2.66 o                         
  -6   6   8         75.23         73.27         3.12 o                         
  -5   6   8          7.14          5.69         2.62 o                         
  -4   6   8          3.05          2.10         2.31 o                         
  -3   6   8         46.51         48.38         2.29 o                         
  -2   6   8        172.13        175.84         4.07 o                         
  -1   6   8         28.20         23.37         1.67 o                         
   0   6   8        294.24        300.31         2.99 o                         
   1   6   8         70.23         64.52         2.58 o                         
   2   6   8         14.24         16.32         3.28 o                         
   3   6   8         79.70         81.84         2.63 o                         
   4   6   8         16.85         16.24         2.27 o                         
   5   6   8         20.62         26.00         2.74 o                         
   6   6   8          6.91          6.88         2.23 o                         
  -7   7   8         18.66         13.35         2.41 o                         
  -6   7   8         64.99         69.96         3.02 o                         
  -5   7   8          0.59          0.74         2.41 o                         
  -4   7   8         22.23         16.93         1.78 o                         
  -3   7   8        151.95        156.63         8.32 o                         
  -2   7   8         56.98         52.89         1.98 o                         
  -1   7   8         14.19         13.72         1.74 o                         
   0   7   8          3.02          2.93         1.10 o                         
   1   7   8         33.47         32.70         1.61 o                         
   2   7   8         23.69         27.69         2.30 o                         
   3   7   8        333.74        320.28         4.46 o                         
   4   7   8          0.29         -1.39         1.39 o                         
   5   7   8          2.16          0.81         2.16 o                         
   6   7   8          2.79          8.86         2.99 o                         
  -7   8   8         15.17         18.30         2.86 o                         
  -6   8   8         14.36         13.41         2.50 o                         
  -5   8   8         45.63         51.13         3.85 o                         
  -4   8   8        556.75        519.07         8.56 o                         
  -3   8   8          0.02         -1.43         1.84 o                         
  -2   8   8         29.36         25.45         1.85 o                         
  -1   8   8        499.74        508.86         7.37 o                         
   0   8   8        160.60        161.76         2.79 o                         
   1   8   8         11.07         13.12         2.11 o                         
   2   8   8        208.63        214.93         6.64 o                         
   3   8   8        184.97        187.14         3.77 o                         
   4   8   8         53.07         58.60         3.52 o                         
   5   8   8         60.95         66.16         2.64 o                         
  -6   9   8         54.84         81.85         3.26 o                         
  -5   9   8         91.72         84.06         3.72 o                         
  -4   9   8         71.09         77.20         2.58 o                         
  -3   9   8          7.22          7.20         2.15 o                         
  -2   9   8        165.62        168.76         3.88 o                         
  -1   9   8        137.87        135.55         5.70 o                         
   0   9   8       1337.75       1306.04        14.37 o                         
   1   9   8        367.72        334.79         6.92 o                         
   2   9   8        473.06        445.93        15.29 o                         
   3   9   8         51.30         39.63         2.51 o                         
   4   9   8         43.18         41.11         1.92 o                         
   5   9   8         15.29         14.70         2.19 o                         
  -6  10   8          0.51          2.36         2.43 o                         
  -5  10   8         93.81         80.43         3.83 o                         
  -4  10   8        232.80        233.55         8.29 o                         
  -3  10   8          4.66          3.11         1.71 o                         
  -2  10   8          2.33          0.60         1.70 o                         
  -1  10   8          2.05         -0.71         1.96 o                         
   0  10   8          0.10          6.70         1.78 o                         
   1  10   8        138.04        119.58         4.77 o                         
   2  10   8        101.35         95.19         3.05 o                         
   3  10   8          6.13          8.46         2.01 o                         
   4  10   8         11.58         13.56         2.27 o                         
   5  10   8          1.31          0.27         1.91 o                         
  -6  11   8         82.57         94.21         3.66 o                         
  -5  11   8         60.39         73.89         5.80 o                         
  -4  11   8         36.22         38.83         3.60 o                         
  -3  11   8        182.44        176.26         3.37 o                         
  -2  11   8          8.68          3.43         1.95 o                         
  -1  11   8         29.08         30.02         2.22 o                         
   0  11   8        287.98        286.00         3.57 o                         
   1  11   8          0.83          0.61         1.84 o                         
   2  11   8         46.60         45.08         2.66 o                         
   3  11   8         56.54         51.44         2.62 o                         
   4  11   8         22.09         27.20         5.90 o                         
  -5  12   8         70.71         66.63         5.55 o                         
  -4  12   8        195.56        217.33         6.16 o                         
  -3  12   8         32.72         26.41         2.13 o                         
  -2  12   8        192.20        193.03         7.13 o                         
  -1  12   8         63.86         60.20         2.54 o                         
   0  12   8        322.05        323.69         6.83 o                         
   1  12   8         54.91         53.21         2.37 o                         
   2  12   8         86.55         91.22         5.86 o                         
   3  12   8         67.00         69.36         4.06 o                         
   4  12   8        104.67        124.12         5.02 o                         
  -4  13   8         26.10         23.57         2.30 o                         
  -3  13   8         84.83         95.13         5.76 o                         
  -2  13   8         78.74         68.49         2.61 o                         
  -1  13   8        103.84        110.30         3.27 o                         
   0  13   8         43.01         45.60         2.32 o                         
   1  13   8        171.77        166.95         5.30 o                         
   2  13   8         10.46          7.38         2.24 o                         
   3  13   8          2.60          1.86         2.08 o                         
  -4  14   8          2.18          0.94         1.95 o                         
  -3  14   8         11.16         12.73         2.04 o                         
  -2  14   8          3.17          7.70         2.23 o                         
  -1  14   8          2.39          2.10         1.95 o                         
   0  14   8         21.74         15.89         2.47 o                         
   1  14   8         30.81         31.35         2.22 o                         
   2  14   8          6.73          7.26         2.13 o                         
   3  14   8          6.15          4.67         2.34 o                         
  -3  15   8          2.97          1.23         2.25 o                         
  -2  15   8         37.44         40.70         2.50 o                         
  -1  15   8         52.10         55.05         2.67 o                         
   0  15   8         10.83         15.99         3.93 o                         
   1  15   8          5.50          6.20         1.88 o                         
   2  15   8          0.19         -0.48         2.56 o                         
  -1  16   8         35.32         30.69         2.34 o                         
   0  16   8          4.57          4.52         2.89 o                         
  -7   1   9          2.06          3.27         2.39 o                         
  -6   1   9          2.50          3.57         1.39 o                         
  -5   1   9         29.90         28.76         1.68 o                         
  -4   1   9          9.57          6.60         1.37 o                         
  -3   1   9          0.26          0.12         1.30 o                         
  -2   1   9        273.30        299.12         8.05 o                         
  -1   1   9          2.98          0.73         1.52 o                         
   0   1   9          4.21          4.71         1.70 o                         
   1   1   9          0.02          0.62         2.29 o                         
   2   1   9        406.94        394.03        26.90 o                         
   3   1   9        265.11        240.03         5.24 o                         
   4   1   9         11.00          4.89         2.85 o                         
   5   1   9         21.35          8.43         1.96 o                         
   6   1   9          0.51         -1.78         2.66 o                         
  -7   2   9          1.88          4.34         2.37 o                         
  -6   2   9         11.08         10.15         1.69 o                         
  -5   2   9        274.18        273.74         3.92 o                         
  -4   2   9         45.20         45.71         2.62 o                         
  -3   2   9        529.30        504.64         6.31 o                         
  -2   2   9       1205.28       1238.69        11.88 o                         
  -1   2   9          7.60          7.26         1.62 o                         
   0   2   9        188.77        194.92         4.21 o                         
   1   2   9          6.03          5.89         1.79 o                         
   2   2   9        186.57        169.11         4.29 o                         
   3   2   9        425.04        426.26        11.88 o                         
   4   2   9         58.76         52.11         5.30 o                         
   5   2   9          0.65         -1.52         1.95 o                         
   6   2   9          4.99          6.37         2.54 o                         
  -7   3   9         12.64         10.99         2.62 o                         
  -6   3   9          1.43          1.44         2.01 o                         
  -5   3   9        227.95        231.87         3.32 o                         
  -4   3   9        287.09        277.73         3.31 o                         
  -3   3   9        256.14        251.25         7.74 o                         
  -2   3   9       1221.65       1207.76         7.99 o                         
  -1   3   9        168.77        166.70         2.89 o                         
   0   3   9          2.51          5.64         1.69 o                         
   1   3   9         76.61         71.60         3.10 o                         
   2   3   9        767.56        745.75         8.49 o                         
   3   3   9        328.47        325.07         4.07 o                         
   4   3   9          5.19          4.66         2.19 o                         
   5   3   9         27.52         19.41         2.20 o                         
   6   3   9          9.15         15.24         2.63 o                         
  -7   4   9          0.68         -2.09         2.41 o                         
  -6   4   9          4.22          4.76         2.00 o                         
  -5   4   9        162.84        161.50         4.63 o                         
  -4   4   9        298.87        303.39         3.44 o                         
  -3   4   9         78.19         79.13         2.73 o                         
  -2   4   9         48.56         45.98         2.46 o                         
  -1   4   9        422.86        418.46         7.07 o                         
   0   4   9         46.64         46.63         2.07 o                         
   1   4   9         15.80         18.83         1.59 o                         
   2   4   9        857.44        847.32        15.88 o                         
   3   4   9        136.33        133.59         3.89 o                         
   4   4   9         64.32         57.48         2.55 o                         
   5   4   9          7.08          5.47         1.74 o                         
   6   4   9          8.34         12.86         2.69 o                         
  -7   5   9         48.87         45.97         4.20 o                         
  -6   5   9          8.77         10.61         2.36 o                         
  -5   5   9          0.00         -1.20         1.85 o                         
  -4   5   9        578.40        553.32         6.46 o                         
  -3   5   9        112.74        108.47         3.86 o                         
  -2   5   9         76.54         69.89         2.27 o                         
  -1   5   9         26.66         27.02         1.96 o                         
   0   5   9          3.17          0.93         1.76 o                         
   1   5   9        142.85        127.55         5.25 o                         
   2   5   9        664.75        694.82         5.30 o                         
   3   5   9          4.60          8.43         1.98 o                         
   4   5   9          6.75          8.93         2.07 o                         
   5   5   9          1.26          0.25         1.55 o                         
   6   5   9          7.63          9.87         2.21 o                         
  -7   6   9          0.04         -1.05         2.31 o                         
  -6   6   9         79.96         78.71         4.23 o                         
  -5   6   9         25.70         21.19         2.15 o                         
  -4   6   9         79.98         86.81         4.46 o                         
  -3   6   9         22.03         23.48         2.23 o                         
  -2   6   9        781.77        768.47         5.52 o                         
  -1   6   9        927.42        889.31         6.03 o                         
   0   6   9        264.51        247.30         3.54 o                         
   1   6   9         43.97         33.80         2.24 o                         
   2   6   9          0.08         -1.39         1.78 o                         
   3   6   9        358.16        362.46         4.62 o                         
   4   6   9        176.05        177.24         5.40 o                         
   5   6   9          1.57          0.30         1.64 o                         
  -7   7   9         20.11         24.79         2.92 o                         
  -6   7   9         28.13         31.28         3.89 o                         
  -5   7   9          0.19         -2.40         2.40 o                         
  -4   7   9          0.05          1.00         2.24 o                         
  -3   7   9          0.04         -0.96         2.06 o                         
  -2   7   9        216.01        219.41         3.35 o                         
  -1   7   9        756.08        710.54         5.49 o                         
   0   7   9         38.60         33.74         2.13 o                         
   1   7   9         57.75         39.65         2.31 o                         
   2   7   9        102.57         98.49         7.12 o                         
   3   7   9         20.17         26.13         2.27 o                         
   4   7   9         66.27         72.72         2.88 o                         
   5   7   9          9.19          7.01         2.14 o                         
  -6   8   9          0.00          3.94         2.99 o                         
  -5   8   9          7.61          4.92         2.54 o                         
  -4   8   9         53.48         44.93         4.41 o                         
  -3   8   9          0.22          0.96         1.96 o                         
  -2   8   9        289.69        292.55         6.41 o                         
  -1   8   9        248.58        246.70         3.62 o                         
   0   8   9         15.06         11.89         1.99 o                         
   1   8   9        104.86         93.32         3.22 o                         
   2   8   9         87.51         74.35         3.03 o                         
   3   8   9         32.33         27.34         2.40 o                         
   4   8   9          5.92          4.16         1.97 o                         
   5   8   9         10.41          8.02         2.29 o                         
  -6   9   9          1.31          4.22         2.81 o                         
  -5   9   9          3.64          2.73         2.67 o                         
  -4   9   9        223.89        211.91         4.16 o                         
  -3   9   9        135.66        128.44         3.48 o                         
  -2   9   9         17.75         16.48         2.24 o                         
  -1   9   9        200.22        200.89         3.45 o                         
   0   9   9        146.58        143.84         3.03 o                         
   1   9   9        103.13         98.65         3.02 o                         
   2   9   9         88.82         91.83         3.04 o                         
   3   9   9          8.11          5.60         2.14 o                         
   4   9   9          1.20          0.83         1.60 o                         
   5   9   9         24.18         20.04         2.39 o                         
  -6  10   9        108.67        119.41         4.41 o                         
  -5  10   9        200.42        174.48         6.09 o                         
  -4  10   9          0.72          1.30         2.09 o                         
  -3  10   9         28.69         29.60         3.29 o                         
  -2  10   9         88.61         88.18         2.83 o                         
  -1  10   9        204.45        212.11         3.58 o                         
   0  10   9         33.87         47.07         2.50 o                         
   1  10   9         20.23         23.16         2.34 o                         
   2  10   9         32.45         33.58         2.45 o                         
   3  10   9         72.67         78.84         3.09 o                         
   4  10   9         53.12         46.99         2.47 o                         
  -5  11   9          0.45          1.60         4.06 o                         
  -4  11   9          0.96          0.85         2.09 o                         
  -3  11   9          5.98          4.08         2.38 o                         
  -2  11   9         33.48         35.81         2.29 o                         
  -1  11   9         61.68         63.30         2.55 o                         
   0  11   9        585.49        568.14        15.61 o                         
   1  11   9         53.85         46.48         3.46 o                         
   2  11   9         32.30         25.55         2.50 o                         
   3  11   9         11.52         13.44         2.28 o                         
   4  11   9         14.77         21.33         2.56 o                         
  -5  12   9          6.61          8.88         3.05 o                         
  -4  12   9         15.85         20.53         2.48 o                         
  -3  12   9          0.08         -2.01         2.38 o                         
  -2  12   9          0.01          0.92         1.87 o                         
  -1  12   9         22.28         15.39         2.01 o                         
   0  12   9         16.15         17.69         6.71 o                         
   1  12   9        285.40        261.80         5.18 o                         
   2  12   9         29.49         31.19         3.71 o                         
   3  12   9          3.82          6.07         2.54 o                         
  -4  13   9         18.64         27.31         2.87 o                         
  -3  13   9          0.13         -0.60         1.86 o                         
  -2  13   9         13.50          9.76         2.00 o                         
  -1  13   9          5.67          7.33         1.97 o                         
   0  13   9         14.90         13.20         6.08 o                         
   1  13   9          0.45         -0.59         3.66 o                         
   2  13   9         83.74         97.48         4.06 o                         
   3  13   9         11.03         11.67         2.36 o                         
  -3  14   9         70.66         78.31         3.39 o                         
  -2  14   9        109.85        110.39         5.83 o                         
  -1  14   9          0.88          2.97         2.16 o                         
   0  14   9         43.69         45.10         3.72 o                         
   1  14   9         46.49         38.85         4.87 o                         
   2  14   9         54.21         48.05         4.63 o                         
  -2  15   9         17.09         19.50         8.82 o                         
  -1  15   9        148.11        145.55         3.42 o                         
   0  15   9         42.18         40.99         3.30 o                         
  -7   0  10          0.01          3.48         2.60 o                         
  -6   0  10         61.31         58.22         2.61 o                         
  -5   0  10          1.53          4.05         2.31 o                         
  -4   0  10       1729.08       1722.00        10.56 o                         
  -3   0  10       1533.70       1484.54        14.61 o                         
  -2   0  10         32.04         27.40         4.18 o                         
  -1   0  10         24.63         22.26         2.36 o                         
   0   0  10          0.60         -1.88         3.32 o                         
   1   0  10        505.24        476.79         8.91 o                         
   2   0  10       1207.68       1241.66        14.49 o                         
   3   0  10        384.35        370.61         8.69 o                         
   4   0  10          3.07         -2.73         4.29 o                         
   5   0  10         37.36         35.89         4.63 o                         
   6   0  10         24.90         22.57         3.90 o                         
  -7   1  10         19.16         19.29         2.86 o                         
  -6   1  10         71.50         78.08         2.18 o                         
  -5   1  10        150.63        158.99         2.57 o                         
  -4   1  10        124.33        124.35         3.38 o                         
  -3   1  10         95.88         83.11         2.19 o                         
  -2   1  10        215.16        204.35         3.31 o                         
  -1   1  10        162.79        150.33         2.95 o                         
   0   1  10         57.14         57.45         2.37 o                         
   1   1  10        596.79        598.10        11.44 o                         
   2   1  10        272.10        278.98         5.82 o                         
   3   1  10         42.18         44.96         3.75 o                         
   4   1  10         35.75         33.00         3.32 o                         
   5   1  10          0.14          0.87         1.66 o                         
   6   1  10         31.97         21.05         2.61 o                         
  -7   2  10          5.89          4.49         1.78 o                         
  -6   2  10         15.79         13.68         1.81 o                         
  -5   2  10         85.99         87.01         2.75 o                         
  -4   2  10         42.08         33.24         1.75 o                         
  -3   2  10          2.53          1.67         1.56 o                         
  -2   2  10         83.86         82.93         3.82 o                         
  -1   2  10          5.07          4.03         1.72 o                         
   0   2  10         55.22         53.88         2.28 o                         
   1   2  10         93.98        107.68         3.98 o                         
   2   2  10        619.59        617.87         9.75 o                         
   3   2  10          8.80          6.27         2.69 o                         
   4   2  10         98.42         92.07         7.88 o                         
   5   2  10          5.38          2.99         1.79 o                         
   6   2  10          0.08          0.76         2.69 o                         
  -7   3  10         38.06         45.38         2.42 o                         
  -6   3  10         19.70         19.28         2.26 o                         
  -5   3  10        374.74        366.50         4.94 o                         
  -4   3  10          0.14          0.74         2.06 o                         
  -3   3  10         58.42         61.39         2.82 o                         
  -2   3  10        232.83        232.54        10.04 o                         
  -1   3  10          0.37          2.86         1.77 o                         
   0   3  10         52.46         45.96         2.22 o                         
   1   3  10        296.27        302.38         4.15 o                         
   2   3  10        206.01        204.11         5.22 o                         
   3   3  10          4.53          3.88         2.07 o                         
   4   3  10         11.83         13.25         3.57 o                         
   5   3  10          3.19          2.54         1.92 o                         
  -7   4  10          0.24         -0.68         2.40 o                         
  -6   4  10         14.14         20.93         2.80 o                         
  -5   4  10          1.42         -0.31         2.04 o                         
  -4   4  10        317.69        312.02         4.29 o                         
  -3   4  10       1095.21       1135.62         8.23 o                         
  -2   4  10        422.80        418.57         4.44 o                         
  -1   4  10        156.15        155.10         7.25 o                         
   0   4  10          0.85          1.29         1.69 o                         
   1   4  10          7.44          4.11         2.06 o                         
   2   4  10        267.95        252.35         5.21 o                         
   3   4  10         91.37         80.63         2.55 o                         
   4   4  10         15.50         13.00         2.39 o                         
   5   4  10         63.99         62.09         3.36 o                         
  -7   5  10         20.03         32.85         3.14 o                         
  -6   5  10          1.41          2.09         2.66 o                         
  -5   5  10         18.76         19.17         2.04 o                         
  -4   5  10          0.18          0.01         2.28 o                         
  -3   5  10         87.83         83.01         4.68 o                         
  -2   5  10        154.36        143.59         3.00 o                         
  -1   5  10        568.99        569.01         5.20 o                         
   0   5  10        100.70         92.68         2.66 o                         
   1   5  10        385.98        379.29         4.84 o                         
   2   5  10        122.79        130.94         4.30 o                         
   3   5  10         14.25         11.64         1.88 o                         
   4   5  10          1.00          1.31         1.87 o                         
   5   5  10          3.45          6.33         1.96 o                         
  -6   6  10         59.93         60.25         3.68 o                         
  -5   6  10         51.78         50.17         2.79 o                         
  -4   6  10         32.78         37.17         2.88 o                         
  -3   6  10         29.66         24.60         2.47 o                         
  -2   6  10         79.33         78.92         2.60 o                         
  -1   6  10          2.97          0.16         1.97 o                         
   0   6  10        327.55        302.59         4.11 o                         
   1   6  10        413.75        405.70        12.11 o                         
   2   6  10         60.41         64.42         5.76 o                         
   3   6  10          7.89          5.01         1.87 o                         
   4   6  10          0.37         -0.37         2.97 o                         
   5   6  10         25.28         25.39         2.04 o                         
  -6   7  10         97.48         86.52         5.02 o                         
  -5   7  10         56.25         56.71         2.71 o                         
  -4   7  10         52.38         58.37         3.38 o                         
  -3   7  10          0.61          2.27         2.20 o                         
  -2   7  10         19.49         17.41         2.05 o                         
  -1   7  10         38.81         40.52         3.52 o                         
   0   7  10        144.19        152.80         3.31 o                         
   1   7  10         49.61         55.37         5.49 o                         
   2   7  10          0.19         -0.76         3.68 o                         
   3   7  10         17.72         11.68         2.03 o                         
   4   7  10         37.58         41.33         2.62 o                         
   5   7  10         21.08         27.96         2.87 o                         
  -6   8  10        115.93        112.77         7.03 o                         
  -5   8  10         14.98         16.34         4.36 o                         
  -4   8  10          1.70          3.63         2.50 o                         
  -3   8  10        649.84        722.42        25.44 o                         
  -2   8  10        275.40        278.85         3.93 o                         
  -1   8  10         49.69         57.38         2.48 o                         
   0   8  10        163.62        161.19         4.81 o                         
   1   8  10         34.58         36.53         3.82 o                         
   2   8  10        157.93        167.57         7.08 o                         
   3   8  10         95.36         94.66         4.03 o                         
   4   8  10          4.99          5.04         2.31 o                         
  -6   9  10          5.70          4.30         2.84 o                         
  -5   9  10         33.10         36.56         7.01 o                         
  -4   9  10        144.04        160.52         4.37 o                         
  -3   9  10         47.00         50.33         2.81 o                         
  -2   9  10        321.68        319.75         9.00 o                         
  -1   9  10        305.82        288.15         4.06 o                         
   0   9  10         77.83         69.49         4.32 o                         
   1   9  10        325.56        316.91        12.11 o                         
   2   9  10          5.08          2.30         2.75 o                         
   3   9  10         32.18         25.91         2.17 o                         
   4   9  10          6.73          1.17         1.65 o                         
  -5  10  10         19.90         22.03         2.90 o                         
  -4  10  10          0.02         -1.68         2.44 o                         
  -3  10  10        147.30        149.20        12.07 o                         
  -2  10  10         17.81         15.43         2.26 o                         
  -1  10  10          6.61         10.73         2.10 o                         
   0  10  10        603.57        596.93         7.32 o                         
   1  10  10         53.11         54.29         3.48 o                         
   2  10  10         12.52         10.83         2.70 o                         
   3  10  10          2.66          3.27         2.95 o                         
   4  10  10         16.06         24.02         2.50 o                         
  -5  11  10         59.71         50.23         3.36 o                         
  -4  11  10          2.38          3.85         2.11 o                         
  -3  11  10          1.35          2.81         2.34 o                         
  -2  11  10        108.07        110.09         2.97 o                         
  -1  11  10          1.47         -1.17         1.91 o                         
   0  11  10        168.79        160.14         4.54 o                         
   1  11  10         27.43         28.63         5.91 o                         
   2  11  10         15.19         24.33         6.15 o                         
   3  11  10          3.68          7.12         3.81 o                         
  -4  12  10         33.03         29.65         2.40 o                         
  -3  12  10         54.55         53.92         3.02 o                         
  -2  12  10         15.78          9.25         1.94 o                         
  -1  12  10         23.79         24.65         2.14 o                         
   0  12  10         36.92         36.96         5.56 o                         
   1  12  10          0.39         -0.94         3.04 o                         
   2  12  10         87.79         98.31         4.16 o                         
   3  12  10         86.38         86.15         4.22 o                         
  -3  13  10          0.19         -0.91         1.85 o                         
  -2  13  10        104.56         94.88         3.71 o                         
  -1  13  10         27.21         27.70         2.33 o                         
   0  13  10         12.97         11.32         3.00 o                         
   1  13  10         13.61         15.08         2.94 o                         
   2  13  10          0.02         -0.49         7.09 o                         
  -2  14  10          1.02         -0.23         2.93 o                         
  -1  14  10        115.73        105.85         3.28 o                         
   0  14  10          4.02         -0.36         3.61 o                         
   1  14  10         18.02         15.92         3.98 o                         
  -7   1  11          0.04         -2.11         2.38 o                         
  -6   1  11          1.77          0.18         1.71 o                         
  -5   1  11          0.06         -0.39         1.76 o                         
  -4   1  11          9.53          9.50         1.64 o                         
  -3   1  11        267.34        261.46         3.65 o                         
  -2   1  11        147.34        149.71         2.80 o                         
  -1   1  11          0.50         -1.33         1.80 o                         
   0   1  11          0.04          0.57         2.08 o                         
   1   1  11        582.61        550.88         9.34 o                         
   2   1  11          0.34         -0.63         2.85 o                         
   3   1  11          8.87         12.01         2.82 o                         
   4   1  11         10.37         17.13         3.06 o                         
   5   1  11         68.66         64.80         4.24 o                         
  -7   2  11          5.74         14.15         2.30 o                         
  -6   2  11          1.06          1.80         1.74 o                         
  -5   2  11        679.82        709.53         5.70 o                         
  -4   2  11        733.56        747.34         6.38 o                         
  -3   2  11        152.53        145.39         3.21 o                         
  -2   2  11        149.51        157.31         3.14 o                         
  -1   2  11        213.03        219.06         5.31 o                         
   0   2  11          0.31          3.14         2.10 o                         
   1   2  11        715.21        675.48         7.60 o                         
   2   2  11          0.09         -2.56         2.80 o                         
   3   2  11          0.02         -1.53         2.62 o                         
   4   2  11         51.68         55.48         3.46 o                         
   5   2  11         65.36         71.96         7.83 o                         
  -6   3  11        122.31        127.53         5.19 o                         
  -5   3  11         26.57         29.28         3.39 o                         
  -4   3  11         57.07         53.98         4.11 o                         
  -3   3  11        484.58        491.09         5.06 o                         
  -2   3  11        583.00        571.37         5.94 o                         
  -1   3  11        126.16        114.36         3.54 o                         
   0   3  11        976.36        946.01         6.90 o                         
   1   3  11         12.76         28.00         2.81 o                         
   2   3  11          2.95          3.70         2.63 o                         
   3   3  11         14.67         22.16         3.08 o                         
   4   3  11          1.54         -1.90         2.88 o                         
   5   3  11         34.48         35.68         4.81 o                         
  -6   4  11         10.18          7.09         4.51 o                         
  -5   4  11          1.34          1.03         2.17 o                         
  -4   4  11          5.49          4.95         2.03 o                         
  -3   4  11         29.82         36.73         2.82 o                         
  -2   4  11          7.23          8.97         2.04 o                         
  -1   4  11        116.43        101.09         2.80 o                         
   0   4  11         83.80         82.38         2.93 o                         
   1   4  11        347.36        338.15         4.56 o                         
   2   4  11         65.55         60.45         3.41 o                         
   3   4  11        117.67        116.47         4.31 o                         
   4   4  11          8.82         12.64         3.01 o                         
   5   4  11         14.93         16.67         2.35 o                         
  -6   5  11         21.44         17.48         3.85 o                         
  -5   5  11         18.19         23.97         3.83 o                         
  -4   5  11         10.22         13.54         2.23 o                         
  -3   5  11         65.21         63.18         3.09 o                         
  -2   5  11        279.89        280.67         4.00 o                         
  -1   5  11          0.08         -0.01         2.02 o                         
   0   5  11        162.16        171.47         3.56 o                         
   1   5  11        135.74        147.34         8.99 o                         
   2   5  11          8.73         13.83         3.01 o                         
   3   5  11         26.73         36.13         3.25 o                         
   4   5  11         19.55         24.30         2.73 o                         
   5   5  11         12.74         13.48         2.09 o                         
  -6   6  11          3.14          2.93         2.60 o                         
  -5   6  11        136.67        138.65         6.14 o                         
  -4   6  11        358.74        368.24         5.88 o                         
  -3   6  11        277.82        275.14         5.31 o                         
  -2   6  11          0.56         -0.43         1.90 o                         
  -1   6  11        287.27        287.22         4.18 o                         
   0   6  11         39.23         35.60         2.59 o                         
   1   6  11        330.37        327.09         5.89 o                         
   2   6  11        139.42        136.99         5.93 o                         
   3   6  11          4.79          0.43         2.95 o                         
   4   6  11         71.55         66.59         4.79 o                         
  -6   7  11         34.18         39.14         3.27 o                         
  -5   7  11         15.65         19.19         3.46 o                         
  -4   7  11         14.17         19.81         2.77 o                         
  -3   7  11        323.26        332.62         5.19 o                         
  -2   7  11          7.91          6.07         1.87 o                         
  -1   7  11         47.69         48.99         2.59 o                         
   0   7  11        382.10        389.43         4.80 o                         
   1   7  11         64.98         67.41         4.68 o                         
   2   7  11         19.26         19.58         3.08 o                         
   3   7  11         34.36         33.62         4.47 o                         
   4   7  11         15.37          9.52         2.51 o                         
  -5   8  11          3.87          2.47         2.90 o                         
  -4   8  11         16.66         20.04         2.74 o                         
  -3   8  11         94.63         91.05         5.30 o                         
  -2   8  11          0.85         -0.49         1.93 o                         
  -1   8  11        102.97         97.78         3.03 o                         
   0   8  11        100.22         90.56         3.11 o                         
   1   8  11          0.20          1.60         3.57 o                         
   2   8  11         19.18         12.69         3.09 o                         
   3   8  11         32.35         27.76         3.44 o                         
   4   8  11          3.39          2.51         2.41 o                         
  -5   9  11          5.69          5.52         2.82 o                         
  -4   9  11         41.03         41.86         3.30 o                         
  -3   9  11        185.80        190.08         4.30 o                         
  -2   9  11          2.86          2.45         2.22 o                         
  -1   9  11         94.78         81.86         3.48 o                         
   0   9  11         29.26         33.93         2.56 o                         
   1   9  11         12.66         14.63         3.30 o                         
   2   9  11          0.25          6.74         3.11 o                         
   3   9  11         69.05         65.90         3.75 o                         
   4   9  11          0.38          1.30         4.91 o                         
  -5  10  11         11.93         18.82         6.36 o                         
  -4  10  11        112.97        122.66         8.14 o                         
  -3  10  11         18.79         20.74         2.61 o                         
  -2  10  11          0.02         -2.02         2.02 o                         
  -1  10  11          9.98         10.01         2.12 o                         
   0  10  11          4.82          1.91         2.84 o                         
   1  10  11        107.24        120.53        11.98 o                         
   2  10  11        124.22        121.22         4.47 o                         
   3  10  11         15.53         16.88         2.89 o                         
  -4  11  11         21.25         18.99         3.10 o                         
  -3  11  11          0.09         -1.21         2.40 o                         
  -2  11  11         35.20         32.68         4.20 o                         
  -1  11  11         21.78         26.09         2.85 o                         
   0  11  11         21.99         25.08         4.37 o                         
   1  11  11        100.55        105.31         8.44 o                         
   2  11  11          0.21          2.02         2.82 o                         
  -3  12  11          1.68          4.20         2.24 o                         
  -2  12  11         42.61         38.86         6.60 o                         
  -1  12  11        167.99        152.81         5.66 o                         
   0  12  11         21.82         19.28         3.15 o                         
   1  12  11          0.37          6.75         3.31 o                         
   2  12  11         17.28         16.11         3.40 o                         
  -2  13  11         24.62         27.82         2.77 o                         
  -1  13  11         29.24         19.17         2.31 o                         
   0  13  11          0.50          1.57         3.11 o                         
   1  13  11         57.31         63.76         7.27 o                         
  -6   0  12        285.74        297.86         5.93 o                         
  -5   0  12        293.45        301.97        16.54 o                         
  -4   0  12          0.67         -0.64         2.20 o                         
  -3   0  12        197.21        161.37        12.57 o                         
  -2   0  12        142.91        133.76         6.90 o                         
  -1   0  12          4.88          5.58         2.58 o                         
   0   0  12          0.12         -2.88         2.88 o                         
   1   0  12         43.58         39.71         5.15 o                         
   2   0  12         17.98          9.71         4.05 o                         
   3   0  12        130.41        144.28         7.32 o                         
   4   0  12        266.35        296.66         9.66 o                         
  -6   1  12          6.43          6.46         2.08 o                         
  -5   1  12         12.84         15.79         2.40 o                         
  -4   1  12        232.84        226.03         3.50 o                         
  -3   1  12        116.13        111.72         3.79 o                         
  -2   1  12         21.97         17.59         1.94 o                         
  -1   1  12        146.34        145.36         4.07 o                         
   0   1  12        100.41         92.34         3.24 o                         
   1   1  12         34.98         35.73         2.61 o                         
   2   1  12          3.23          4.48         2.91 o                         
   3   1  12          2.54          6.81         2.88 o                         
   4   1  12         48.30         57.59         6.97 o                         
  -6   2  12          0.68         -0.82         2.17 o                         
  -5   2  12         31.91         37.27         2.23 o                         
  -4   2  12         48.54         55.31         3.95 o                         
  -3   2  12          6.58          7.11         2.06 o                         
  -2   2  12         87.47         82.32         3.72 o                         
  -1   2  12         67.14         69.00         2.79 o                         
   0   2  12         32.72         37.41         2.82 o                         
   1   2  12         57.21         56.09         4.32 o                         
   2   2  12         69.00         63.42         3.90 o                         
   3   2  12          2.57         -1.41         2.85 o                         
   4   2  12          4.15          4.55         3.62 o                         
  -6   3  12          6.42          7.85         2.30 o                         
  -5   3  12          9.98          8.09         2.29 o                         
  -4   3  12        287.30        286.08         5.73 o                         
  -3   3  12          4.43          3.09         2.64 o                         
  -2   3  12         63.19         60.07         2.53 o                         
  -1   3  12         46.00         50.58         2.74 o                         
   0   3  12        792.84        768.29         8.27 o                         
   1   3  12          0.71          0.31         1.96 o                         
   2   3  12         62.33         60.77         6.06 o                         
   3   3  12          0.39          2.81         2.79 o                         
   4   3  12         39.22         43.48         8.04 o                         
  -6   4  12        143.71        142.29         6.22 o                         
  -5   4  12         55.58         63.23         2.97 o                         
  -4   4  12        176.36        183.49         5.51 o                         
  -3   4  12         95.96        104.71         6.51 o                         
  -2   4  12        182.71        183.52         3.60 o                         
  -1   4  12          0.14          1.21         1.99 o                         
   0   4  12         97.02        104.56         3.29 o                         
   1   4  12          0.06          0.68         3.10 o                         
   2   4  12         12.14         18.52         3.15 o                         
   3   4  12        141.72        160.56         4.91 o                         
   4   4  12         41.40         45.96         3.91 o                         
  -6   5  12          6.84          9.25         5.10 o                         
  -5   5  12         86.73         80.10         3.05 o                         
  -4   5  12         10.62         12.59         2.96 o                         
  -3   5  12         87.82         85.04         3.58 o                         
  -2   5  12         68.20         63.46         2.64 o                         
  -1   5  12        266.16        272.66         5.93 o                         
   0   5  12          2.07          1.65         2.14 o                         
   1   5  12         11.92         15.92         3.32 o                         
   2   5  12         33.73         25.58         3.07 o                         
   3   5  12         16.15         15.31         3.17 o                         
   4   5  12         16.74         27.17         4.66 o                         
  -5   6  12          0.99          1.79         2.51 o                         
  -4   6  12          6.75          4.18         4.14 o                         
  -3   6  12         13.16         12.35         2.55 o                         
  -2   6  12         51.71         41.65         2.84 o                         
  -1   6  12         73.57         61.72         2.77 o                         
   0   6  12          1.81          2.25         2.26 o                         
   1   6  12          1.30         -2.61         6.06 o                         
   2   6  12          8.66          9.19         7.11 o                         
   3   6  12         10.25          1.10         3.16 o                         
   4   6  12          5.56         -1.28         3.06 o                         
  -5   7  12         27.97         21.46         2.47 o                         
  -4   7  12          7.64         11.26         2.80 o                         
  -3   7  12          3.38          4.34         2.39 o                         
  -2   7  12          0.03         -2.04         2.06 o                         
  -1   7  12         78.37         86.39         4.74 o                         
   0   7  12        190.98        196.73         3.90 o                         
   1   7  12         15.86         14.87         3.19 o                         
   2   7  12         10.01          9.80         5.84 o                         
   3   7  12         10.06         11.62         3.17 o                         
   4   7  12         12.58         18.29         3.19 o                         
  -5   8  12         81.58         85.44         3.27 o                         
  -4   8  12        255.61        270.59         5.47 o                         
  -3   8  12          0.10         -1.25         2.45 o                         
  -2   8  12        185.81        183.33         3.76 o                         
  -1   8  12         19.85         15.42         2.46 o                         
   0   8  12        285.26        292.41         6.42 o                         
   1   8  12         68.44         75.43         3.95 o                         
   2   8  12          0.31         -1.13         2.73 o                         
   3   8  12         31.37         29.43         3.42 o                         
  -4   9  12        100.14        108.17        10.04 o                         
  -3   9  12         35.44         42.87         3.21 o                         
  -2   9  12         14.78         14.09         2.19 o                         
  -1   9  12        139.66        129.47         4.11 o                         
   0   9  12         98.07        103.34         4.18 o                         
   1   9  12          9.58         10.33         4.07 o                         
   2   9  12        109.30        103.27         4.19 o                         
   3   9  12          0.69          2.64         3.12 o                         
  -4  10  12         44.71         37.70         3.56 o                         
  -3  10  12         14.57         17.02         2.90 o                         
  -2  10  12         31.42         24.47         2.48 o                         
  -1  10  12          0.15         -0.58         2.06 o                         
   0  10  12          6.08          8.51         3.01 o                         
   1  10  12         78.70         69.65         5.35 o                         
   2  10  12         19.13         32.40         5.92 o                         
  -3  11  12          2.33         -1.57         2.51 o                         
  -2  11  12         71.33         73.59         3.65 o                         
  -1  11  12         23.94         28.08         2.34 o                         
   0  11  12        124.41        138.48         5.90 o                         
   1  11  12         13.41         20.35         3.21 o                         
  -2  12  12         15.69         16.72         3.00 o                         
  -1  12  12          5.83          2.34         2.16 o                         
   0  12  12         15.56         20.59         3.20 o                         
  -6   1  13         24.32         23.25         2.03 o                         
  -5   1  13         42.94         50.60         2.91 o                         
  -4   1  13         34.42         32.00         3.37 o                         
  -3   1  13         38.06         34.26         3.22 o                         
  -2   1  13         60.18         64.03         3.88 o                         
  -1   1  13        172.23        166.56         3.75 o                         
   0   1  13        110.43        108.98         4.24 o                         
   1   1  13         40.18         31.09         2.69 o                         
   2   1  13         67.46         68.26         5.77 o                         
   3   1  13         65.33         68.38         4.54 o                         
   4   1  13         43.64         30.33         4.05 o                         
  -6   2  13         25.54         30.16         2.87 o                         
  -5   2  13        232.96        245.52         7.79 o                         
  -4   2  13        184.77        171.94        22.36 o                         
  -3   2  13        145.40        142.14         4.12 o                         
  -2   2  13         11.62         13.82         1.93 o                         
  -1   2  13         28.06         22.73         2.52 o                         
   0   2  13          1.43          2.45         2.18 o                         
   1   2  13         27.84         28.43         2.52 o                         
   2   2  13        119.45        119.46         6.59 o                         
   3   2  13         92.83        120.65         7.79 o                         
   4   2  13          3.22          7.73         3.40 o                         
  -5   3  13          2.31          4.18         2.33 o                         
  -4   3  13        240.67        257.84         5.87 o                         
  -3   3  13          0.00          0.01         2.12 o                         
  -2   3  13        335.43        323.07         4.58 o                         
  -1   3  13         67.05         64.75         4.32 o                         
   0   3  13          4.14          4.70         2.30 o                         
   1   3  13          1.92          2.59         3.07 o                         
   2   3  13         11.47         13.90         3.42 o                         
   3   3  13         12.41         11.46         4.49 o                         
   4   3  13         36.04         38.51         3.57 o                         
  -5   4  13          0.18          0.65         2.20 o                         
  -4   4  13         81.26         87.20         4.02 o                         
  -3   4  13         29.95         21.48         2.50 o                         
  -2   4  13         10.78         20.63         2.55 o                         
  -1   4  13        169.56        192.84         4.80 o                         
   0   4  13         30.23         19.45         2.42 o                         
   1   4  13         44.19         36.59         3.35 o                         
   2   4  13          0.80          0.69         3.08 o                         
   3   4  13         14.15         17.37         3.59 o                         
  -5   5  13          9.68          6.94         2.39 o                         
  -4   5  13         39.12         35.26         3.76 o                         
  -3   5  13          7.55          6.00         3.71 o                         
  -2   5  13        389.05        412.61         6.60 o                         
  -1   5  13        579.97        593.67        10.97 o                         
   0   5  13         14.51         11.28         2.89 o                         
   1   5  13          7.28         14.97         3.13 o                         
   2   5  13          5.58          3.73         2.94 o                         
   3   5  13         31.09         32.08         3.77 o                         
  -5   6  13         36.25         34.20         3.26 o                         
  -4   6  13          1.01         -3.29         3.29 o                         
  -3   6  13         54.31         56.90         4.61 o                         
  -2   6  13         91.76         94.32         5.11 o                         
  -1   6  13          7.19          8.32         2.43 o                         
   0   6  13        316.06        317.64         4.84 o                         
   1   6  13          0.14          0.85         4.62 o                         
   2   6  13         36.36         31.66         3.43 o                         
   3   6  13         30.44         27.07         3.63 o                         
  -4   7  13          3.97          6.56         3.95 o                         
  -3   7  13          3.79          5.08         2.80 o                         
  -2   7  13         38.31         38.07         2.65 o                         
  -1   7  13         59.01         56.37         3.36 o                         
   0   7  13          3.50          6.49         2.38 o                         
   1   7  13         56.27         58.96         3.78 o                         
   2   7  13          3.44          0.93         3.32 o                         
   3   7  13          4.74          4.68         3.06 o                         
  -4   8  13         20.49         18.98         2.91 o                         
  -3   8  13         16.68         20.72         2.73 o                         
  -2   8  13          6.76          7.10         2.23 o                         
  -1   8  13          2.94          4.63         2.23 o                         
   0   8  13          1.46          3.26         3.13 o                         
   1   8  13          5.28          3.60         3.10 o                         
   2   8  13         12.58          9.63         3.09 o                         
  -4   9  13          4.38          7.87         3.02 o                         
  -3   9  13         11.66         12.78         5.37 o                         
  -2   9  13        180.97        193.40         4.99 o                         
  -1   9  13        219.19        229.78         6.53 o                         
   0   9  13        106.38        111.50         6.35 o                         
   1   9  13          9.80         14.32         3.49 o                         
   2   9  13          0.46          1.42         3.52 o                         
  -3  10  13         13.27         13.32         5.68 o                         
  -2  10  13          1.24          3.02         2.73 o                         
  -1  10  13         33.09         36.86         2.59 o                         
   0  10  13        165.88        193.81         5.48 o                         
   1  10  13          0.85          6.90         3.31 o                         
  -1  11  13          3.80          6.62         3.59 o                         
   0  11  13         15.23         12.31         5.82 o                         
  -5   0  14         44.84         44.43         5.62 o                         
  -4   0  14         90.84         91.41         6.26 o                         
  -3   0  14          0.52          1.52         4.23 o                         
  -2   0  14         37.81         37.91         9.43 o                         
  -1   0  14         66.23         61.04         6.21 o                         
   0   0  14         19.61         23.29         3.23 o                         
   1   0  14          5.74          0.37         3.15 o                         
   2   0  14        341.65        404.51        11.19 o                         
   3   0  14          0.04          4.38         4.31 o                         
  -5   1  14        125.03        125.32         3.65 o                         
  -4   1  14         25.71         18.77         3.46 o                         
  -3   1  14         99.87         95.32         5.07 o                         
  -2   1  14        140.23        137.52         3.85 o                         
  -1   1  14         76.93         78.45         2.90 o                         
   0   1  14          0.38         -1.57         2.07 o                         
   1   1  14         62.77         58.58         3.96 o                         
   2   1  14         35.06         40.08         4.40 o                         
   3   1  14         36.88         45.08         4.12 o                         
  -5   2  14          3.87          1.89         2.84 o                         
  -4   2  14         15.27         12.02         3.50 o                         
  -3   2  14          7.32          2.90         2.98 o                         
  -2   2  14         40.82         57.02         3.05 o                         
  -1   2  14          5.39          0.35         2.02 o                         
   0   2  14          5.45          6.80         2.16 o                         
   1   2  14         84.46         86.92         4.45 o                         
   2   2  14         27.14         29.06         4.37 o                         
   3   2  14          0.55          7.56         4.12 o                         
  -5   3  14         31.85         27.99         2.82 o                         
  -4   3  14          9.92          6.52         3.53 o                         
  -3   3  14         95.58        116.97         6.36 o                         
  -2   3  14        582.32        619.83        12.72 o                         
  -1   3  14         20.89         19.48         2.41 o                         
   0   3  14          6.31          8.22         2.40 o                         
   1   3  14        101.97         92.20         4.35 o                         
   2   3  14        107.69         96.38         4.47 o                         
   3   3  14         11.01         15.12         3.22 o                         
  -5   4  14         16.25         15.89         2.62 o                         
  -4   4  14          6.28          4.70         3.08 o                         
  -3   4  14         34.29         33.53         2.93 o                         
  -2   4  14          7.11         16.72         2.37 o                         
  -1   4  14        194.76        196.26         5.67 o                         
   0   4  14         16.29         16.97         2.70 o                         
   1   4  14         91.73         84.16         5.91 o                         
   2   4  14         30.13         42.61         4.96 o                         
   3   4  14          0.29         -2.03         3.34 o                         
  -4   5  14          6.55          6.96         3.87 o                         
  -3   5  14         69.01         74.76         3.59 o                         
  -2   5  14          0.09          2.26         2.43 o                         
  -1   5  14         19.18         18.42         2.69 o                         
   0   5  14         16.72         15.41         2.82 o                         
   1   5  14         12.25         16.24         3.54 o                         
   2   5  14          5.43          6.37         3.31 o                         
  -4   6  14         98.88         96.31         4.49 o                         
  -3   6  14         83.72         94.95         8.23 o                         
  -2   6  14          3.05          2.89         2.31 o                         
  -1   6  14          6.43          2.53         2.49 o                         
   0   6  14          7.18          6.78         2.45 o                         
   1   6  14         17.68         20.38         3.68 o                         
   2   6  14         11.30          8.30         3.20 o                         
  -4   7  14         54.84         66.81         5.99 o                         
  -3   7  14        101.62        103.51         3.91 o                         
  -2   7  14        100.53        105.44         6.83 o                         
  -1   7  14          0.00          1.57         2.60 o                         
   0   7  14         22.95         25.79         3.60 o                         
   1   7  14          0.15         -2.76         3.34 o                         
   2   7  14         15.64         18.27         3.95 o                         
  -3   8  14        120.94        127.67         4.29 o                         
  -2   8  14         68.48         78.12         6.29 o                         
  -1   8  14        163.89        172.62         4.06 o                         
   0   8  14          0.49         -5.07         6.57 o                         
   1   8  14         17.11         18.27         3.42 o                         
  -2   9  14         38.46         40.10         3.41 o                         
  -1   9  14          0.24          0.55         2.28 o                         
   0   9  14        109.75        123.85         4.68 o                         
  -4   1  15         75.07         69.40         5.27 o                         
  -3   1  15         83.15         81.29         7.87 o                         
  -2   1  15          0.21         -1.90         1.90 o                         
  -1   1  15          3.20          5.30         2.04 o                         
   0   1  15          4.10          6.73         2.28 o                         
   1   1  15          1.81          3.31         2.72 o                         
   2   1  15         24.98         24.47         4.09 o                         
  -4   2  15          0.80          4.31         3.48 o                         
  -3   2  15         94.90         95.20         5.83 o                         
  -2   2  15         59.88         68.56         2.86 o                         
  -1   2  15          3.15          3.41         2.02 o                         
   0   2  15          2.80          3.24         2.40 o                         
   1   2  15        142.18        149.42         6.18 o                         
   2   2  15          4.57         -3.31         4.20 o                         
  -4   3  15          9.60          6.73         3.52 o                         
  -3   3  15         80.10         98.87         4.82 o                         
  -2   3  15         26.31         24.37         2.25 o                         
  -1   3  15         67.09         74.02         3.26 o                         
   0   3  15         30.80         35.99         2.85 o                         
   1   3  15         27.99         39.71         4.66 o                         
   2   3  15         14.70         24.26         3.79 o                         
  -3   4  15         78.42         82.15         4.44 o                         
  -2   4  15          2.40         -1.05         2.32 o                         
  -1   4  15          1.15          8.24         2.63 o                         
   0   4  15         67.77         63.86         4.87 o                         
   1   4  15          9.78          7.44         3.59 o                         
  -3   5  15        201.76        225.20        18.94 o                         
  -2   5  15          0.49          0.67         2.39 o                         
  -1   5  15         79.54         87.73         3.43 o                         
   0   5  15         31.44         39.92         5.84 o                         
   1   5  15         12.50         13.28         3.06 o                         
  -3   6  15          1.10          3.06         5.16 o                         
  -2   6  15        134.65        137.16         4.69 o                         
  -1   6  15         48.67         37.04         2.69 o                         
   0   6  15         36.60         31.34         3.68 o                         
  -2   7  15          4.73          0.43         2.67 o                         
  -1   7  15         57.55         71.96         3.30 o                         
   0   7  15         33.48         36.50         3.99 o                         
  -2   0  16          2.97          3.38         2.91 o                         
  -1   0  16          2.40          7.31         6.38 o                         
   0   0  16         47.16         54.51         3.99 o                         
  -2   1  16         25.53         30.52         3.18 o                         
  -1   1  16         10.10          9.05         2.15 o                         
   0   1  16          2.62          3.84         2.33 o                         
  -2   2  16          0.93          2.86         2.27 o                         
  -1   2  16         19.42         24.44         2.57 o                         
   0   2  16          3.69          2.14         2.86 o                         
  -2   3  16         39.43         48.17         2.83 o                         
  -1   3  16         67.31         63.77         2.90 o                         
   0   3  16          0.01          1.58         2.76 o                         
                                                                                
