# Supplementary material for: Crystal structures and the Hirshfeld surface analysis of (E)-4-nitro-N′-(o-chloro, o- and p-methyl­benzyl­idene)benzene­sulfono­hydrazides
Source: Acta Crystallogr E Crystallogr Commun. 2018 Nov 6;74(Pt 12):1710–6. doi: 10.1107/S2056989018015207 (PMC6281112; doi:10.1107/S2056989018015207)
Supplement: Supplementary file 4 [file e-74-01710-IIIsup4.hkl]

data_III                                                                        
_shelx_title ' N4MB4NBSH P21/C'                                                 
_shelx_refln_list_code          4                                               
_shelx_F_calc_maximum      272.98                                               
_exptl_crystal_F_000       704.00                                               
_reflns_d_resolution_high  0.8300                                               
                                                                                
loop_                                                                           
 _space_group_symop_operation_xyz                                               
 'x, y, z'                                                                      
 '-x, y+1/2, -z+1/2'                                                            
 '-x, -y, -z'                                                                   
 'x, -y-1/2, z-1/2'                                                             
                                                                                
_cell_length_a    22.5890                                                       
_cell_length_b     5.4424                                                       
_cell_length_c    12.7180                                                       
_cell_angle_alpha  90.000                                                       
_cell_angle_beta   92.146                                                       
_cell_angle_gamma  90.000                                                       
                                                                                
_shelx_F_squared_multiplier     1.000                                           
                                                                                
loop_                                                                           
 _refln_index_h                                                                 
 _refln_index_k                                                                 
 _refln_index_l                                                                 
 _refln_F_squared_calc                                                          
 _refln_F_squared_meas                                                          
 _refln_F_squared_sigma                                                         
 _refln_observed_status                                                         
   4   0   0         60.86         65.39         1.78 o                         
   5   0   0       8373.73       8431.07        12.21 o                         
   6   0   0        729.75        717.26         5.33 o                         
   7   0   0       1046.81        955.43         5.28 o                         
   8   0   0        290.53        315.50         4.51 o                         
   9   0   0         71.39         71.92         2.79 o                         
  10   0   0        516.59        479.89        11.65 o                         
  11   0   0         60.08         87.54         8.90 o                         
  12   0   0        841.29        851.25        10.57 o                         
  13   0   0        795.63        843.46        11.06 o                         
  14   0   0        250.55        298.32        10.01 o                         
  15   0   0        728.26        758.65         9.59 o                         
  16   0   0         14.63         29.64         4.26 o                         
  17   0   0        266.17        262.41         6.30 o                         
  18   0   0        306.62        320.67         7.74 o                         
  19   0   0        416.48        446.66         9.36 o                         
  20   0   0        322.96        338.45         7.63 o                         
  21   0   0          3.95          9.29         5.11 o                         
  22   0   0        253.12        260.25         7.58 o                         
  23   0   0         61.54         69.89         6.12 o                         
  24   0   0          5.38         17.12         5.71 o                         
  25   0   0        190.62        190.26        11.23 o                         
  26   0   0        190.52        185.48        12.01 o                         
  27   0   0         21.01         26.40         9.75 o                         
   1   1   0        290.06        287.59         2.89 o                         
   2   1   0       4131.93       4189.61        21.32 o                         
   3   1   0      14509.31      14628.15        90.69 o                         
   4   1   0        320.93        306.68         2.30 o                         
   5   1   0       5714.48       5487.90        21.22 o                         
   6   1   0       4990.97       5095.26        19.18 o                         
   7   1   0          0.86          2.63         1.72 o                         
   8   1   0       1011.49       1085.22         8.21 o                         
   9   1   0         39.58         60.46         2.49 o                         
  10   1   0        164.86        169.32         3.40 o                         
  11   1   0        217.85        213.67         3.67 o                         
  12   1   0        338.01        306.92         4.12 o                         
  13   1   0        130.78        120.07         3.37 o                         
  14   1   0         87.40         82.24         3.31 o                         
  15   1   0         85.72         84.88         4.01 o                         
  16   1   0        403.74        364.76         5.82 o                         
  17   1   0          0.54          2.70         3.61 o                         
  18   1   0         61.12         63.02         5.26 o                         
  19   1   0        124.77        111.62         5.97 o                         
  20   1   0         36.38         45.68         5.67 o                         
  21   1   0        342.53        327.72        13.65 o                         
  22   1   0        166.63        166.72         7.13 o                         
  23   1   0         51.22         60.52         5.91 o                         
  24   1   0         13.30         17.36         7.79 o                         
  25   1   0         32.49         36.90         6.68 o                         
  26   1   0          6.59         14.19        11.14 o                         
   0   2   0       6591.43       6639.86        16.64 o                         
   1   2   0        895.79        980.78         3.56 o                         
   2   2   0        132.28        129.72         2.02 o                         
   3   2   0          6.51          3.83         1.31 o                         
   4   2   0         73.74         66.20         2.16 o                         
   5   2   0       1872.23       1923.87         7.06 o                         
   6   2   0        531.95        563.37         3.67 o                         
   7   2   0       2998.33       3105.80         8.82 o                         
   8   2   0        190.71        188.33         2.88 o                         
   9   2   0       1756.71       1722.00        13.88 o                         
  10   2   0       1327.64       1277.25         9.71 o                         
  11   2   0         27.44         24.57         2.46 o                         
  12   2   0        134.13        144.16         3.50 o                         
  13   2   0        293.56        290.65         5.18 o                         
  14   2   0        264.79        268.79         4.44 o                         
  15   2   0         52.43         51.11         4.05 o                         
  16   2   0        224.72        209.51         6.53 o                         
  17   2   0        145.50        118.35         5.06 o                         
  18   2   0          5.28          1.78         3.95 o                         
  19   2   0         44.53         40.07         4.38 o                         
  20   2   0         79.52         79.53         4.88 o                         
  21   2   0         12.94         13.26         4.35 o                         
  22   2   0         21.42         20.06         5.80 o                         
  23   2   0         23.73         40.78         7.51 o                         
  24   2   0          1.24         -7.26        12.87 o                         
  25   2   0         94.97         92.33         6.81 o                         
   1   3   0        678.25        725.29         3.97 o                         
   2   3   0        174.96        176.67         3.14 o                         
   3   3   0        120.63        121.12         6.33 o                         
   4   3   0       1534.44       1578.70        19.21 o                         
   5   3   0       1085.31       1001.49         8.52 o                         
   6   3   0          1.96         -1.53         1.53 o                         
   7   3   0        280.84        282.89         7.22 o                         
   8   3   0        201.31        172.63         3.70 o                         
   9   3   0        851.65        841.02         7.74 o                         
  10   3   0         38.73         38.97         3.61 o                         
  11   3   0        963.40        958.24        13.19 o                         
  12   3   0        368.70        358.52         5.06 o                         
  13   3   0        114.65        118.59         3.97 o                         
  14   3   0         86.78         87.50         4.89 o                         
  15   3   0          0.19          1.76         4.76 o                         
  16   3   0        104.26        110.81         6.42 o                         
  17   3   0        136.24        151.42         7.00 o                         
  18   3   0         14.25         12.41         6.04 o                         
  19   3   0          4.48          3.66         5.74 o                         
  20   3   0          0.14          3.36         6.22 o                         
  21   3   0        166.09        170.28         7.83 o                         
  22   3   0        104.18         95.42         7.43 o                         
  23   3   0         11.51          1.30         7.05 o                         
  24   3   0         28.06         19.04         6.39 o                         
   0   4   0        614.43        622.07         6.43 o                         
   1   4   0        249.88        254.94         3.87 o                         
   2   4   0         53.95         52.79         2.81 o                         
   3   4   0         10.98         10.78         2.89 o                         
   4   4   0         35.13         38.09         4.39 o                         
   5   4   0        153.48        162.83         4.45 o                         
   6   4   0         16.56         12.27         3.56 o                         
   7   4   0        329.89        305.16         8.80 o                         
   8   4   0         40.48         33.35         3.46 o                         
   9   4   0         34.46         37.25         3.45 o                         
  10   4   0         36.35         35.37         3.44 o                         
  11   4   0         16.33         28.69         3.41 o                         
  12   4   0        231.36        206.36         5.99 o                         
  13   4   0         18.04         29.43         4.75 o                         
  14   4   0        257.44        253.52         6.59 o                         
  15   4   0         36.61         41.97         4.96 o                         
  16   4   0         59.65         68.72         5.31 o                         
  17   4   0         45.82         47.38         5.29 o                         
  18   4   0         55.55         38.23         6.59 o                         
  19   4   0          4.28         -2.63         6.18 o                         
  20   4   0         10.81         17.08         9.53 o                         
  21   4   0          2.39         -0.45         6.44 o                         
   1   5   0          2.64          1.13         3.47 o                         
   2   5   0          9.47          2.28         3.54 o                         
   3   5   0          0.03         -1.68         3.36 o                         
   4   5   0          2.26         -0.54         3.41 o                         
   5   5   0          3.76          2.42         3.31 o                         
   6   5   0        113.42        103.48         4.09 o                         
   7   5   0         15.97         10.01         4.17 o                         
   8   5   0         42.75         38.21         6.74 o                         
   9   5   0          7.06          7.44         5.68 o                         
  10   5   0         93.29         85.37         6.48 o                         
  11   5   0         10.42         25.36        11.33 o                         
  12   5   0         73.71         83.70         6.48 o                         
  13   5   0          3.57         10.22         4.89 o                         
  14   5   0         15.26         39.19         6.12 o                         
  15   5   0          0.96          6.95         5.00 o                         
  16   5   0         40.76         55.63         7.40 o                         
  17   5   0         36.36         49.91         8.66 o                         
   0   6   0        126.28        138.67         6.72 o                         
   1   6   0          6.31          5.98         4.01 o                         
   2   6   0         68.42         73.66         4.40 o                         
   3   6   0         64.66         74.77         9.25 o                         
   4   6   0         73.61         72.58         5.12 o                         
   5   6   0        170.77        152.37         5.88 o                         
   6   6   0         25.26          8.78         6.31 o                         
   7   6   0         77.99         75.28         7.16 o                         
   8   6   0          1.69         -7.76         8.33 o                         
   9   6   0         91.86         93.58         7.08 o                         
  10   6   0         63.51         55.22         8.70 o                         
 -26   1   1         11.85         12.68        15.27 o                         
 -25   1   1         21.40          6.98        13.90 o                         
 -24   1   1          2.93          1.10         8.08 o                         
 -23   1   1        205.43        209.76         8.54 o                         
 -22   1   1         16.33         22.36         5.49 o                         
 -21   1   1        195.01        208.57         7.15 o                         
 -20   1   1        437.58        430.80         9.08 o                         
 -19   1   1         79.13         97.81         6.19 o                         
 -18   1   1         90.05         84.22         5.61 o                         
 -17   1   1         86.00         92.55         4.42 o                         
 -16   1   1         98.18         93.08         4.26 o                         
 -15   1   1       1053.43        988.37        10.40 o                         
 -14   1   1        251.80        239.16         5.40 o                         
 -13   1   1        407.93        425.53         5.41 o                         
 -12   1   1        112.63        116.71         3.83 o                         
 -11   1   1        387.89        339.87         4.77 o                         
 -10   1   1        721.63        704.20         5.87 o                         
  -9   1   1        172.88        194.32         4.90 o                         
  -8   1   1       2008.38       1937.51        13.46 o                         
  -7   1   1       1803.48       1731.12         7.32 o                         
  -6   1   1        123.67        136.10         2.91 o                         
  -5   1   1       2131.20       2059.36        17.51 o                         
  -4   1   1       5628.64       5631.74        24.42 o                         
  -3   1   1        270.93        263.21         2.53 o                         
  -2   1   1       1792.17       1712.81         8.68 o                         
  -1   1   1       1532.13       1534.29         6.03 o                         
   0   1   1         96.28        123.41         1.64 o                         
   1   1   1         17.54         16.81         1.62 o                         
   2   1   1       1006.73        994.66        11.44 o                         
   3   1   1       4497.68       4389.68        14.72 o                         
   4   1   1       1231.20       1235.66         4.30 o                         
   5   1   1      74518.96      73028.59       143.08 o                         
   6   1   1       3041.39       3025.55         7.21 o                         
   7   1   1        418.84        373.02         2.70 o                         
   8   1   1          2.32          2.76         1.67 o                         
   9   1   1        396.92        379.67         3.18 o                         
  10   1   1       7931.81       7997.85        22.33 o                         
  11   1   1         96.90        100.81         3.19 o                         
  12   1   1       1741.98       1719.23        10.94 o                         
  13   1   1        662.05        660.52         5.07 o                         
  14   1   1         13.15          7.36         3.40 o                         
  15   1   1        171.72        155.10         4.60 o                         
  16   1   1          7.79          8.34         3.71 o                         
  17   1   1        528.91        524.29        12.52 o                         
  18   1   1        331.91        352.63         6.39 o                         
  19   1   1          8.92         10.60         4.98 o                         
  20   1   1         89.42         83.42         5.93 o                         
  21   1   1          0.65          0.99         5.01 o                         
  22   1   1         11.85         14.67         5.53 o                         
  23   1   1         21.10         24.38         5.75 o                         
  24   1   1        152.56        148.54         5.97 o                         
  25   1   1         59.08         78.53        15.02 o                         
  26   1   1          2.24         10.25         4.79 o                         
 -25   2   1         17.30         17.01         5.94 o                         
 -24   2   1        162.94        162.96         7.43 o                         
 -23   2   1         40.64         38.31         4.93 o                         
 -22   2   1         13.78         12.51         4.32 o                         
 -21   2   1         82.61         70.45         5.19 o                         
 -20   2   1         25.22         29.54         4.84 o                         
 -19   2   1        261.77        261.79         9.27 o                         
 -18   2   1         42.30         47.67         4.62 o                         
 -17   2   1        844.02        835.39        11.00 o                         
 -16   2   1        821.72        808.77        10.44 o                         
 -15   2   1        123.20        122.27         4.76 o                         
 -14   2   1        224.95        209.49         5.01 o                         
 -13   2   1          1.13          1.37         3.33 o                         
 -12   2   1        530.88        553.46         7.78 o                         
 -11   2   1        259.58        239.51         4.51 o                         
 -10   2   1          0.23          3.39         2.70 o                         
  -9   2   1        439.41        447.60         4.68 o                         
  -8   2   1       2471.23       2397.16        18.15 o                         
  -7   2   1          3.62          3.07         2.49 o                         
  -6   2   1       1007.24        939.94         5.43 o                         
  -5   2   1        254.40        257.99         4.17 o                         
  -4   2   1       2763.83       2556.29        15.05 o                         
  -3   2   1        103.58         71.06         2.41 o                         
  -2   2   1          0.06          0.83         1.43 o                         
  -1   2   1         26.73         30.47         1.36 o                         
   0   2   1       6273.54       6285.66        23.78 o                         
   1   2   1        584.92        536.53         2.63 o                         
   2   2   1        336.17        273.29         3.68 o                         
   3   2   1          1.49          1.31         0.92 o                         
   4   2   1       1541.06       1683.51        10.91 o                         
   5   2   1       4335.25       4441.93        21.72 o                         
   6   2   1       1616.37       1504.46        11.30 o                         
   7   2   1       2984.82       3015.56        11.78 o                         
   8   2   1       1931.14       1937.79        11.62 o                         
   9   2   1       1108.55       1122.89         6.00 o                         
  10   2   1       1023.48        956.98         7.65 o                         
  11   2   1        938.94        973.41         6.23 o                         
  12   2   1          6.12          7.54         2.36 o                         
  13   2   1          1.04         -0.47         2.40 o                         
  14   2   1        266.40        246.05         3.87 o                         
  15   2   1         25.81         27.31         3.11 o                         
  16   2   1        248.53        245.42         5.50 o                         
  17   2   1        279.51        268.52         7.41 o                         
  18   2   1          0.48         -1.73         3.27 o                         
  19   2   1          1.76         -1.03         4.26 o                         
  20   2   1        108.11        115.85         6.51 o                         
  21   2   1        283.79        293.48        13.03 o                         
  22   2   1          4.13         12.01         5.52 o                         
  23   2   1         18.19         12.66         6.00 o                         
  24   2   1          2.56         -0.73         5.36 o                         
  25   2   1          2.56          3.48         6.11 o                         
 -24   3   1          0.68          2.52         6.34 o                         
 -23   3   1          9.86          7.30         6.98 o                         
 -22   3   1          6.59          6.29         6.05 o                         
 -21   3   1          0.67          0.97         6.12 o                         
 -20   3   1          8.03          4.95         5.77 o                         
 -19   3   1         36.50         29.78         5.84 o                         
 -18   3   1        110.36        119.69         5.57 o                         
 -17   3   1         42.93         45.65         4.74 o                         
 -16   3   1        127.78        121.68         7.51 o                         
 -15   3   1         89.89         87.78         4.82 o                         
 -14   3   1        140.75        142.35         6.25 o                         
 -13   3   1        304.56        292.48         7.96 o                         
 -12   3   1        369.11        340.98         5.10 o                         
 -11   3   1        812.11        780.16        10.88 o                         
 -10   3   1          6.36          6.24         3.07 o                         
  -9   3   1        377.02        362.07        13.16 o                         
  -8   3   1        178.62        165.73         3.76 o                         
  -7   3   1         77.30         65.53         3.38 o                         
  -6   3   1        298.40        305.41         4.17 o                         
  -5   3   1         82.44         83.96         2.63 o                         
  -4   3   1        283.75        285.72         2.76 o                         
  -3   3   1         35.12         34.90         1.64 o                         
  -2   3   1        467.84        487.13         4.08 o                         
  -1   3   1        334.88        343.23         3.10 o                         
   0   3   1        590.46        621.80         3.43 o                         
   1   3   1         10.39          9.10         1.31 o                         
   2   3   1        103.89        125.82         2.12 o                         
   3   3   1        931.71        973.63        10.75 o                         
   4   3   1         43.97         40.83         1.85 o                         
   5   3   1          3.26          5.12         1.62 o                         
   6   3   1         71.44         78.87         2.03 o                         
   7   3   1         76.89         72.76         2.37 o                         
   8   3   1         19.08         21.49         2.66 o                         
   9   3   1        178.34        160.58         3.62 o                         
  10   3   1         80.17         90.72         3.20 o                         
  11   3   1          7.05          4.40         2.99 o                         
  12   3   1         77.90         91.98         3.83 o                         
  13   3   1          1.72          6.79         3.30 o                         
  14   3   1        421.07        379.19         5.41 o                         
  15   3   1        277.29        263.19         7.07 o                         
  16   3   1         23.17         15.63         3.36 o                         
  17   3   1        120.65         94.75         9.32 o                         
  18   3   1          1.44          4.81         3.97 o                         
  19   3   1         83.05         78.24         6.50 o                         
  20   3   1          6.61          8.56         7.71 o                         
  21   3   1         64.79         59.33         7.10 o                         
  22   3   1          2.40         -1.43         7.17 o                         
  23   3   1          1.67          4.59         6.12 o                         
  24   3   1          5.28          2.16         5.92 o                         
 -21   4   1         82.70         98.98         8.06 o                         
 -20   4   1         12.90         14.67         6.66 o                         
 -19   4   1        198.39        186.93         8.56 o                         
 -18   4   1         16.39         17.86         9.56 o                         
 -17   4   1          0.03         -6.07         6.07 o                         
 -16   4   1         45.56         66.71         6.77 o                         
 -15   4   1          5.64          9.00         4.74 o                         
 -14   4   1         61.33         67.55         5.14 o                         
 -13   4   1         98.43        104.85         5.99 o                         
 -12   4   1          9.32         11.84         4.49 o                         
 -11   4   1         63.03         68.41         4.89 o                         
 -10   4   1          3.62          6.13         3.44 o                         
  -9   4   1        111.59        106.97         4.10 o                         
  -8   4   1         46.66         48.13         3.56 o                         
  -7   4   1        617.27        642.65         7.21 o                         
  -6   4   1        197.36        198.40         4.31 o                         
  -5   4   1        177.27        168.36         3.43 o                         
  -4   4   1        867.32        820.78         7.03 o                         
  -3   4   1        242.92        238.58         6.38 o                         
  -2   4   1         36.40         33.75         2.25 o                         
  -1   4   1        215.57        224.38         3.18 o                         
   0   4   1          6.23          2.78         2.14 o                         
   1   4   1       1144.99       1161.22         7.64 o                         
   2   4   1         64.01         62.00         2.89 o                         
   3   4   1         58.97         59.21         2.92 o                         
   4   4   1        140.93        146.40         4.27 o                         
   5   4   1          7.32          9.56         3.25 o                         
   6   4   1         17.68         19.79         3.43 o                         
   7   4   1         26.34         28.84         3.47 o                         
   8   4   1          0.03         -3.99         7.61 o                         
   9   4   1         20.00         12.92         4.20 o                         
  10   4   1         83.00         65.62         4.73 o                         
  11   4   1         69.91         72.15         5.14 o                         
  12   4   1         63.06         67.08         5.03 o                         
  13   4   1         59.77         69.76         4.95 o                         
  14   4   1          0.09         -4.61         4.61 o                         
  15   4   1         37.66         39.63         4.91 o                         
  16   4   1        265.48        281.58         9.96 o                         
  17   4   1         76.93         87.49         9.02 o                         
  18   4   1         53.08         75.48         5.52 o                         
  19   4   1         64.45         62.48         6.89 o                         
  20   4   1         29.11         39.05        14.72 o                         
  21   4   1         39.07         53.17        13.10 o                         
 -17   5   1         99.31        118.39        10.93 o                         
 -16   5   1          0.36         19.32         5.54 o                         
 -15   5   1         78.89         93.33        12.77 o                         
 -14   5   1        164.71        163.52         8.65 o                         
 -13   5   1          0.21         10.56         6.22 o                         
 -12   5   1        136.65        135.08         7.31 o                         
 -11   5   1         34.91         39.68         6.02 o                         
 -10   5   1         87.11        100.64         6.69 o                         
  -9   5   1         98.68        101.62         4.91 o                         
  -8   5   1         67.52         56.03         4.59 o                         
  -7   5   1         40.35         30.47         4.25 o                         
  -6   5   1         72.44         61.80         3.82 o                         
  -5   5   1        125.20        132.67         4.36 o                         
  -4   5   1        139.77        142.74         4.42 o                         
  -3   5   1         31.06         32.37         3.63 o                         
  -2   5   1        430.69        449.60         7.42 o                         
  -1   5   1         37.83         37.41         3.79 o                         
   0   5   1        240.45        252.01         5.06 o                         
   1   5   1        164.72        158.19         4.49 o                         
   2   5   1         75.72         84.58         4.01 o                         
   3   5   1        158.36        158.27         4.59 o                         
   4   5   1         54.56         53.64         4.83 o                         
   5   5   1        305.68        305.84         6.46 o                         
   6   5   1         57.35         55.25         5.37 o                         
   7   5   1          0.06         -5.52         5.52 o                         
   8   5   1         99.92         93.91         6.78 o                         
   9   5   1         24.43         24.32         5.96 o                         
  10   5   1        210.88        221.16         7.83 o                         
  11   5   1         33.58         14.77         5.90 o                         
  12   5   1        105.77        118.24         7.17 o                         
  13   5   1          6.57          9.77         4.83 o                         
  14   5   1         61.05         81.52         5.70 o                         
  15   5   1         43.67         41.05         5.44 o                         
  16   5   1         34.86         37.48         5.99 o                         
  17   5   1        125.26        150.13         6.75 o                         
 -10   6   1         23.48         26.36         8.03 o                         
  -9   6   1          5.63          0.45         6.52 o                         
  -8   6   1          0.00         -5.96         5.96 o                         
  -7   6   1         12.40         14.83         5.85 o                         
  -6   6   1          0.06         -2.60         6.87 o                         
  -5   6   1          0.05         -4.35         4.35 o                         
  -4   6   1          0.05         -4.19         4.19 o                         
  -3   6   1         27.89         20.88         4.65 o                         
  -2   6   1          0.10         10.33         6.79 o                         
  -1   6   1          0.49         -2.02         3.35 o                         
   0   6   1          2.97          0.83         5.26 o                         
   1   6   1         10.96          7.69         4.46 o                         
   2   6   1          7.23          5.93         6.21 o                         
   3   6   1          0.03         -0.66         4.63 o                         
   4   6   1          0.06         -0.28         3.82 o                         
   5   6   1          6.32         -0.19         4.40 o                         
   6   6   1          0.30         -4.56         4.56 o                         
   7   6   1          5.68         -4.25         4.25 o                         
   8   6   1          0.01          6.15         8.47 o                         
   9   6   1          6.09          2.75         9.70 o                         
  10   6   1          0.18         -3.48         6.09 o                         
 -27   0   2         20.00         19.69         8.95 o                         
 -26   0   2          7.69         14.68         8.65 o                         
 -25   0   2        147.41        144.64        10.95 o                         
 -24   0   2        308.17        310.76        12.82 o                         
 -23   0   2         23.86         35.94         9.20 o                         
 -22   0   2         92.44         95.17         9.74 o                         
 -21   0   2        128.33        107.94         9.88 o                         
 -20   0   2         53.80         57.34         8.63 o                         
 -19   0   2        172.49        126.50        19.26 o                         
 -18   0   2         68.00         91.54         7.48 o                         
 -17   0   2        363.57        357.47         5.70 o                         
 -16   0   2          0.50          6.63         3.31 o                         
 -15   0   2        508.67        485.34         6.84 o                         
 -14   0   2         38.38         42.12         3.47 o                         
 -13   0   2       2435.97       2521.14        32.09 o                         
 -12   0   2          5.35         17.85         2.86 o                         
 -11   0   2        858.92        902.14        17.18 o                         
 -10   0   2       3728.36       3566.00        55.56 o                         
  -9   0   2        490.55        441.06        16.08 o                         
  -8   0   2       2124.29       1921.18        37.99 o                         
  -7   0   2       1084.62        961.24        21.27 o                         
  -6   0   2        341.56        319.52         3.59 o                         
  -5   0   2        673.13        627.00         4.13 o                         
  -4   0   2        843.04        868.61         8.24 o                         
  -3   0   2      15415.31      14567.33       107.89 o                         
  -2   0   2      21285.18      20544.21       116.81 o                         
  -1   0   2        113.21        126.96         3.27 o                         
   0   0   2       1178.93       1239.28         7.64 o                         
   1   0   2      12643.21      13105.21        94.64 o                         
   2   0   2       8515.85       8601.00        63.73 o                         
   3   0   2       2170.92       2155.83         8.11 o                         
   4   0   2      18115.72      18380.38        69.88 o                         
   5   0   2       5608.66       5856.43        41.01 o                         
   6   0   2       2971.10       3094.80        56.45 o                         
   7   0   2        167.23        160.15         3.85 o                         
   8   0   2       1485.20       1459.56        28.13 o                         
   9   0   2         77.57         90.54         4.69 o                         
  10   0   2       6149.04       5961.01        19.09 o                         
  11   0   2       1387.53       1372.69        24.63 o                         
  12   0   2       1874.69       1910.77        12.69 o                         
  13   0   2        868.92        868.14        10.98 o                         
  14   0   2        989.65       1023.52        16.80 o                         
  15   0   2       6710.17       6989.53        26.52 o                         
  16   0   2        252.84        302.96         5.80 o                         
  17   0   2       1344.55       1335.21        26.52 o                         
  18   0   2        331.66        313.26         6.19 o                         
  19   0   2          1.38          1.36         3.92 o                         
  20   0   2         35.66         24.77         4.27 o                         
  21   0   2         33.46         44.40         5.58 o                         
  22   0   2        335.15        343.97         8.32 o                         
  23   0   2        246.18        262.79         7.93 o                         
  24   0   2         44.43         43.08         7.94 o                         
  25   0   2          3.01         -0.93         5.54 o                         
  26   0   2         14.18         16.02         6.18 o                         
 -26   1   2          1.47         -2.53         6.23 o                         
 -25   1   2         38.81         33.71        20.96 o                         
 -24   1   2         13.07         34.06        20.21 o                         
 -23   1   2        193.64        199.22         7.52 o                         
 -22   1   2          9.51         16.14         4.74 o                         
 -21   1   2        610.19        605.65        12.01 o                         
 -20   1   2         63.09         64.57         7.29 o                         
 -19   1   2         75.35         78.98         4.76 o                         
 -18   1   2        421.31        433.92         6.79 o                         
 -17   1   2         24.15         21.32         4.04 o                         
 -16   1   2         53.44         49.37         4.02 o                         
 -15   1   2         66.00         60.05         2.91 o                         
 -14   1   2        214.68        209.24         4.50 o                         
 -13   1   2          0.52          0.26         3.12 o                         
 -12   1   2        590.35        550.91         7.32 o                         
 -11   1   2          0.12          3.92         2.92 o                         
 -10   1   2          3.12          5.37         2.97 o                         
  -9   1   2         62.35         63.50         3.05 o                         
  -8   1   2        652.70        694.21         4.71 o                         
  -7   1   2       1090.94       1133.32         6.71 o                         
  -6   1   2        176.52        182.79         5.31 o                         
  -5   1   2         51.50         32.76         2.00 o                         
  -4   1   2        188.92        180.43         2.50 o                         
  -3   1   2       5148.20       4954.63        17.73 o                         
  -2   1   2        506.07        484.08         3.20 o                         
  -1   1   2       1839.25       1867.39         6.70 o                         
   0   1   2        257.38        260.24         3.78 o                         
   1   1   2      15936.96      15455.83        62.37 o                         
   2   1   2       1022.86       1015.40         7.10 o                         
   3   1   2       2089.68       2059.66        15.24 o                         
   4   1   2        349.92        322.10         3.85 o                         
   5   1   2       4267.02       4161.03        12.67 o                         
   6   1   2         49.65         84.94         1.95 o                         
   7   1   2       4320.67       4497.74        18.87 o                         
   8   1   2       1597.51       1638.24         5.90 o                         
   9   1   2        131.38        166.87         2.74 o                         
  10   1   2        826.39        819.09         4.84 o                         
  11   1   2        560.86        538.06         4.24 o                         
  12   1   2        681.62        710.39         7.70 o                         
  13   1   2        170.52        154.70         3.80 o                         
  14   1   2        574.24        562.91         5.65 o                         
  15   1   2         19.84         17.50         3.18 o                         
  16   1   2         51.85         43.92         3.59 o                         
  17   1   2          3.08          4.15         3.30 o                         
  18   1   2        149.34        135.42         5.07 o                         
  19   1   2        128.70        106.64         5.18 o                         
  20   1   2         29.40         29.61         4.65 o                         
  21   1   2         12.50         14.51         4.41 o                         
  22   1   2         17.86         12.36         4.71 o                         
  23   1   2          0.09         -2.34         6.51 o                         
  24   1   2          0.07          5.91         4.78 o                         
  25   1   2          2.38         -2.79         7.12 o                         
  26   1   2         25.99         14.79         6.68 o                         
 -25   2   2         13.17         23.92         5.10 o                         
 -24   2   2          6.61         15.87         4.57 o                         
 -23   2   2         12.07         10.25         7.56 o                         
 -22   2   2         12.64         20.60         4.86 o                         
 -21   2   2         15.95         12.63         4.74 o                         
 -20   2   2        365.31        340.25        13.43 o                         
 -19   2   2         53.20         51.98         4.97 o                         
 -18   2   2         83.55         77.78         5.16 o                         
 -17   2   2         99.93         95.87         5.01 o                         
 -16   2   2        189.98        179.32         5.31 o                         
 -15   2   2         27.70         30.43         4.08 o                         
 -14   2   2         90.27         99.73         4.36 o                         
 -13   2   2         14.92         12.21         3.55 o                         
 -12   2   2         85.89         94.23         3.95 o                         
 -11   2   2          2.73          4.75         3.39 o                         
 -10   2   2        125.23        109.15         3.92 o                         
  -9   2   2        885.38        896.90        11.45 o                         
  -8   2   2        191.74        182.82         3.48 o                         
  -7   2   2        145.90        144.99         3.16 o                         
  -6   2   2       1421.88       1316.24         6.37 o                         
  -5   2   2        305.17        283.55         3.49 o                         
  -4   2   2        321.69        337.51         3.67 o                         
  -3   2   2        901.29        888.32         7.21 o                         
  -2   2   2        218.23        241.76         3.22 o                         
  -1   2   2        534.76        558.62         4.34 o                         
   0   2   2        435.98        490.80         3.09 o                         
   1   2   2        286.01        329.30         2.47 o                         
   2   2   2        543.07        568.00         5.41 o                         
   3   2   2        952.83        878.58         3.35 o                         
   4   2   2         64.85         75.93         1.50 o                         
   5   2   2       1253.65       1259.51         8.16 o                         
   6   2   2        119.98        140.88         1.95 o                         
   7   2   2        343.82        339.36         2.87 o                         
   8   2   2       4625.12       4629.75        10.99 o                         
   9   2   2        562.69        555.76         4.12 o                         
  10   2   2       3761.37       3682.84        21.07 o                         
  11   2   2         29.74         35.60         2.26 o                         
  12   2   2          1.94          1.44         2.10 o                         
  13   2   2          0.01          2.74         2.38 o                         
  14   2   2          0.26         -1.35         2.86 o                         
  15   2   2        182.11        175.37         5.89 o                         
  16   2   2         26.89         27.63         4.01 o                         
  17   2   2         61.93         63.47         4.54 o                         
  18   2   2        174.14        179.20         5.53 o                         
  19   2   2          5.42          9.83         4.24 o                         
  20   2   2         33.41         40.68         4.46 o                         
  21   2   2          0.58          0.53         4.38 o                         
  22   2   2         41.68         41.86         5.09 o                         
  23   2   2         12.03         17.32         5.70 o                         
  24   2   2         18.24         12.94         5.98 o                         
  25   2   2         36.23         34.81         6.84 o                         
 -24   3   2         63.63         53.27         7.12 o                         
 -23   3   2         70.75         80.19        12.03 o                         
 -22   3   2         31.55         41.54         7.23 o                         
 -21   3   2        199.65        193.13         6.46 o                         
 -20   3   2          5.50          5.97         4.78 o                         
 -19   3   2        321.37        328.10         7.18 o                         
 -18   3   2         49.14         47.56         4.79 o                         
 -17   3   2         44.73         42.69         4.88 o                         
 -16   3   2         11.83         13.80         4.53 o                         
 -15   3   2         76.57         84.21        10.26 o                         
 -14   3   2       1619.85       1531.55        11.29 o                         
 -13   3   2          0.81          6.17         4.22 o                         
 -12   3   2        171.04        152.17         4.34 o                         
 -11   3   2        818.04        821.52         7.87 o                         
 -10   3   2         46.07         44.73         3.46 o                         
  -9   3   2       1019.07        998.47         7.06 o                         
  -8   3   2         41.87         39.10         3.18 o                         
  -7   3   2         82.69         76.01         3.81 o                         
  -6   3   2        320.92        319.12         7.09 o                         
  -5   3   2         27.92         28.87         1.89 o                         
  -4   3   2        280.02        265.77         2.91 o                         
  -3   3   2         28.65         22.46         1.88 o                         
  -2   3   2        187.67        181.18         2.32 o                         
  -1   3   2         42.23         36.84         1.74 o                         
   0   3   2        972.40       1063.93        11.70 o                         
   1   3   2       1871.66       1785.65        13.99 o                         
   2   3   2       1009.33        997.86         9.50 o                         
   3   3   2        169.49        173.02         3.93 o                         
   4   3   2        402.16        407.67         4.83 o                         
   5   3   2        329.01        305.64         3.25 o                         
   6   3   2       1893.29       1904.09        15.67 o                         
   7   3   2         52.94         47.42         2.25 o                         
   8   3   2        242.49        260.69         3.36 o                         
   9   3   2         28.28         32.09         2.91 o                         
  10   3   2        815.23        813.01         6.49 o                         
  11   3   2       1269.47       1291.00        10.56 o                         
  12   3   2        247.15        230.02         4.58 o                         
  13   3   2         84.38         86.57         3.88 o                         
  14   3   2          7.51          7.75         3.53 o                         
  15   3   2        165.35        136.61         4.42 o                         
  16   3   2         30.27         21.68         3.55 o                         
  17   3   2          5.50          9.33         4.72 o                         
  18   3   2         12.80          6.62         3.96 o                         
  19   3   2         30.54         26.22         4.06 o                         
  20   3   2          1.72          3.14         4.29 o                         
  21   3   2        101.60         98.44        13.34 o                         
  22   3   2         31.11         35.17         6.26 o                         
  23   3   2         25.33         49.84        14.93 o                         
 -21   4   2          0.18          9.46        13.04 o                         
 -20   4   2         92.85        100.91         8.04 o                         
 -19   4   2         24.22         19.88         9.05 o                         
 -18   4   2          0.01         -4.24         6.35 o                         
 -17   4   2          3.04         13.47         8.47 o                         
 -16   4   2          0.02          4.96         5.98 o                         
 -15   4   2          0.14          7.02         6.31 o                         
 -14   4   2        170.90        173.79         5.90 o                         
 -13   4   2         33.54         34.89         4.92 o                         
 -12   4   2        242.86        227.82         8.82 o                         
 -11   4   2        115.54        119.48         5.58 o                         
 -10   4   2        592.33        585.05        12.05 o                         
  -9   4   2        333.25        328.80         6.71 o                         
  -8   4   2        100.42        107.69         3.70 o                         
  -7   4   2        557.59        554.55         5.94 o                         
  -6   4   2        305.22        310.85         5.64 o                         
  -5   4   2         30.91         33.82         3.42 o                         
  -4   4   2          8.83          7.41         2.22 o                         
  -3   4   2        208.32        212.30         3.22 o                         
  -2   4   2         95.96         92.95         2.68 o                         
  -1   4   2        110.35        109.94         2.74 o                         
   0   4   2         68.10         72.86         3.46 o                         
   1   4   2        484.08        484.27         4.58 o                         
   2   4   2         12.29         13.69         2.33 o                         
   3   4   2         41.64         35.34         2.62 o                         
   4   4   2         95.66         96.72         3.92 o                         
   5   4   2         60.23         62.36         5.31 o                         
   6   4   2        153.17        156.81         6.10 o                         
   7   4   2        207.84        203.51         6.73 o                         
   8   4   2         25.55         28.14         5.40 o                         
   9   4   2         37.59         31.22         4.37 o                         
  10   4   2        105.33         91.15         5.03 o                         
  11   4   2          0.19         -1.16         4.52 o                         
  12   4   2         62.73         58.31         4.97 o                         
  13   4   2        109.67         95.60         5.36 o                         
  14   4   2         41.71         45.96         4.81 o                         
  15   4   2        118.90        112.24         5.65 o                         
  16   4   2          0.43          2.76         4.57 o                         
  17   4   2         25.60         22.39         4.58 o                         
  18   4   2          0.39          9.00         5.57 o                         
  19   4   2          9.02         12.49         4.90 o                         
  20   4   2          0.18         -6.18         6.18 o                         
  21   4   2         20.36         16.40         8.12 o                         
 -17   5   2         10.65          9.04         6.98 o                         
 -16   5   2         13.70         27.12         6.82 o                         
 -15   5   2         30.72         27.02        10.17 o                         
 -14   5   2        120.81        130.64        10.10 o                         
 -13   5   2          0.01          2.11         4.66 o                         
 -12   5   2         12.25         13.69         3.88 o                         
 -11   5   2          2.41          9.70         4.31 o                         
 -10   5   2          6.39         -1.39         4.09 o                         
  -9   5   2         53.57         52.86         4.69 o                         
  -8   5   2         19.83         17.91         4.33 o                         
  -7   5   2        167.81        165.51         5.54 o                         
  -6   5   2         45.59         46.51         4.65 o                         
  -5   5   2         63.33         67.37         4.59 o                         
  -4   5   2         45.42         36.99         4.45 o                         
  -3   5   2         22.21         21.16         4.13 o                         
  -2   5   2        247.61        275.21         6.07 o                         
  -1   5   2        122.47        127.93         4.85 o                         
   0   5   2          2.69          0.67         2.74 o                         
   1   5   2        135.71        132.92         5.29 o                         
   2   5   2         13.26         12.40         4.43 o                         
   3   5   2         37.33         38.23         4.02 o                         
   4   5   2         26.02         24.13         3.88 o                         
   5   5   2          1.07          1.67         3.82 o                         
   6   5   2         94.89         98.97         7.45 o                         
   7   5   2         17.47         22.76         5.47 o                         
   8   5   2          3.56          4.63         5.81 o                         
   9   5   2         16.03          1.50         5.67 o                         
  10   5   2         24.00         19.22        10.10 o                         
  11   5   2          8.38          4.37         6.77 o                         
  12   5   2          6.92         11.24         6.28 o                         
  13   5   2          2.13          1.94         6.13 o                         
  14   5   2         37.67         37.68         6.55 o                         
  15   5   2          1.92          1.43         4.86 o                         
  16   5   2          4.10          1.09         5.35 o                         
  17   5   2          6.68         19.85         5.45 o                         
 -10   6   2         56.20         68.09        10.14 o                         
  -9   6   2         77.67         83.82        23.46 o                         
  -8   6   2          9.37         10.72         4.39 o                         
  -7   6   2        152.89        143.69         5.93 o                         
  -6   6   2         12.88          3.91         4.55 o                         
  -5   6   2         84.81        104.20         6.22 o                         
  -4   6   2         95.99         82.18         6.30 o                         
  -3   6   2         11.23         14.85         9.98 o                         
  -2   6   2         61.26         60.38         6.33 o                         
  -1   6   2         78.73         81.60         6.72 o                         
   0   6   2        113.44        110.36         5.47 o                         
   1   6   2         19.19         25.28         4.67 o                         
   2   6   2         49.45         47.77         8.06 o                         
   3   6   2        193.85        192.91         6.06 o                         
   4   6   2         30.66         38.08         4.81 o                         
   5   6   2         18.38         13.23         4.44 o                         
   6   6   2         14.66         11.39         5.44 o                         
   7   6   2         58.92         62.27         7.47 o                         
   8   6   2         67.03         63.54         5.44 o                         
   9   6   2          4.20         -1.67         6.37 o                         
  10   6   2         61.45         57.74         4.92 o                         
 -26   1   3          4.51          9.71        13.72 o                         
 -25   1   3         24.16         41.58         7.57 o                         
 -24   1   3          0.01          7.12         6.98 o                         
 -23   1   3         21.69         20.62         6.17 o                         
 -22   1   3         20.61         17.12         7.39 o                         
 -21   1   3         65.81         72.43        14.01 o                         
 -20   1   3         37.27         44.40         5.41 o                         
 -19   1   3         80.79         90.10         5.19 o                         
 -18   1   3        192.54        197.17         5.54 o                         
 -17   1   3         12.09          6.32         3.90 o                         
 -16   1   3         33.54         25.57         3.94 o                         
 -15   1   3          0.07          3.05         3.59 o                         
 -14   1   3        222.12        227.33         4.17 o                         
 -13   1   3          8.06          6.16         2.80 o                         
 -12   1   3        504.96        522.78        11.41 o                         
 -11   1   3        397.88        393.54        10.95 o                         
 -10   1   3        198.15        227.61         4.75 o                         
  -9   1   3          0.05          4.96         2.42 o                         
  -8   1   3       2178.16       2347.19        14.73 o                         
  -7   1   3          7.89          3.53         2.13 o                         
  -6   1   3         87.26         92.31         2.52 o                         
  -5   1   3       1152.84        984.41         7.70 o                         
  -4   1   3       2942.86       2898.59         9.41 o                         
  -3   1   3       3489.69       3209.31        16.20 o                         
  -2   1   3       3588.48       3462.57         6.66 o                         
  -1   1   3        547.52        557.17         4.49 o                         
   0   1   3        220.52        216.85         2.28 o                         
   1   1   3        495.10        542.91         5.94 o                         
   2   1   3       7227.77       7136.14        16.98 o                         
   3   1   3       3737.57       3618.37        18.97 o                         
   4   1   3         28.20         26.14         1.41 o                         
   5   1   3        298.57        300.76         2.41 o                         
   6   1   3          6.08          9.09         1.51 o                         
   7   1   3       7449.50       7481.79        19.44 o                         
   8   1   3       2800.26       2819.31        15.20 o                         
   9   1   3       1497.25       1569.22        22.09 o                         
  10   1   3         25.08         25.90         2.26 o                         
  11   1   3       1235.02       1341.18        11.54 o                         
  12   1   3         70.66         63.43         2.58 o                         
  13   1   3        889.98        867.14         7.47 o                         
  14   1   3        363.27        367.32         5.28 o                         
  15   1   3        320.38        284.48         4.82 o                         
  16   1   3          0.02          2.27         3.39 o                         
  17   1   3        386.24        380.91        10.02 o                         
  18   1   3        328.68        331.47         8.82 o                         
  19   1   3         84.98         88.31         4.36 o                         
  20   1   3        728.04        720.75        15.51 o                         
  21   1   3         43.94         46.93         5.15 o                         
  22   1   3        161.16        155.67         5.92 o                         
  23   1   3         88.46         89.35         4.86 o                         
  24   1   3          1.00          1.95         4.49 o                         
  25   1   3         13.40         24.07         4.74 o                         
  26   1   3          4.87          6.73         5.68 o                         
 -25   2   3         36.48         22.96         6.88 o                         
 -24   2   3         29.98         37.10        14.81 o                         
 -23   2   3         87.82         86.63         7.51 o                         
 -22   2   3          9.13         11.10         3.85 o                         
 -21   2   3          0.63          0.41         4.34 o                         
 -20   2   3        193.28        191.26         5.90 o                         
 -19   2   3        203.62        192.22         6.06 o                         
 -18   2   3        975.30        995.94        14.70 o                         
 -17   2   3          6.30          5.52         4.74 o                         
 -16   2   3       1570.15       1563.28        27.75 o                         
 -15   2   3         12.74         17.17         4.11 o                         
 -14   2   3        408.30        419.88         9.14 o                         
 -13   2   3       1162.18       1127.04         8.97 o                         
 -12   2   3         82.11         85.02         4.19 o                         
 -11   2   3        259.10        272.36         5.56 o                         
 -10   2   3        600.94        598.15         9.67 o                         
  -9   2   3       1563.27       1449.44        12.04 o                         
  -8   2   3          2.70          4.80         3.21 o                         
  -7   2   3         57.43         43.32         3.26 o                         
  -6   2   3        365.61        318.03         4.86 o                         
  -5   2   3        152.07        157.15         2.46 o                         
  -4   2   3       2544.17       2581.66        11.03 o                         
  -3   2   3        334.73        353.88         2.42 o                         
  -2   2   3        856.50        860.22        10.74 o                         
  -1   2   3        716.14        701.27         4.35 o                         
   0   2   3         77.90         82.12         1.96 o                         
   1   2   3        179.98        161.65         1.83 o                         
   2   2   3         10.62         22.81         1.27 o                         
   3   2   3        200.63        220.07         2.05 o                         
   4   2   3        163.80        162.27         1.81 o                         
   5   2   3        168.06        174.33         2.73 o                         
   6   2   3       4963.35       4948.22        14.03 o                         
   7   2   3       2065.47       2197.23         6.91 o                         
   8   2   3        995.26       1054.09         6.80 o                         
   9   2   3        291.87        267.69         3.93 o                         
  10   2   3        667.27        634.46        10.60 o                         
  11   2   3       1105.15       1124.40         6.28 o                         
  12   2   3        482.37        488.73         4.73 o                         
  13   2   3         24.49         22.99         2.77 o                         
  14   2   3         36.76         30.77         3.42 o                         
  15   2   3         65.11         60.43         3.20 o                         
  16   2   3        306.69        277.72         7.97 o                         
  17   2   3          1.74          4.23         3.36 o                         
  18   2   3        124.10        113.63         6.34 o                         
  19   2   3        105.58        103.69         6.97 o                         
  20   2   3          0.46          3.57         4.40 o                         
  21   2   3         63.47         54.35         4.97 o                         
  22   2   3          0.06          4.94         4.51 o                         
  23   2   3         60.62         56.64         5.16 o                         
  24   2   3         22.92         21.12         5.02 o                         
  25   2   3          6.56         12.97         5.97 o                         
 -23   3   3         12.34          9.09         5.19 o                         
 -22   3   3          8.07          5.37         4.91 o                         
 -21   3   3         20.46         22.30         5.20 o                         
 -20   3   3          1.66          1.33         3.79 o                         
 -19   3   3          0.11         -2.50         4.53 o                         
 -18   3   3          0.00         -1.42         4.64 o                         
 -17   3   3         11.36         12.33         6.48 o                         
 -16   3   3          0.24         -1.55         4.56 o                         
 -15   3   3       1068.14       1034.62        12.83 o                         
 -14   3   3        428.95        403.91         7.13 o                         
 -13   3   3         79.35         71.77         4.94 o                         
 -12   3   3        229.01        230.21         5.75 o                         
 -11   3   3          9.04          7.27         4.01 o                         
 -10   3   3          0.02          2.92         3.82 o                         
  -9   3   3         81.29         82.79         4.26 o                         
  -8   3   3          7.40         12.46         3.03 o                         
  -7   3   3        259.32        297.80         4.37 o                         
  -6   3   3         83.95         79.84         2.44 o                         
  -5   3   3          0.92         -0.21         1.95 o                         
  -4   3   3        116.83        118.51         3.17 o                         
  -3   3   3          0.00          0.57         1.84 o                         
  -2   3   3         72.91         62.77         2.15 o                         
  -1   3   3         18.67         10.03         1.98 o                         
   0   3   3          0.61          2.07         1.72 o                         
   1   3   3         62.04         65.87         2.04 o                         
   2   3   3         56.46         63.41         2.04 o                         
   3   3   3        444.34        461.59         3.74 o                         
   4   3   3        373.08        366.25         4.81 o                         
   5   3   3          4.67          3.02         1.89 o                         
   6   3   3        315.04        305.88         4.19 o                         
   7   3   3        182.29        188.34         3.33 o                         
   8   3   3        160.51        157.01         3.69 o                         
   9   3   3          2.52          4.51         2.89 o                         
  10   3   3          0.27         -1.37         2.85 o                         
  11   3   3         61.56         59.46         3.40 o                         
  12   3   3         46.91         48.58         3.60 o                         
  13   3   3        343.24        331.10         6.14 o                         
  14   3   3         13.45         11.12         3.37 o                         
  15   3   3         94.98        104.49         4.17 o                         
  16   3   3         35.44         28.53         3.71 o                         
  17   3   3          0.00         -2.34         3.45 o                         
  18   3   3         62.16         55.41         5.22 o                         
  19   3   3          9.31          4.93         4.25 o                         
  20   3   3          0.74         -1.78         4.45 o                         
  21   3   3         61.51         65.29         5.20 o                         
  22   3   3          1.95          3.89         4.71 o                         
  23   3   3          8.00          4.30         9.06 o                         
 -21   4   3         64.72         75.76         7.74 o                         
 -20   4   3         12.66         18.82         6.90 o                         
 -19   4   3         35.15         26.88        10.01 o                         
 -18   4   3         88.09         92.26         6.99 o                         
 -17   4   3         51.94         45.65         6.45 o                         
 -16   4   3        145.55        149.86         7.62 o                         
 -15   4   3         43.43         48.08         6.89 o                         
 -14   4   3        121.12        133.58         5.83 o                         
 -13   4   3        170.89        167.13         5.72 o                         
 -12   4   3         87.32         91.55         8.82 o                         
 -11   4   3          6.45         12.73         4.97 o                         
 -10   4   3        237.26        247.27         5.28 o                         
  -9   4   3       1890.65       1835.55        10.48 o                         
  -8   4   3         75.01         90.40         6.41 o                         
  -7   4   3        319.50        314.35         5.13 o                         
  -6   4   3        215.08        211.55         7.26 o                         
  -5   4   3         50.90         46.35         3.51 o                         
  -4   4   3        438.45        443.99         4.21 o                         
  -3   4   3          0.21         -0.40         2.25 o                         
  -2   4   3          0.76         -0.29         2.26 o                         
  -1   4   3         22.99         18.31         2.38 o                         
   0   4   3        130.78        140.85         3.00 o                         
   1   4   3         96.16        100.49         2.82 o                         
   2   4   3         44.41         39.67         3.16 o                         
   3   4   3        147.43        153.04         4.01 o                         
   4   4   3        137.28        141.52         5.33 o                         
   5   4   3         88.89         86.32         4.36 o                         
   6   4   3        155.26        154.79         7.76 o                         
   7   4   3         48.33         40.38         5.54 o                         
   8   4   3         17.61         18.34         8.00 o                         
   9   4   3        138.90        144.90        10.27 o                         
  10   4   3         30.10         25.25         4.70 o                         
  11   4   3        115.16        124.65         5.35 o                         
  12   4   3         12.21         18.70         4.60 o                         
  13   4   3         56.63         65.94         6.36 o                         
  14   4   3         33.44         40.64         4.81 o                         
  15   4   3        190.15        175.82         6.26 o                         
  16   4   3        285.77        288.24         7.58 o                         
  17   4   3         74.94         71.58         5.85 o                         
  18   4   3          0.14          4.90         4.61 o                         
  19   4   3         15.65         27.46         5.11 o                         
  20   4   3          4.55         -4.72         9.24 o                         
 -16   5   3         30.41         35.23         6.82 o                         
 -15   5   3         57.35         82.27        15.92 o                         
 -14   5   3         15.62         19.42         7.33 o                         
 -13   5   3          0.51         -2.23         4.49 o                         
 -12   5   3         46.19         49.99         4.33 o                         
 -11   5   3         17.21         22.76         5.29 o                         
 -10   5   3         19.03         27.94         4.53 o                         
  -9   5   3         66.71         66.59         4.65 o                         
  -8   5   3         35.71         33.69         4.65 o                         
  -7   5   3        287.42        299.68         6.49 o                         
  -6   5   3        175.25        181.45         5.80 o                         
  -5   5   3        408.89        426.78         7.16 o                         
  -4   5   3        180.05        181.12         5.62 o                         
  -3   5   3          0.16          1.14         4.34 o                         
  -2   5   3        596.98        600.43        14.35 o                         
  -1   5   3        138.88        128.74         7.88 o                         
   0   5   3        152.06        156.72         4.62 o                         
   1   5   3         82.50         71.73         3.67 o                         
   2   5   3        110.20        112.86         4.36 o                         
   3   5   3        333.36        338.94         5.81 o                         
   4   5   3          8.14          2.51         3.87 o                         
   5   5   3        127.03        128.94         7.14 o                         
   6   5   3         48.67         46.58         5.84 o                         
   7   5   3         25.50         27.36         5.53 o                         
   8   5   3         37.17         46.11         5.88 o                         
   9   5   3         27.52         24.83         5.67 o                         
  10   5   3         15.88         11.06        10.15 o                         
  11   5   3         16.13         14.81         6.34 o                         
  12   5   3        170.32        164.53         7.57 o                         
  13   5   3         46.52         60.77         6.72 o                         
  14   5   3          8.91          7.81         6.33 o                         
  15   5   3         38.83         42.38         5.38 o                         
  16   5   3          2.61          7.36         5.49 o                         
  -9   6   3          0.38          5.75         4.89 o                         
  -8   6   3          6.41          3.86         4.46 o                         
  -7   6   3         18.45         21.07        11.01 o                         
  -6   6   3          4.75         11.84         5.58 o                         
  -5   6   3          2.02         -4.57         4.75 o                         
  -4   6   3         22.88         14.97         5.71 o                         
  -3   6   3          1.60          0.31         5.92 o                         
  -2   6   3         55.81         60.64         6.34 o                         
  -1   6   3         32.71         38.72         6.20 o                         
   0   6   3          4.96          4.47         5.30 o                         
   1   6   3          1.33         -5.86         5.86 o                         
   2   6   3         50.07         52.63         6.43 o                         
   3   6   3         13.81          2.04         5.72 o                         
   4   6   3          0.61         -4.24         4.24 o                         
   5   6   3          6.32         21.79        11.43 o                         
   6   6   3          0.74          6.82         4.38 o                         
   7   6   3          3.80          3.02         4.86 o                         
   8   6   3          0.06         21.74         4.54 o                         
   9   6   3          2.19          5.54        16.11 o                         
 -26   0   4         27.38         21.50         9.31 o                         
 -25   0   4          2.39          0.08         8.54 o                         
 -24   0   4         74.62         63.42         8.96 o                         
 -23   0   4         16.63         16.11         5.81 o                         
 -22   0   4        283.94        300.51        15.70 o                         
 -21   0   4        123.44        115.71         6.83 o                         
 -20   0   4        335.71        327.91        10.39 o                         
 -19   0   4        335.22        331.54        17.83 o                         
 -18   0   4         38.96         30.76         5.55 o                         
 -17   0   4        427.65        431.27         8.50 o                         
 -16   0   4         89.31         93.31         5.74 o                         
 -15   0   4         74.93         84.94         5.48 o                         
 -14   0   4        215.77        213.76        19.12 o                         
 -13   0   4       1666.56       1519.62       116.90 o                         
 -12   0   4        434.68        485.36         6.72 o                         
 -11   0   4         47.81         45.82         3.86 o                         
 -10   0   4        418.26        437.16         4.41 o                         
  -9   0   4       2245.23       2413.02         9.45 o                         
  -8   0   4        682.03        744.02         5.15 o                         
  -7   0   4        209.12        190.63         4.11 o                         
  -6   0   4       3082.08       3201.44         8.09 o                         
  -5   0   4       1785.94       1975.45        15.01 o                         
  -4   0   4          5.80         14.04         1.53 o                         
  -3   0   4       1497.14       1658.57        16.35 o                         
  -2   0   4        154.60        132.27         4.64 o                         
  -1   0   4        326.20        331.24        17.15 o                         
   0   0   4        491.47        368.07        16.46 o                         
   1   0   4       3540.68       3758.51        37.19 o                         
   2   0   4       6156.00       5961.65        12.30 o                         
   3   0   4       6639.81       6330.53        56.69 o                         
   4   0   4          9.73         12.01         1.54 o                         
   5   0   4         15.67         16.06         1.70 o                         
   6   0   4       1385.88       1449.99         6.98 o                         
   7   0   4       1634.53       1566.19         9.17 o                         
   8   0   4        879.56        781.62         4.40 o                         
   9   0   4        560.17        577.88         7.14 o                         
  10   0   4         63.56         76.57         5.78 o                         
  11   0   4        416.50        449.94         9.64 o                         
  12   0   4       3576.82       3696.57        43.89 o                         
  13   0   4       4186.58       4201.52        42.96 o                         
  14   0   4         79.15         83.44         4.10 o                         
  15   0   4        383.59        382.31         5.98 o                         
  16   0   4        252.32        260.89         5.61 o                         
  17   0   4        139.30        144.29         4.93 o                         
  18   0   4        125.67        118.92         4.97 o                         
  19   0   4        559.17        538.70         7.67 o                         
  20   0   4         51.11         46.09         5.64 o                         
  21   0   4          1.47          7.44         4.31 o                         
  22   0   4         23.21         22.34         4.54 o                         
  23   0   4        113.41        102.74         5.43 o                         
  24   0   4         10.47         18.66         4.73 o                         
  25   0   4        147.84        166.68         6.45 o                         
 -26   1   4          6.42          8.83         5.37 o                         
 -25   1   4          1.35          0.71         5.13 o                         
 -24   1   4          8.00         -2.80         6.29 o                         
 -23   1   4        149.08        143.39         6.11 o                         
 -22   1   4         57.17         62.56         5.47 o                         
 -21   1   4        107.59         95.04         7.18 o                         
 -20   1   4        177.64        166.74        11.28 o                         
 -19   1   4        176.00        179.30         7.84 o                         
 -18   1   4        157.37        141.52         7.31 o                         
 -17   1   4         45.80         39.42         4.29 o                         
 -16   1   4         21.02         17.78         3.37 o                         
 -15   1   4        125.65        141.74         4.05 o                         
 -14   1   4        240.29        237.36         4.95 o                         
 -13   1   4         35.81         29.48         3.07 o                         
 -12   1   4        131.95        130.08         3.51 o                         
 -11   1   4        444.86        411.87         5.48 o                         
 -10   1   4        238.20        293.42         4.32 o                         
  -9   1   4        307.00        306.00         3.96 o                         
  -8   1   4       1335.96       1335.79        10.66 o                         
  -7   1   4          8.21         19.36         2.29 o                         
  -6   1   4       3378.28       3730.00        13.39 o                         
  -5   1   4        263.31        320.68         3.96 o                         
  -4   1   4        787.68        740.19         7.28 o                         
  -3   1   4          4.43          2.76         1.53 o                         
  -2   1   4        205.42        190.05         2.48 o                         
  -1   1   4       2569.89       2597.27         5.14 o                         
   0   1   4         32.31         40.19         1.47 o                         
   1   1   4       2391.02       2380.75        13.43 o                         
   2   1   4        478.57        461.23         4.65 o                         
   3   1   4        911.39        865.97         7.09 o                         
   4   1   4        124.69         99.91         1.84 o                         
   5   1   4        553.54        551.39         4.65 o                         
   6   1   4         17.37         17.62         1.12 o                         
   7   1   4        265.57        288.16         2.17 o                         
   8   1   4        341.33        330.56         2.93 o                         
   9   1   4        277.97        294.30         2.90 o                         
  10   1   4        245.29        246.79         3.18 o                         
  11   1   4        174.87        166.49         3.01 o                         
  12   1   4        885.49        938.76         9.82 o                         
  13   1   4         21.99         24.43         2.55 o                         
  14   1   4        157.88        147.25         3.96 o                         
  15   1   4         25.93         23.54         3.23 o                         
  16   1   4        775.28        753.60         8.00 o                         
  17   1   4          2.97          3.86         3.46 o                         
  18   1   4         22.18         18.64         3.74 o                         
  19   1   4          1.75          1.85         3.62 o                         
  20   1   4          2.27          3.32         3.59 o                         
  21   1   4          0.89          1.41         3.77 o                         
  22   1   4         29.55         28.87         4.09 o                         
  23   1   4          5.74          3.15         3.43 o                         
  24   1   4         20.37         26.47         5.91 o                         
  25   1   4         31.49         30.65         4.17 o                         
 -25   2   4         20.45         29.85         7.04 o                         
 -24   2   4          9.95          5.85         6.35 o                         
 -23   2   4         65.00         63.46         7.42 o                         
 -22   2   4          2.21         -2.03         5.92 o                         
 -21   2   4         13.32         11.83         5.67 o                         
 -20   2   4          2.81          3.14         4.29 o                         
 -19   2   4          0.82          3.55         4.38 o                         
 -18   2   4          0.02         -1.76         4.41 o                         
 -17   2   4          2.89          6.78         4.44 o                         
 -16   2   4        523.15        523.58        18.40 o                         
 -15   2   4         18.31         31.17         7.45 o                         
 -14   2   4         38.67         45.53         4.68 o                         
 -13   2   4        333.84        327.57         5.84 o                         
 -12   2   4         13.08         14.29         3.61 o                         
 -11   2   4        194.30        191.29         4.77 o                         
 -10   2   4          0.27         -0.35         3.30 o                         
  -9   2   4        108.30        111.31         4.03 o                         
  -8   2   4          7.45          7.33         3.26 o                         
  -7   2   4        534.12        530.00         5.81 o                         
  -6   2   4       1247.65       1319.29        13.22 o                         
  -5   2   4        676.02        791.04         5.06 o                         
  -4   2   4       1631.25       1817.19         7.82 o                         
  -3   2   4        794.05        869.74        11.19 o                         
  -2   2   4        777.89        904.96         6.49 o                         
  -1   2   4         15.05         16.40         1.45 o                         
   0   2   4        417.36        366.36         2.77 o                         
   1   2   4        111.20         95.30         1.73 o                         
   2   2   4          4.48          2.61         1.29 o                         
   3   2   4        362.58        354.35         2.61 o                         
   4   2   4         60.79         59.47         2.80 o                         
   5   2   4        148.07        134.39         2.31 o                         
   6   2   4        114.61        117.53         2.30 o                         
   7   2   4        787.06        770.83         5.71 o                         
   8   2   4        390.97        389.07         3.70 o                         
   9   2   4        150.04        149.97         2.74 o                         
  10   2   4          8.60         12.26         2.30 o                         
  11   2   4        141.93        131.28         3.13 o                         
  12   2   4       1616.74       1624.51        11.50 o                         
  13   2   4          3.19          5.02         2.59 o                         
  14   2   4         15.99         13.50         2.84 o                         
  15   2   4        124.22        107.48         4.89 o                         
  16   2   4        138.23        142.20         5.03 o                         
  17   2   4          4.07          6.01         3.11 o                         
  18   2   4         94.02         94.36         4.48 o                         
  19   2   4          0.39          5.04         3.62 o                         
  20   2   4         32.80         47.60         4.17 o                         
  21   2   4         17.61         18.78         4.36 o                         
  22   2   4        202.34        197.10         9.91 o                         
  23   2   4         24.89         26.46         4.94 o                         
  24   2   4          5.99         11.71         6.33 o                         
 -23   3   4         36.74         31.21         5.94 o                         
 -22   3   4          5.52          4.73         4.90 o                         
 -21   3   4         99.78         94.61         6.03 o                         
 -20   3   4          8.04         12.21         4.67 o                         
 -19   3   4         52.89         63.95         5.12 o                         
 -18   3   4        104.97        104.98         5.74 o                         
 -17   3   4         21.87         20.66         4.71 o                         
 -16   3   4         97.89        100.30         5.19 o                         
 -15   3   4          3.98          5.39         4.63 o                         
 -14   3   4        138.88        124.97         5.59 o                         
 -13   3   4       1779.58       1760.22        23.77 o                         
 -12   3   4        135.12        140.86         5.48 o                         
 -11   3   4       1742.61       1718.44        13.69 o                         
 -10   3   4          6.73          5.52         4.02 o                         
  -9   3   4        252.74        264.18         5.71 o                         
  -8   3   4       2235.57       2204.79        25.33 o                         
  -7   3   4        254.21        251.99         4.56 o                         
  -6   3   4        485.02        455.87         4.53 o                         
  -5   3   4        428.65        451.87         5.00 o                         
  -4   3   4       1513.31       1429.70         7.19 o                         
  -3   3   4        169.16        170.40         2.81 o                         
  -2   3   4        452.55        449.90         4.11 o                         
  -1   3   4         65.96         60.08         2.32 o                         
   0   3   4        354.23        380.88         4.79 o                         
   1   3   4       1083.20       1098.23         5.66 o                         
   2   3   4         62.22         65.88         2.15 o                         
   3   3   4        513.28        540.15         4.53 o                         
   4   3   4        578.03        550.39         5.13 o                         
   5   3   4        206.24        206.04         5.64 o                         
   6   3   4        378.29        372.97         4.58 o                         
   7   3   4          1.54          3.65         2.67 o                         
   8   3   4        642.53        636.68         5.24 o                         
   9   3   4        350.41        364.69         4.86 o                         
  10   3   4         34.35         22.97         3.17 o                         
  11   3   4        370.99        369.80         9.03 o                         
  12   3   4         84.71         78.67         3.77 o                         
  13   3   4          2.08          2.41         3.23 o                         
  14   3   4         65.97         69.88         4.28 o                         
  15   3   4         85.65         80.97         4.14 o                         
  16   3   4         34.30         47.68         5.18 o                         
  17   3   4          4.05          0.97         3.45 o                         
  18   3   4          0.36          3.01         3.71 o                         
  19   3   4        120.42        135.31        10.18 o                         
  20   3   4         29.75         25.51         5.62 o                         
  21   3   4         89.71         87.45        10.26 o                         
  22   3   4          0.70         -2.59         4.33 o                         
 -20   4   4          0.11          1.59         6.65 o                         
 -19   4   4          9.02         12.83         6.80 o                         
 -18   4   4         36.40         40.19         6.21 o                         
 -17   4   4          4.71          7.61         6.96 o                         
 -16   4   4         24.42         22.75         4.90 o                         
 -15   4   4         61.56         54.73         7.20 o                         
 -14   4   4          4.80          9.06         4.69 o                         
 -13   4   4         41.70         41.11         5.02 o                         
 -12   4   4         77.36         72.36         5.20 o                         
 -11   4   4         79.34         80.71         5.54 o                         
 -10   4   4        907.91        907.45         9.85 o                         
  -9   4   4        185.64        191.10         7.31 o                         
  -8   4   4         93.62        102.42         3.79 o                         
  -7   4   4          9.78         14.53         3.46 o                         
  -6   4   4         26.30         23.63         3.37 o                         
  -5   4   4         64.81         68.10         3.59 o                         
  -4   4   4         31.72         30.50         3.47 o                         
  -3   4   4         22.77         22.53         2.65 o                         
  -2   4   4        277.37        272.87         4.05 o                         
  -1   4   4          0.68         -2.26         2.72 o                         
   0   4   4          4.29          0.20         2.72 o                         
   1   4   4         47.93         45.52         3.61 o                         
   2   4   4          2.81          1.03         3.09 o                         
   3   4   4        836.83        825.79         7.22 o                         
   4   4   4          4.93          6.87         3.43 o                         
   5   4   4        246.28        245.26         5.73 o                         
   6   4   4         26.75         22.32         4.14 o                         
   7   4   4        135.07        134.12         5.10 o                         
   8   4   4        628.75        644.88        33.98 o                         
   9   4   4          8.33         14.27         5.41 o                         
  10   4   4         63.68         58.81         8.69 o                         
  11   4   4         11.50          0.13         4.31 o                         
  12   4   4          0.02          3.46         4.29 o                         
  13   4   4         45.67         45.75         4.89 o                         
  14   4   4         21.01         21.70         4.98 o                         
  15   4   4          0.64          3.38         4.55 o                         
  16   4   4         22.18         15.56         4.78 o                         
  17   4   4          7.33          9.29         4.69 o                         
  18   4   4         18.73         18.31         7.54 o                         
  19   4   4          5.51          9.63         4.90 o                         
  20   4   4          4.54         23.81         5.13 o                         
 -16   5   4         13.43         10.32         6.61 o                         
 -15   5   4         13.29         19.42         6.50 o                         
 -14   5   4          0.01          1.67         4.80 o                         
 -13   5   4          7.82         13.29         4.85 o                         
 -12   5   4         44.74         43.76         7.84 o                         
 -11   5   4         31.14         38.88         4.81 o                         
 -10   5   4         19.99         19.95         6.31 o                         
  -9   5   4          1.89          2.44         5.59 o                         
  -8   5   4          1.37          0.97         4.38 o                         
  -7   5   4          9.14         10.07         4.33 o                         
  -6   5   4          0.81          3.03         3.80 o                         
  -5   5   4         47.69         46.74         4.86 o                         
  -4   5   4        361.71        360.44        11.55 o                         
  -3   5   4        367.02        334.10        24.15 o                         
  -2   5   4          1.59         -0.91         3.65 o                         
  -1   5   4         94.78         89.56         4.27 o                         
   0   5   4         94.29         90.14         4.27 o                         
   1   5   4         15.29         18.43         3.81 o                         
   2   5   4          0.43         -1.79         3.14 o                         
   3   5   4          6.20          6.37         3.09 o                         
   4   5   4          7.44          2.28         3.45 o                         
   5   5   4          5.59          4.99         4.46 o                         
   6   5   4         44.87         37.70         4.83 o                         
   7   5   4          6.04          7.55         4.49 o                         
   8   5   4          6.28         13.04         5.43 o                         
   9   5   4          8.56         13.79         5.79 o                         
  10   5   4          1.35         -0.15         6.06 o                         
  11   5   4          2.90          0.30         8.43 o                         
  12   5   4         11.08         -1.74        13.00 o                         
  13   5   4          7.59          1.13         6.33 o                         
  14   5   4         28.38         35.20         7.18 o                         
  15   5   4          0.01         -1.67         6.71 o                         
  -8   6   4         41.43         46.62        14.15 o                         
  -7   6   4         58.30         67.97         6.90 o                         
  -6   6   4        130.12        119.80         7.24 o                         
  -5   6   4          1.69          2.81         5.73 o                         
  -4   6   4         34.97         41.30        12.02 o                         
  -3   6   4         71.57         66.62         6.59 o                         
  -2   6   4        123.98        136.82        10.57 o                         
  -1   6   4         15.83         15.68         6.32 o                         
   0   6   4        280.46        291.39        18.27 o                         
   1   6   4        123.97        126.61         8.24 o                         
   2   6   4          0.02         -3.48         5.70 o                         
   3   6   4         51.41         49.85         6.09 o                         
   4   6   4         14.34         23.98         6.45 o                         
   5   6   4         60.94         71.27        10.96 o                         
   6   6   4         20.51         28.88         5.86 o                         
   7   6   4         33.22         44.33        10.39 o                         
   8   6   4         92.77         97.01         7.20 o                         
 -25   1   5         61.40         59.22         5.66 o                         
 -24   1   5         16.88         13.90         5.19 o                         
 -23   1   5         22.28         19.17         5.23 o                         
 -22   1   5         42.91         49.69        11.27 o                         
 -21   1   5         37.81         40.05         7.54 o                         
 -20   1   5         25.89         17.86         6.02 o                         
 -19   1   5         28.09         19.65         4.98 o                         
 -18   1   5        204.44        199.49         9.62 o                         
 -17   1   5        311.72        311.93        12.95 o                         
 -16   1   5        111.94         99.26         6.15 o                         
 -15   1   5        180.96        183.40         5.50 o                         
 -14   1   5        452.95        474.73        12.94 o                         
 -13   1   5          9.75         14.68         2.93 o                         
 -12   1   5        647.99        641.38         9.70 o                         
 -11   1   5        284.07        282.82         4.18 o                         
 -10   1   5          2.54          7.74         2.56 o                         
  -9   1   5        168.94        199.03         3.50 o                         
  -8   1   5       1825.73       1860.06         7.85 o                         
  -7   1   5          3.95          0.93         2.18 o                         
  -6   1   5        241.92        272.55         3.49 o                         
  -5   1   5         37.74         48.71         1.98 o                         
  -4   1   5        514.46        543.81         3.80 o                         
  -3   1   5        406.44        423.59         3.32 o                         
  -2   1   5        370.74        341.42         2.32 o                         
  -1   1   5       2528.84       2709.48        10.09 o                         
   0   1   5        718.29        824.76         4.76 o                         
   1   1   5       1931.74       2129.16        11.89 o                         
   2   1   5        484.89        553.69         4.44 o                         
   3   1   5        371.58        433.40         2.83 o                         
   4   1   5        254.51        241.05         2.09 o                         
   5   1   5        378.78        334.59         2.86 o                         
   6   1   5        372.92        391.22         4.18 o                         
   7   1   5        126.10        127.52         2.08 o                         
   8   1   5       1028.12       1071.74         4.07 o                         
   9   1   5        217.83        233.90         2.67 o                         
  10   1   5        168.44        164.03         2.59 o                         
  11   1   5         54.78         62.85         2.48 o                         
  12   1   5        325.67        324.60         3.84 o                         
  13   1   5        258.27        243.45         3.63 o                         
  14   1   5         11.83         11.47         2.55 o                         
  15   1   5        325.02        342.02         5.24 o                         
  16   1   5        112.72        119.49         4.78 o                         
  17   1   5        578.76        558.99        10.19 o                         
  18   1   5        236.86        226.87         8.25 o                         
  19   1   5          4.00         -0.51         4.55 o                         
  20   1   5         60.64         58.58         4.77 o                         
  21   1   5         42.57         40.50         5.13 o                         
  22   1   5         33.07         29.68         5.21 o                         
  23   1   5         11.52          5.27         5.95 o                         
  24   1   5         64.65         57.39         9.53 o                         
  25   1   5         25.68         29.17         5.34 o                         
 -24   2   5         33.78         44.87         7.36 o                         
 -23   2   5        122.50        139.31         8.32 o                         
 -22   2   5          0.80          5.26         8.75 o                         
 -21   2   5        219.48        231.68        12.02 o                         
 -20   2   5          0.34         -3.20         6.03 o                         
 -19   2   5         91.89         88.04         6.97 o                         
 -18   2   5        135.54        136.07         5.45 o                         
 -17   2   5         21.57         19.96         4.52 o                         
 -16   2   5        367.36        375.26         6.73 o                         
 -15   2   5        125.52        128.70         5.22 o                         
 -14   2   5        827.74        816.29        12.87 o                         
 -13   2   5        351.42        352.25         7.42 o                         
 -12   2   5         75.13         83.36         4.41 o                         
 -11   2   5        190.08        176.14         4.79 o                         
 -10   2   5         73.78         72.40         3.99 o                         
  -9   2   5        529.64        540.03         6.29 o                         
  -8   2   5        210.03        194.83         4.56 o                         
  -7   2   5         77.30         87.66         3.34 o                         
  -6   2   5       1461.56       1405.18        13.82 o                         
  -5   2   5        178.58        175.41         2.99 o                         
  -4   2   5        244.26        254.64         5.73 o                         
  -3   2   5       3973.56       4132.28        26.73 o                         
  -2   2   5        608.35        612.58         7.20 o                         
  -1   2   5       3815.20       3831.66        24.39 o                         
   0   2   5         26.52         39.30         2.02 o                         
   1   2   5        775.50        761.00         5.77 o                         
   2   2   5         93.58         88.37         2.41 o                         
   3   2   5       1367.73       1309.06         8.49 o                         
   4   2   5        697.85        685.78        11.79 o                         
   5   2   5         44.72         46.91         2.20 o                         
   6   2   5        567.12        544.02         3.79 o                         
   7   2   5         92.91         95.98         2.31 o                         
   8   2   5       1207.98       1220.24        10.91 o                         
   9   2   5        880.99        869.01         5.65 o                         
  10   2   5         20.62         22.32         2.15 o                         
  11   2   5        217.09        200.94         4.29 o                         
  12   2   5          0.53          1.14         2.48 o                         
  13   2   5        557.75        527.56         5.15 o                         
  14   2   5          4.33          5.34         2.77 o                         
  15   2   5          0.09          0.45         2.74 o                         
  16   2   5         29.19         22.97         3.07 o                         
  17   2   5        132.27        128.82         4.63 o                         
  18   2   5        106.03         96.29         5.17 o                         
  19   2   5         54.56         62.08         5.01 o                         
  20   2   5          5.90          8.08         4.61 o                         
  21   2   5         58.61         59.67         5.31 o                         
  22   2   5          6.93          3.35         4.86 o                         
  23   2   5         14.71         11.84         5.95 o                         
  24   2   5         14.23          9.79         5.98 o                         
 -22   3   5          0.20         10.90         8.51 o                         
 -21   3   5         13.23          5.49         6.13 o                         
 -20   3   5         58.63         77.32         5.70 o                         
 -19   3   5         17.12         23.39         6.12 o                         
 -18   3   5          5.72         11.06         4.75 o                         
 -17   3   5          4.99          4.71         4.33 o                         
 -16   3   5          2.54         -0.90         4.44 o                         
 -15   3   5         28.95         34.55         4.63 o                         
 -14   3   5         14.49         13.78         4.44 o                         
 -13   3   5         68.10         65.91         5.04 o                         
 -12   3   5         81.50         82.50         5.13 o                         
 -11   3   5        777.41        761.88        10.14 o                         
 -10   3   5         14.06         13.18         4.44 o                         
  -9   3   5          0.00          2.14         3.30 o                         
  -8   3   5        265.34        273.88         4.88 o                         
  -7   3   5         29.57         35.32         3.31 o                         
  -6   3   5         30.44         30.82         3.26 o                         
  -5   3   5         78.96         90.57         3.76 o                         
  -4   3   5         59.00         54.40         3.97 o                         
  -3   3   5         37.01         41.38         3.19 o                         
  -2   3   5          5.81          7.40         2.44 o                         
  -1   3   5        131.51        139.00         4.79 o                         
   0   3   5        594.08        631.27         7.46 o                         
   1   3   5        204.65        227.31         3.86 o                         
   2   3   5         55.81         53.99         2.69 o                         
   3   3   5         69.37         76.84         2.86 o                         
   4   3   5         26.00         23.22         2.60 o                         
   5   3   5        201.08        201.80         3.91 o                         
   6   3   5          2.93          0.01         2.71 o                         
   7   3   5          3.09          0.26         2.94 o                         
   8   3   5        438.71        436.11         5.42 o                         
   9   3   5         18.36         20.33         2.75 o                         
  10   3   5         21.23         14.64         2.78 o                         
  11   3   5          3.96          3.64         3.06 o                         
  12   3   5          9.16          4.53         3.26 o                         
  13   3   5         25.58         12.01         3.40 o                         
  14   3   5          7.12          9.28         3.46 o                         
  15   3   5          3.09         -3.32         3.32 o                         
  16   3   5          6.97          5.90         4.14 o                         
  17   3   5        207.06        196.05         6.49 o                         
  18   3   5          0.85          7.70         4.45 o                         
  19   3   5          1.48          7.51         4.32 o                         
  20   3   5         52.09         47.52         8.00 o                         
  21   3   5          4.12          1.88         5.95 o                         
  22   3   5          9.21         16.00        10.34 o                         
 -19   4   5         65.48         72.81         5.59 o                         
 -18   4   5         61.34         57.85         8.12 o                         
 -17   4   5         26.45         32.36         5.05 o                         
 -16   4   5        202.56        213.95         6.79 o                         
 -15   4   5         74.41         66.08         5.34 o                         
 -14   4   5          0.22         -0.65         4.60 o                         
 -13   4   5          7.10          5.00         4.57 o                         
 -12   4   5         78.86         76.19         5.36 o                         
 -11   4   5        201.09        203.77         6.57 o                         
 -10   4   5         55.27         61.70         5.15 o                         
  -9   4   5          0.44         -0.04         4.75 o                         
  -8   4   5        639.20        626.38         8.61 o                         
  -7   4   5        225.43        234.19        16.89 o                         
  -6   4   5        580.82        574.57        11.64 o                         
  -5   4   5         16.81         16.90         3.39 o                         
  -4   4   5         30.29         27.14         4.81 o                         
  -3   4   5        532.17        529.32         7.54 o                         
  -2   4   5        136.50        134.20         5.38 o                         
  -1   4   5        486.66        480.99         6.96 o                         
   0   4   5          3.29          2.74         3.80 o                         
   1   4   5        109.55        106.71         4.84 o                         
   2   4   5        748.71        780.30         8.13 o                         
   3   4   5         20.38         20.87         3.54 o                         
   4   4   5        169.17        180.32         4.64 o                         
   5   4   5        379.24        384.66         6.91 o                         
   6   4   5        332.63        350.66         6.29 o                         
   7   4   5          0.57         -4.16         4.16 o                         
   8   4   5        201.41        202.11         5.64 o                         
   9   4   5        115.52        129.22         6.61 o                         
  10   4   5         15.53         17.74         5.65 o                         
  11   4   5          0.07         -3.48         5.68 o                         
  12   4   5         26.27         14.63         4.10 o                         
  13   4   5        156.48        157.59         8.08 o                         
  14   4   5        133.40        153.63         7.50 o                         
  15   4   5         10.96         12.77         6.14 o                         
  16   4   5         32.17         37.65         5.92 o                         
  17   4   5          5.63         16.57         6.27 o                         
  18   4   5         19.23         18.64         6.33 o                         
  19   4   5         21.41         41.57         6.35 o                         
 -15   5   5          1.41         -1.12         6.36 o                         
 -14   5   5          0.32          6.73         6.38 o                         
 -13   5   5         63.98         75.41         5.72 o                         
 -12   5   5         66.84         73.40        10.14 o                         
 -11   5   5          1.05         -4.02         5.87 o                         
 -10   5   5         30.17         31.63         5.96 o                         
  -9   5   5          2.89          4.44         4.66 o                         
  -8   5   5        174.37        167.41         6.58 o                         
  -7   5   5         89.81         87.67         6.48 o                         
  -6   5   5          1.27          2.10         4.91 o                         
  -5   5   5        581.01        583.72         9.26 o                         
  -4   5   5          0.14          2.50         3.58 o                         
  -3   5   5        178.11        175.80         4.97 o                         
  -2   5   5          5.40          2.11         3.69 o                         
  -1   5   5        248.87        243.72         6.00 o                         
   0   5   5         34.91         33.02         4.11 o                         
   1   5   5         97.73         98.48         4.42 o                         
   2   5   5         81.52         81.71         4.39 o                         
   3   5   5        138.17        142.58         5.64 o                         
   4   5   5         18.16         11.59         4.18 o                         
   5   5   5         51.51         46.19         3.95 o                         
   6   5   5         38.01         43.33         4.21 o                         
   7   5   5         11.29         10.67         4.62 o                         
   8   5   5         63.79         77.33        11.73 o                         
   9   5   5         16.26         17.07         4.94 o                         
  10   5   5        134.46        139.50         7.51 o                         
  11   5   5         30.26         20.68         6.98 o                         
  12   5   5         20.63         14.99         6.52 o                         
  13   5   5        152.07        151.93         8.03 o                         
  14   5   5          0.43         -5.92         5.92 o                         
  -6   6   5         19.08         23.68         5.99 o                         
  -5   6   5          8.84          4.63         5.81 o                         
  -4   6   5         11.81         13.58        13.78 o                         
  -3   6   5         17.38         13.58         8.24 o                         
  -2   6   5          1.63         -3.67         6.29 o                         
  -1   6   5          8.85         12.61         5.93 o                         
   0   6   5          6.66         11.88         7.78 o                         
   1   6   5         27.33         18.70         6.28 o                         
   2   6   5          6.00          8.67         5.11 o                         
   3   6   5          2.20         11.62         9.86 o                         
   4   6   5          1.34          0.81         4.93 o                         
   5   6   5          1.01         -5.58         5.58 o                         
   6   6   5          4.61          7.61         8.45 o                         
 -25   0   6         69.45         70.47        11.13 o                         
 -24   0   6         18.81         23.54         6.78 o                         
 -23   0   6         61.72         63.97         7.09 o                         
 -22   0   6       1037.27       1064.71        22.52 o                         
 -21   0   6         58.87         59.49         6.69 o                         
 -20   0   6        126.03        124.69         7.34 o                         
 -19   0   6         58.98         48.30         6.50 o                         
 -18   0   6        184.17        171.95         7.23 o                         
 -17   0   6        770.37        739.00        10.80 o                         
 -16   0   6          7.22         13.03         5.13 o                         
 -15   0   6        134.20        141.79         6.19 o                         
 -14   0   6         12.02         17.29         4.64 o                         
 -13   0   6        320.50        313.59        17.02 o                         
 -12   0   6         30.80         34.96         4.45 o                         
 -11   0   6        370.12        367.23         6.58 o                         
 -10   0   6          0.60          0.93         3.86 o                         
  -9   0   6        634.25        647.33         7.36 o                         
  -8   0   6        554.68        593.71         6.83 o                         
  -7   0   6       3215.51       3193.79        24.35 o                         
  -6   0   6        500.50        540.37         5.13 o                         
  -5   0   6       1740.47       1810.68         8.15 o                         
  -4   0   6          5.73          2.04         2.10 o                         
  -3   0   6        800.38        797.05         6.11 o                         
  -2   0   6       1111.10       1120.29        21.08 o                         
  -1   0   6        155.39        148.19         4.50 o                         
   0   0   6        817.03        842.25        23.68 o                         
   1   0   6        304.08        312.15         5.26 o                         
   2   0   6         54.57         76.74         3.80 o                         
   3   0   6        280.59        281.45         4.18 o                         
   4   0   6        804.16        946.29        26.91 o                         
   5   0   6         27.00         33.55         2.27 o                         
   6   0   6       2414.30       2503.68       117.19 o                         
   7   0   6        414.96        422.75         8.92 o                         
   8   0   6        264.51        271.96         6.12 o                         
   9   0   6        201.10        215.62         3.94 o                         
  10   0   6        142.77        147.82         3.66 o                         
  11   0   6        206.68        216.87         4.27 o                         
  12   0   6          0.05         -1.95         4.44 o                         
  13   0   6        272.10        276.76         7.03 o                         
  14   0   6          0.02         -0.74         4.80 o                         
  15   0   6        374.73        391.12         8.35 o                         
  16   0   6          9.16          3.27         5.87 o                         
  17   0   6        466.39        472.04         9.47 o                         
  18   0   6        157.75        150.08         7.24 o                         
  19   0   6          0.09          7.65         6.76 o                         
  20   0   6        116.96        127.78         7.16 o                         
  21   0   6         27.79         33.11         6.14 o                         
  22   0   6         35.69         31.96         9.99 o                         
  23   0   6          1.94         11.20         9.24 o                         
  24   0   6         21.92         25.46         9.31 o                         
 -25   1   6         14.99         33.22         9.92 o                         
 -24   1   6          0.02          3.01         5.25 o                         
 -23   1   6          2.15         -0.87         5.14 o                         
 -22   1   6          1.34          2.51         6.49 o                         
 -21   1   6        140.93        134.05         5.48 o                         
 -20   1   6        297.75        306.14         6.36 o                         
 -19   1   6        127.68        124.67         6.57 o                         
 -18   1   6        281.97        278.87         7.09 o                         
 -17   1   6          0.18         -1.87         4.61 o                         
 -16   1   6        323.84        336.02         8.74 o                         
 -15   1   6         25.06         20.93         4.49 o                         
 -14   1   6         61.36         52.77         4.44 o                         
 -13   1   6         39.14         47.58         4.86 o                         
 -12   1   6          9.83          9.67         2.52 o                         
 -11   1   6         77.80         76.12         4.97 o                         
 -10   1   6         53.18         52.56         2.75 o                         
  -9   1   6        154.25        153.29         3.34 o                         
  -8   1   6        645.49        691.79         7.37 o                         
  -7   1   6         50.23         40.25         2.10 o                         
  -6   1   6        149.62        148.03         2.50 o                         
  -5   1   6        503.50        561.03         5.13 o                         
  -4   1   6       1959.40       2136.47         7.34 o                         
  -3   1   6        342.25        421.44         4.07 o                         
  -2   1   6       1090.04       1218.09         5.38 o                         
  -1   1   6        218.26        217.30         4.41 o                         
   0   1   6        842.19        923.90        13.48 o                         
   1   1   6          5.76          0.47         1.56 o                         
   2   1   6        632.26        695.59         8.28 o                         
   3   1   6        905.18        959.50         6.84 o                         
   4   1   6        634.44        564.20         4.39 o                         
   5   1   6        297.47        292.24         2.76 o                         
   6   1   6         17.74         18.17         1.88 o                         
   7   1   6         15.11         13.48         1.46 o                         
   8   1   6        331.88        321.04         3.79 o                         
   9   1   6          0.41         -0.58         1.99 o                         
  10   1   6          0.45         -0.94         2.13 o                         
  11   1   6         98.29         91.41         2.99 o                         
  12   1   6          1.18         -0.25         2.82 o                         
  13   1   6        224.24        208.47        16.00 o                         
  14   1   6        784.96        784.28         8.54 o                         
  15   1   6          3.64          1.86         4.18 o                         
  16   1   6        182.81        163.91         5.74 o                         
  17   1   6          0.30          1.32         4.24 o                         
  18   1   6        112.80        105.81         5.50 o                         
  19   1   6          0.31          1.01         4.65 o                         
  20   1   6         43.48         34.69         4.91 o                         
  21   1   6          0.01         -3.50         6.00 o                         
  22   1   6         16.58         10.33         4.89 o                         
  23   1   6          3.61          6.21         5.06 o                         
  24   1   6          0.48          1.37         5.24 o                         
 -24   2   6          9.29         20.73         7.32 o                         
 -23   2   6         58.72         68.08        12.97 o                         
 -22   2   6        146.65        159.77         9.62 o                         
 -21   2   6         15.75         10.20         6.46 o                         
 -20   2   6         22.18         27.63         6.47 o                         
 -19   2   6         60.16         60.67         6.83 o                         
 -18   2   6          4.58          6.87         6.60 o                         
 -17   2   6         31.58         37.17         6.36 o                         
 -16   2   6         93.72         91.92         6.57 o                         
 -15   2   6        173.25        157.61        15.92 o                         
 -14   2   6        204.17        212.59         5.66 o                         
 -13   2   6          0.81          1.79         4.07 o                         
 -12   2   6        457.42        409.74         9.47 o                         
 -11   2   6          1.58          1.29         3.11 o                         
 -10   2   6        465.07        484.96         9.19 o                         
  -9   2   6        549.09        552.56         8.02 o                         
  -8   2   6        186.18        204.30         3.18 o                         
  -7   2   6          1.81          1.15         2.30 o                         
  -6   2   6         97.80         92.54         2.45 o                         
  -5   2   6        279.93        349.52         6.28 o                         
  -4   2   6         11.93         20.51         1.85 o                         
  -3   2   6        718.22        785.63         5.68 o                         
  -2   2   6          0.95         -2.51         2.72 o                         
  -1   2   6        323.86        309.43         3.50 o                         
   0   2   6        276.61        310.29         3.23 o                         
   1   2   6        182.78        194.11         3.29 o                         
   2   2   6        157.32        141.57         2.72 o                         
   3   2   6         39.11         37.67         2.18 o                         
   4   2   6         21.10         18.88         2.13 o                         
   5   2   6         30.36         30.60         2.31 o                         
   6   2   6         10.28         11.60         2.19 o                         
   7   2   6          1.56          2.76         2.22 o                         
   8   2   6          0.13          2.40         2.17 o                         
   9   2   6         59.44         57.64         2.70 o                         
  10   2   6        203.07        220.02         4.79 o                         
  11   2   6          9.99          6.97         2.58 o                         
  12   2   6          0.45         -2.59         2.72 o                         
  13   2   6         80.12         74.46         3.71 o                         
  14   2   6          1.29          5.07         3.33 o                         
  15   2   6          0.60         -0.99         3.38 o                         
  16   2   6          3.33          2.22         3.45 o                         
  17   2   6         41.14         34.25         3.85 o                         
  18   2   6          8.89         13.43         4.44 o                         
  19   2   6          0.02          1.65         4.68 o                         
  20   2   6        110.91        111.41         5.87 o                         
  21   2   6          3.58          1.48         5.39 o                         
  22   2   6        111.17        108.84         6.27 o                         
  23   2   6         52.26         44.65         5.65 o                         
 -22   3   6        140.71        151.49         8.73 o                         
 -21   3   6        108.51        122.84         8.09 o                         
 -20   3   6         86.89         90.12        12.81 o                         
 -19   3   6         58.28         71.44         7.45 o                         
 -18   3   6        273.36        300.15        10.15 o                         
 -17   3   6         15.68         22.85         5.98 o                         
 -16   3   6        184.77        174.25         7.86 o                         
 -15   3   6        133.28        128.38         5.62 o                         
 -14   3   6        221.29        230.48         6.29 o                         
 -13   3   6        467.64        477.97         7.76 o                         
 -12   3   6          9.60          9.86         4.66 o                         
 -11   3   6       1186.64       1173.93        22.02 o                         
 -10   3   6        400.10        387.42         7.02 o                         
  -9   3   6        803.69        770.96        10.92 o                         
  -8   3   6          7.62          6.31         3.41 o                         
  -7   3   6        235.35        235.11         6.75 o                         
  -6   3   6        490.03        496.33        10.39 o                         
  -5   3   6        323.18        314.24         5.05 o                         
  -4   3   6         82.11         73.04         4.30 o                         
  -3   3   6         14.97         19.71         3.76 o                         
  -2   3   6        179.68        184.94         5.94 o                         
  -1   3   6        738.61        706.93         7.42 o                         
   0   3   6         25.90         17.14         3.65 o                         
   1   3   6        250.68        269.27         4.32 o                         
   2   3   6       1339.25       1339.72         9.73 o                         
   3   3   6        328.84        320.51         6.39 o                         
   4   3   6       2550.92       2533.93        13.77 o                         
   5   3   6        142.67        160.97         4.98 o                         
   6   3   6        105.85        100.03         3.80 o                         
   7   3   6        641.60        644.98         8.76 o                         
   8   3   6        342.31        332.71         7.30 o                         
   9   3   6        518.57        550.32         7.38 o                         
  10   3   6        240.56        242.16         5.38 o                         
  11   3   6        179.55        183.22         4.61 o                         
  12   3   6          0.35          1.05         4.10 o                         
  13   3   6        273.86        276.13         6.21 o                         
  14   3   6        154.83        176.03         5.43 o                         
  15   3   6          6.33          4.12         4.16 o                         
  16   3   6          7.80         13.63         4.24 o                         
  17   3   6          1.61          5.01         4.45 o                         
  18   3   6        118.02        108.27         5.32 o                         
  19   3   6         16.50         27.51         5.36 o                         
  20   3   6         10.52         17.91         8.05 o                         
  21   3   6         53.07         47.60        12.14 o                         
 -19   4   6          9.27          1.97         5.27 o                         
 -18   4   6         54.25         49.03         5.31 o                         
 -17   4   6         48.30         48.79         5.46 o                         
 -16   4   6          3.33         12.69         6.25 o                         
 -15   4   6          2.61          0.06         6.99 o                         
 -14   4   6          4.66         -2.54         4.77 o                         
 -13   4   6         12.33          3.99         4.74 o                         
 -12   4   6         64.68         62.16         5.34 o                         
 -11   4   6          0.89          3.61         4.71 o                         
 -10   4   6          0.28         -0.98         4.74 o                         
  -9   4   6          2.80         -0.91         4.73 o                         
  -8   4   6        178.34        181.72         6.04 o                         
  -7   4   6        212.91        221.16        12.36 o                         
  -6   4   6        315.76        321.85         9.46 o                         
  -5   4   6         15.53         15.21         4.88 o                         
  -4   4   6         28.42         22.66         4.79 o                         
  -3   4   6          0.01         -4.00         4.49 o                         
  -2   4   6          6.37          8.42         4.70 o                         
  -1   4   6        249.71        254.58         7.57 o                         
   0   4   6        371.63        388.27         6.83 o                         
   1   4   6         28.63         23.54         4.34 o                         
   2   4   6        126.77        129.11         5.10 o                         
   3   4   6         49.61         52.86         4.55 o                         
   4   4   6        127.89        115.50         4.57 o                         
   5   4   6        365.75        355.33         5.75 o                         
   6   4   6        152.55        155.68         4.80 o                         
   7   4   6        182.23        172.95         4.97 o                         
   8   4   6          9.22          6.26         4.18 o                         
   9   4   6          2.39         -1.66         4.31 o                         
  10   4   6          3.08          1.45         4.13 o                         
  11   4   6          0.40         -4.67         5.23 o                         
  12   4   6         15.60          3.39         7.66 o                         
  13   4   6         10.92         -1.71         5.35 o                         
  14   4   6          0.12         -5.82         5.82 o                         
  15   4   6         25.59         24.18         8.28 o                         
  16   4   6          5.86          4.15         5.99 o                         
  17   4   6          5.75         10.00         5.74 o                         
  18   4   6         41.52         47.43        11.79 o                         
 -14   5   6         20.04         22.70         5.59 o                         
 -13   5   6          2.83          5.53         4.99 o                         
 -12   5   6         20.72         28.69         5.50 o                         
 -11   5   6         53.79         56.11         5.70 o                         
 -10   5   6          2.62          1.36         4.80 o                         
  -9   5   6          3.30          1.97         4.82 o                         
  -8   5   6          1.25         -0.20         4.73 o                         
  -7   5   6         55.46         43.00         5.38 o                         
  -6   5   6        189.68        187.74         8.89 o                         
  -5   5   6        286.48        257.44        21.88 o                         
  -4   5   6        134.24        141.82         4.88 o                         
  -3   5   6         66.60         61.80         4.11 o                         
  -2   5   6         16.69         14.28         3.92 o                         
  -1   5   6         36.19         33.36         4.22 o                         
   0   5   6          5.74          9.89         3.86 o                         
   1   5   6         42.16         36.72         4.08 o                         
   2   5   6         32.27         44.23         4.69 o                         
   3   5   6          0.52         -2.81         4.22 o                         
   4   5   6          0.04          1.54         4.32 o                         
   5   5   6          3.49          6.26         4.50 o                         
   6   5   6          6.70         -0.23         4.57 o                         
   7   5   6         22.72         24.55         4.73 o                         
   8   5   6          2.16         -0.28         4.72 o                         
   9   5   6         12.27         13.73         6.11 o                         
  10   5   6          4.07         16.81         6.77 o                         
  11   5   6         69.44         63.46        13.05 o                         
  12   5   6         16.91         20.65         8.76 o                         
  13   5   6          4.06          3.67        17.77 o                         
  -3   6   6         79.96         95.44         8.30 o                         
  -2   6   6        139.98        154.24        12.29 o                         
  -1   6   6          0.05         16.49         7.36 o                         
   0   6   6        117.65        105.10         7.86 o                         
   1   6   6         10.01         10.84         4.04 o                         
   2   6   6         88.68         95.90         6.12 o                         
 -24   1   7         53.51         54.18         5.85 o                         
 -23   1   7         51.12         52.71         5.82 o                         
 -22   1   7         52.95         58.77         5.00 o                         
 -21   1   7         71.06         60.51         4.90 o                         
 -20   1   7        264.43        268.99         6.10 o                         
 -19   1   7        100.58         99.33         5.86 o                         
 -18   1   7         95.57        101.19         4.84 o                         
 -17   1   7        795.08        790.56        12.93 o                         
 -16   1   7        120.55        127.92         5.49 o                         
 -15   1   7        261.72        292.37         6.60 o                         
 -14   1   7         29.65         25.84         4.30 o                         
 -13   1   7        201.65        197.25         5.59 o                         
 -12   1   7       1801.97       1770.00        11.63 o                         
 -11   1   7          3.70          5.33         3.56 o                         
 -10   1   7        486.43        494.97        14.29 o                         
  -9   1   7         50.57         51.35         3.80 o                         
  -8   1   7          0.62          0.81         1.97 o                         
  -7   1   7         16.93         13.88         1.99 o                         
  -6   1   7          1.01          2.87         1.90 o                         
  -5   1   7        267.45        280.16         3.91 o                         
  -4   1   7        978.55       1075.22         5.67 o                         
  -3   1   7        993.79       1071.25        15.18 o                         
  -2   1   7        540.61        510.93         4.85 o                         
  -1   1   7         22.85         22.68         2.52 o                         
   0   1   7        446.49        400.28         4.27 o                         
   1   1   7        172.95        151.55         2.65 o                         
   2   1   7        216.07        244.40         5.43 o                         
   3   1   7        350.40        337.93         3.50 o                         
   4   1   7         61.90         60.95         3.05 o                         
   5   1   7         60.22         53.11         3.53 o                         
   6   1   7        399.55        412.39         4.34 o                         
   7   1   7          1.46          0.78         1.95 o                         
   8   1   7         94.38         96.40         2.65 o                         
   9   1   7         27.56         22.65         2.20 o                         
  10   1   7        216.57        208.37        11.71 o                         
  11   1   7          0.80          2.72         2.78 o                         
  12   1   7         10.65          6.22         2.83 o                         
  13   1   7          3.59          3.00         4.00 o                         
  14   1   7         63.03         65.15         4.62 o                         
  15   1   7         23.93         24.45         4.51 o                         
  16   1   7          0.91         -2.55         4.43 o                         
  17   1   7          4.87          1.77         4.40 o                         
  18   1   7         10.23          6.68         4.84 o                         
  19   1   7         32.43         29.73         4.88 o                         
  20   1   7         51.43         56.99         5.36 o                         
  21   1   7         24.58         30.01         5.34 o                         
  22   1   7         19.76         21.93         5.31 o                         
  23   1   7         36.23         33.67         5.33 o                         
 -23   2   7         41.88         53.88         7.57 o                         
 -22   2   7          8.74          6.64         7.84 o                         
 -21   2   7         18.82         15.59         7.24 o                         
 -20   2   7         23.40         26.17         6.83 o                         
 -19   2   7         21.31         21.71         7.04 o                         
 -18   2   7         21.57         25.65         6.13 o                         
 -17   2   7        349.75        365.97         9.47 o                         
 -16   2   7        405.79        404.11        19.43 o                         
 -15   2   7       1057.20       1036.36        10.73 o                         
 -14   2   7        117.96        125.31         5.48 o                         
 -13   2   7        618.32        636.33         8.27 o                         
 -12   2   7          0.11         -0.32         3.33 o                         
 -11   2   7        592.07        604.34         5.75 o                         
 -10   2   7        200.42        206.23         4.41 o                         
  -9   2   7        495.22        515.48         6.56 o                         
  -8   2   7        612.75        592.61        15.33 o                         
  -7   2   7          5.68          3.42         2.08 o                         
  -6   2   7        863.71        883.91         6.06 o                         
  -5   2   7        287.30        290.72         3.94 o                         
  -4   2   7        326.81        335.30         9.47 o                         
  -3   2   7        265.01        255.31         4.94 o                         
  -2   2   7        343.98        324.24         5.20 o                         
  -1   2   7        935.84        969.65         7.91 o                         
   0   2   7        418.31        413.76         4.79 o                         
   1   2   7       1222.27       1263.40         8.21 o                         
   2   2   7          7.38         11.69         2.20 o                         
   3   2   7        673.12        656.38         6.20 o                         
   4   2   7        203.96        199.37         3.31 o                         
   5   2   7         15.07         10.31         2.30 o                         
   6   2   7        383.31        362.73         5.04 o                         
   7   2   7        571.61        583.25        10.05 o                         
   8   2   7        246.69        253.03         3.86 o                         
   9   2   7       1427.19       1435.68        10.34 o                         
  10   2   7        593.26        606.21         5.42 o                         
  11   2   7          8.29          9.63         2.77 o                         
  12   2   7        159.57        165.10         3.77 o                         
  13   2   7        256.97        269.91         4.43 o                         
  14   2   7        117.02        116.84         4.18 o                         
  15   2   7        111.10        111.08         5.08 o                         
  16   2   7         67.56         73.48         4.82 o                         
  17   2   7          7.45         11.39         5.21 o                         
  18   2   7         26.69         28.05         8.55 o                         
  19   2   7        127.58        121.21         6.03 o                         
  20   2   7          6.09          4.60         4.88 o                         
  21   2   7         60.69         62.64         5.59 o                         
  22   2   7          0.18          1.96         5.13 o                         
 -21   3   7         41.27         38.22         9.85 o                         
 -20   3   7          0.16          7.81         6.48 o                         
 -19   3   7         85.65         78.41        11.23 o                         
 -18   3   7          3.63          1.91         6.17 o                         
 -17   3   7         36.21         29.48        11.10 o                         
 -16   3   7          3.44         -1.71         6.10 o                         
 -15   3   7          0.32         -3.61         4.54 o                         
 -14   3   7          8.05          8.82         4.66 o                         
 -13   3   7         50.06         41.42         3.67 o                         
 -12   3   7        101.81        101.59         5.06 o                         
 -11   3   7         16.18         15.24         3.77 o                         
 -10   3   7         45.96         43.01         3.80 o                         
  -9   3   7         97.93         93.17         4.51 o                         
  -8   3   7         24.76         32.61         3.72 o                         
  -7   3   7        133.01        119.51         6.57 o                         
  -6   3   7         16.33         11.04         3.53 o                         
  -5   3   7         52.54         41.51         4.35 o                         
  -4   3   7        123.81        110.85         5.01 o                         
  -3   3   7        131.54        141.18         4.84 o                         
  -2   3   7          6.30          6.63         3.76 o                         
  -1   3   7         17.50         16.13         3.89 o                         
   0   3   7          4.78          0.75         3.76 o                         
   1   3   7        211.21        196.89         5.18 o                         
   2   3   7         32.38         27.47         4.04 o                         
   3   3   7         21.88         20.16         3.54 o                         
   4   3   7        671.90        654.29         8.54 o                         
   5   3   7        582.22        583.32         5.56 o                         
   6   3   7         22.90         16.37         3.12 o                         
   7   3   7         68.36         55.51         3.34 o                         
   8   3   7         11.80         12.69         3.34 o                         
   9   3   7        152.33        151.03         5.57 o                         
  10   3   7        152.02        140.67         4.31 o                         
  11   3   7         38.98         43.67         3.72 o                         
  12   3   7         71.10         59.83         3.82 o                         
  13   3   7          0.03         -4.02         4.02 o                         
  14   3   7          3.22          9.75         7.26 o                         
  15   3   7         34.37         33.46         4.34 o                         
  16   3   7         30.55         29.99         4.53 o                         
  17   3   7         12.22          7.33         4.40 o                         
  18   3   7          0.03          5.37         4.33 o                         
  19   3   7          0.16         -5.81         5.81 o                         
  20   3   7          4.09          2.51         6.22 o                         
 -18   4   7         44.69         44.78         6.18 o                         
 -17   4   7          7.50         10.74         4.05 o                         
 -16   4   7        105.86         97.65         8.03 o                         
 -15   4   7         73.72         64.78         5.06 o                         
 -14   4   7         14.90         12.36         3.99 o                         
 -13   4   7         72.11         65.21         7.98 o                         
 -12   4   7          3.70          4.70         3.75 o                         
 -11   4   7         79.75         78.28         7.37 o                         
 -10   4   7         36.84         33.41         5.71 o                         
  -9   4   7        114.70        115.70         5.58 o                         
  -8   4   7        132.97        134.51         7.63 o                         
  -7   4   7         33.41         46.19        12.41 o                         
  -6   4   7        750.41        759.37        12.74 o                         
  -5   4   7         82.83         85.76         5.60 o                         
  -4   4   7        849.95        865.47         9.84 o                         
  -3   4   7         18.39         15.43         5.20 o                         
  -2   4   7         36.97         29.78         4.89 o                         
  -1   4   7        453.14        450.96         9.32 o                         
   0   4   7        702.64        696.56         8.51 o                         
   1   4   7         26.12         24.63         4.55 o                         
   2   4   7         61.08         56.12         4.56 o                         
   3   4   7         27.92         26.43         4.41 o                         
   4   4   7        225.68        219.33         8.30 o                         
   5   4   7         34.96         29.36         4.67 o                         
   6   4   7        310.48        322.68         6.74 o                         
   7   4   7         93.73         93.19         4.31 o                         
   8   4   7         23.92         22.81         3.79 o                         
   9   4   7         79.33         82.87         6.78 o                         
  10   4   7          0.01         -0.64         4.32 o                         
  11   4   7         85.82         85.45         5.19 o                         
  12   4   7         59.96         71.78         8.69 o                         
  13   4   7          8.74          3.60         5.50 o                         
  14   4   7         91.68        103.52        15.07 o                         
  15   4   7          0.72         -5.44         5.44 o                         
  16   4   7         66.21         81.96         7.19 o                         
  17   4   7         27.47         38.96        10.41 o                         
 -12   5   7         19.68         32.68         5.51 o                         
 -11   5   7          0.31         -5.59         5.59 o                         
 -10   5   7          2.33         -5.81         5.81 o                         
  -9   5   7         12.09          7.77         4.64 o                         
  -8   5   7         94.35         91.33         5.80 o                         
  -7   5   7         38.19         36.65         5.60 o                         
  -6   5   7         71.91         89.76         5.80 o                         
  -5   5   7        153.95        151.73         6.59 o                         
  -4   5   7         81.71         72.87         4.55 o                         
  -3   5   7         32.73         31.45         4.04 o                         
  -2   5   7         70.19         77.23         8.55 o                         
  -1   5   7         53.62         54.01         4.43 o                         
   0   5   7         16.42         15.05         3.91 o                         
   1   5   7         18.86         16.32         5.68 o                         
   2   5   7          1.63         -1.42         4.17 o                         
   3   5   7        121.83        123.09         5.61 o                         
   4   5   7         81.06         70.84         7.59 o                         
   5   5   7         97.74        105.73         7.01 o                         
   6   5   7          2.56         -0.96         4.46 o                         
   7   5   7        113.20        113.35         5.84 o                         
   8   5   7         24.95         26.10         4.92 o                         
   9   5   7         12.74         17.13         4.78 o                         
  10   5   7         94.22        129.57         7.80 o                         
  11   5   7         21.73         22.57         9.19 o                         
 -23   0   8          1.26          4.38         7.42 o                         
 -22   0   8         83.20         75.62         7.19 o                         
 -21   0   8         33.44         33.51         6.74 o                         
 -20   0   8        394.14        374.43        10.13 o                         
 -19   0   8        401.44        437.72        10.36 o                         
 -18   0   8        201.07        209.95        12.14 o                         
 -17   0   8        242.52        252.24         8.27 o                         
 -16   0   8          3.54          6.30         5.72 o                         
 -15   0   8        718.32        750.96        10.95 o                         
 -14   0   8         88.18         96.45         6.07 o                         
 -13   0   8        280.55        295.23         7.28 o                         
 -12   0   8         89.79         84.91         5.36 o                         
 -11   0   8       1516.15       1472.73        10.51 o                         
 -10   0   8       1257.62       1174.25        59.02 o                         
  -9   0   8         14.85          9.77         3.26 o                         
  -8   0   8        305.75        242.80        25.79 o                         
  -7   0   8       6561.55       6337.23        33.38 o                         
  -6   0   8        126.99        125.57         5.83 o                         
  -5   0   8       1578.70       1593.04        14.45 o                         
  -4   0   8        146.77        152.51         6.69 o                         
  -3   0   8        440.42        444.61         7.10 o                         
  -2   0   8         62.38         74.60         4.57 o                         
  -1   0   8        377.97        343.27         6.41 o                         
   0   0   8        387.01        427.90         6.94 o                         
   1   0   8        996.76       1105.20         9.99 o                         
   2   0   8       1039.09       1158.92        14.48 o                         
   3   0   8        367.42        395.62         6.65 o                         
   4   0   8         28.32         34.16         3.98 o                         
   5   0   8        189.66        168.85         5.24 o                         
   6   0   8        937.91        906.66        13.50 o                         
   7   0   8         56.80         73.54         4.47 o                         
   8   0   8         58.12         52.42         3.73 o                         
   9   0   8        108.02        118.31         4.41 o                         
  10   0   8          7.10          4.37         3.37 o                         
  11   0   8        364.69        387.49        11.98 o                         
  12   0   8        234.59        235.45        10.67 o                         
  13   0   8        174.57        181.37        10.23 o                         
  14   0   8        185.06        191.71        10.58 o                         
  15   0   8        713.54        766.36        16.81 o                         
  16   0   8        295.41        286.63        12.40 o                         
  17   0   8         11.76          9.78         8.00 o                         
  18   0   8         14.41          8.48         8.41 o                         
  19   0   8         39.88         31.29         9.46 o                         
  20   0   8          4.18          4.72         8.98 o                         
  21   0   8         58.71         56.59        10.21 o                         
  22   0   8          9.09          0.20         7.63 o                         
 -23   1   8         41.42         55.99         8.74 o                         
 -22   1   8          0.39         11.63         4.79 o                         
 -21   1   8         98.50         95.31         5.29 o                         
 -20   1   8        191.50        176.21         8.22 o                         
 -19   1   8         13.40          6.71         4.39 o                         
 -18   1   8        110.55        112.92         4.99 o                         
 -17   1   8          0.89          0.65         4.00 o                         
 -16   1   8         10.63          5.89         4.75 o                         
 -15   1   8         38.04         35.77         3.97 o                         
 -14   1   8         14.81         18.99         4.78 o                         
 -13   1   8        103.96         99.69         5.06 o                         
 -12   1   8        524.81        500.71         8.77 o                         
 -11   1   8          2.01          3.11         3.04 o                         
 -10   1   8        610.46        603.38         9.58 o                         
  -9   1   8         42.43         44.35         2.97 o                         
  -8   1   8        231.39        242.31        12.80 o                         
  -7   1   8          7.48          7.45         2.23 o                         
  -6   1   8        944.21        954.25        14.34 o                         
  -5   1   8        909.52        942.00         7.04 o                         
  -4   1   8        948.95       1007.91         7.71 o                         
  -3   1   8       1409.21       1502.92         8.33 o                         
  -2   1   8         40.23         46.97         3.00 o                         
  -1   1   8        303.10        304.19         5.07 o                         
   0   1   8        131.26        115.71        10.77 o                         
   1   1   8         91.03         83.03         6.23 o                         
   2   1   8         27.78         24.50         2.60 o                         
   3   1   8         17.61         16.06         2.42 o                         
   4   1   8        201.95        215.13         3.26 o                         
   5   1   8          7.04          6.58         2.17 o                         
   6   1   8         23.60         20.06         2.24 o                         
   7   1   8         69.59         81.84         5.99 o                         
   8   1   8         84.57         82.13         3.28 o                         
   9   1   8        220.11        226.11         4.31 o                         
  10   1   8         99.79        103.75         3.62 o                         
  11   1   8        404.50        384.51         5.70 o                         
  12   1   8        202.38        199.46         4.60 o                         
  13   1   8          3.37          1.60         3.29 o                         
  14   1   8        397.62        401.32         7.30 o                         
  15   1   8         69.68         68.47         5.72 o                         
  16   1   8          2.78          3.27         4.50 o                         
  17   1   8         35.41         46.18         8.67 o                         
  18   1   8         81.71         81.43         5.53 o                         
  19   1   8         26.64         25.00         4.95 o                         
  20   1   8          1.19         -0.35         4.78 o                         
  21   1   8          7.38          5.33         4.74 o                         
  22   1   8          1.38         -0.40         4.93 o                         
 -22   2   8          3.38         -3.00         6.66 o                         
 -21   2   8         85.42         92.83        10.93 o                         
 -20   2   8        144.31        144.08         8.16 o                         
 -19   2   8         17.48         26.46        11.07 o                         
 -18   2   8        115.71        107.23         7.19 o                         
 -17   2   8         31.16         33.43         5.29 o                         
 -16   2   8         21.15         38.99         5.28 o                         
 -15   2   8         28.26         28.51         5.14 o                         
 -14   2   8        641.46        610.14        16.69 o                         
 -13   2   8         93.51         95.91         4.62 o                         
 -12   2   8        638.48        585.06         6.20 o                         
 -11   2   8        111.65        110.29         4.62 o                         
 -10   2   8        272.10        250.30        14.06 o                         
  -9   2   8         68.76         62.69         3.11 o                         
  -8   2   8        235.91        215.50         4.12 o                         
  -7   2   8        100.50         79.34         3.62 o                         
  -6   2   8        150.35        145.74         5.67 o                         
  -5   2   8        122.67        103.28         4.13 o                         
  -4   2   8         13.11         10.62         3.35 o                         
  -3   2   8        122.60        124.91         4.25 o                         
  -2   2   8         22.20         19.23         3.20 o                         
  -1   2   8         12.79         14.13         2.67 o                         
   0   2   8        232.61        215.25         4.11 o                         
   1   2   8        282.12        277.95         4.51 o                         
   2   2   8        105.97        113.73         3.58 o                         
   3   2   8        611.67        614.41         4.96 o                         
   4   2   8          0.03         -1.20         2.40 o                         
   5   2   8        466.02        470.37         5.97 o                         
   6   2   8        337.27        334.39         3.98 o                         
   7   2   8         85.58         76.71         2.93 o                         
   8   2   8         69.72         67.85         3.14 o                         
   9   2   8         49.84         46.83         3.10 o                         
  10   2   8        105.03         95.90         3.35 o                         
  11   2   8          0.57         -2.63         2.63 o                         
  12   2   8          3.37         -0.41         3.33 o                         
  13   2   8         43.19         54.70         3.75 o                         
  14   2   8         90.83         97.28         5.22 o                         
  15   2   8         10.41          4.92         4.16 o                         
  16   2   8          0.67         -0.92         4.23 o                         
  17   2   8         33.23         35.55         6.45 o                         
  18   2   8          8.78         11.56         6.18 o                         
  19   2   8          0.08          0.54         4.83 o                         
  20   2   8         25.45         22.46         5.09 o                         
  21   2   8         20.75         21.25         5.07 o                         
 -20   3   8         43.41         41.81         9.35 o                         
 -19   3   8          0.08         -6.53         6.53 o                         
 -18   3   8         17.41          2.12         6.66 o                         
 -17   3   8         28.88         22.37         6.58 o                         
 -16   3   8         95.84        111.46         5.90 o                         
 -15   3   8         42.39         52.00         5.19 o                         
 -14   3   8         18.65         14.68         4.79 o                         
 -13   3   8         63.43         58.95         4.45 o                         
 -12   3   8         22.36         15.28         3.88 o                         
 -11   3   8        599.35        583.17         7.22 o                         
 -10   3   8        461.54        435.24         6.51 o                         
  -9   3   8         76.22         86.03         4.35 o                         
  -8   3   8        171.79        165.06         4.84 o                         
  -7   3   8         20.64         20.07         3.71 o                         
  -6   3   8        309.38        316.02         5.58 o                         
  -5   3   8         41.14         40.10         4.88 o                         
  -4   3   8        122.07        132.78         5.64 o                         
  -3   3   8        550.92        544.94         8.37 o                         
  -2   3   8          0.03         -2.40         4.32 o                         
  -1   3   8        627.40        599.55         7.95 o                         
   0   3   8         82.29         81.55         5.03 o                         
   1   3   8        919.89        949.77         9.41 o                         
   2   3   8        756.07        731.23         8.45 o                         
   3   3   8         59.22         65.84         4.98 o                         
   4   3   8        920.60        944.28         8.08 o                         
   5   3   8        484.73        478.13         6.60 o                         
   6   3   8        300.89        299.62         4.67 o                         
   7   3   8         20.84         16.62         3.13 o                         
   8   3   8        174.72        181.15         4.14 o                         
   9   3   8        130.62        143.20         4.34 o                         
  10   3   8         14.94          9.10         3.37 o                         
  11   3   8        402.36        400.24         9.19 o                         
  12   3   8         23.48         25.89         3.70 o                         
  13   3   8          6.38          2.17         3.51 o                         
  14   3   8         47.80         42.82         4.68 o                         
  15   3   8         40.91         36.45         4.48 o                         
  16   3   8         47.97         51.26        11.49 o                         
  17   3   8         27.24         25.75         6.29 o                         
  18   3   8         23.15         36.86         6.06 o                         
  19   3   8         75.29         93.75         7.28 o                         
 -16   4   8          0.82          6.54         5.24 o                         
 -15   4   8          4.00          3.22         3.97 o                         
 -14   4   8          3.60          8.20         4.29 o                         
 -13   4   8          0.71         -3.87         3.87 o                         
 -12   4   8          0.31         -2.28         3.94 o                         
 -11   4   8         16.86         13.18         4.08 o                         
 -10   4   8        171.58        164.37        13.74 o                         
  -9   4   8          4.32         11.33         6.11 o                         
  -8   4   8        126.95        121.58        11.15 o                         
  -7   4   8         17.73         21.86         5.48 o                         
  -6   4   8          0.55          0.41         3.77 o                         
  -5   4   8          1.81          2.83         3.61 o                         
  -4   4   8        254.04        217.12        19.75 o                         
  -3   4   8        211.99        203.49        17.77 o                         
  -2   4   8          0.67         -3.15         3.90 o                         
  -1   4   8          4.19          5.28         3.98 o                         
   0   4   8        123.71        139.29         7.21 o                         
   1   4   8         53.59         55.32         4.60 o                         
   2   4   8          0.46          0.32         4.15 o                         
   3   4   8          0.13         -3.66         4.37 o                         
   4   4   8         26.85         19.28         4.49 o                         
   5   4   8         22.01         23.88         4.57 o                         
   6   4   8          0.02         -1.29         4.51 o                         
   7   4   8         38.19         45.88         4.85 o                         
   8   4   8         50.95         49.77         6.28 o                         
   9   4   8        259.44        276.61         6.91 o                         
  10   4   8         60.92         67.71         7.75 o                         
  11   4   8          5.58         -3.32         4.24 o                         
  12   4   8          0.33          0.43         4.14 o                         
  13   4   8          0.07          9.61         6.95 o                         
  14   4   8          9.69          9.36         7.87 o                         
  15   4   8         52.48         54.28         5.87 o                         
 -10   5   8          8.76          0.53         5.33 o                         
  -9   5   8         21.08         17.92         7.36 o                         
  -8   5   8         79.02         78.93         5.83 o                         
  -7   5   8        110.55         96.64         5.79 o                         
  -6   5   8          0.47          1.67         5.02 o                         
  -5   5   8         13.72         21.48         5.17 o                         
  -4   5   8          6.03         -1.27         4.93 o                         
  -3   5   8          0.05         -0.28         3.95 o                         
  -2   5   8          7.73         10.40         3.93 o                         
  -1   5   8        188.30        192.50         5.69 o                         
   0   5   8         21.55         21.04         4.37 o                         
   1   5   8        185.55        190.27         6.34 o                         
   2   5   8          3.24          6.77         4.63 o                         
   3   5   8          8.21         10.69         4.56 o                         
   4   5   8         21.72         24.31         4.87 o                         
   5   5   8         36.39         34.47         5.03 o                         
   6   5   8          0.42          3.09         4.78 o                         
   7   5   8          0.94          3.41         4.72 o                         
   8   5   8          3.45         -0.42         4.64 o                         
   9   5   8         46.16         50.55         7.39 o                         
 -22   1   9         82.67         82.58         5.96 o                         
 -21   1   9          4.67          3.06         4.56 o                         
 -20   1   9        235.57        230.83         6.28 o                         
 -19   1   9         33.43         35.70         4.54 o                         
 -18   1   9         47.23         63.05         4.69 o                         
 -17   1   9          5.52         13.81         4.89 o                         
 -16   1   9        155.85        157.80         6.12 o                         
 -15   1   9       1317.99       1288.12        18.00 o                         
 -14   1   9        720.72        727.83        17.29 o                         
 -13   1   9        168.47        145.67         5.08 o                         
 -12   1   9         77.25         92.06         4.72 o                         
 -11   1   9        285.77        281.55         7.39 o                         
 -10   1   9        226.59        224.99         5.87 o                         
  -9   1   9        577.78        565.55         6.74 o                         
  -8   1   9        816.13        806.41        15.63 o                         
  -7   1   9        106.81        101.41         4.16 o                         
  -6   1   9        899.84        861.33        11.12 o                         
  -5   1   9       1431.17       1394.23        24.06 o                         
  -4   1   9        203.74        187.24         7.91 o                         
  -3   1   9        547.40        474.84        30.94 o                         
  -2   1   9       1850.82       1906.20        18.09 o                         
  -1   1   9         16.58         12.62         4.15 o                         
   0   1   9        849.25        848.94        17.95 o                         
   1   1   9         25.70         23.20         4.96 o                         
   2   1   9        367.91        364.14         4.92 o                         
   3   1   9         56.38         48.49         2.95 o                         
   4   1   9         99.25         80.69         6.90 o                         
   5   1   9        301.04        285.63         5.76 o                         
   6   1   9        173.66        168.74         4.93 o                         
   7   1   9         35.71         33.87         3.30 o                         
   8   1   9          1.75         -0.18         2.73 o                         
   9   1   9          0.89         -0.33         3.07 o                         
  10   1   9        329.66        333.85         5.29 o                         
  11   1   9        570.71        602.84         6.61 o                         
  12   1   9         48.94         50.15         4.50 o                         
  13   1   9          2.57         -0.22         3.41 o                         
  14   1   9         21.25         20.24         4.63 o                         
  15   1   9          9.33          8.43         4.44 o                         
  16   1   9          1.47          1.76         4.33 o                         
  17   1   9        178.12        188.91         6.42 o                         
  18   1   9        110.62        106.20        10.92 o                         
  19   1   9         53.70         44.33         5.31 o                         
  20   1   9         42.16         43.46         5.43 o                         
  21   1   9         58.21         58.63        10.90 o                         
 -20   2   9         40.19         23.97         6.71 o                         
 -19   2   9        241.36        257.16         9.31 o                         
 -18   2   9        218.94        234.96         7.17 o                         
 -17   2   9         24.73         25.58         4.98 o                         
 -16   2   9        355.01        358.53         6.78 o                         
 -15   2   9        160.47        148.69         6.07 o                         
 -14   2   9         63.79         44.03         5.06 o                         
 -13   2   9        120.50        111.68         4.64 o                         
 -12   2   9         10.14         14.96         4.54 o                         
 -11   2   9        491.88        488.65        10.73 o                         
 -10   2   9          3.16          3.24         4.39 o                         
  -9   2   9          6.55          1.90         4.15 o                         
  -8   2   9         33.32         30.58         4.42 o                         
  -7   2   9         50.54         41.62         6.35 o                         
  -6   2   9         63.80         69.12         3.77 o                         
  -5   2   9         14.27         13.30         3.70 o                         
  -4   2   9          5.42          4.44         3.69 o                         
  -3   2   9         81.44         90.12         4.53 o                         
  -2   2   9         69.70         63.53         4.21 o                         
  -1   2   9        937.58        971.90        11.65 o                         
   0   2   9        433.95        408.87         5.49 o                         
   1   2   9        381.41        387.29         5.40 o                         
   2   2   9       1066.60       1070.97         9.35 o                         
   3   2   9         20.43         17.52         3.38 o                         
   4   2   9        348.56        320.31         5.07 o                         
   5   2   9         79.84         81.64         3.78 o                         
   6   2   9        654.49        646.49         5.72 o                         
   7   2   9        943.12        941.55        10.31 o                         
   8   2   9        181.36        171.46         7.17 o                         
   9   2   9        145.49        147.35         3.98 o                         
  10   2   9         37.23         36.66         3.59 o                         
  11   2   9         73.95         75.38         3.99 o                         
  12   2   9          8.13          5.32         3.33 o                         
  13   2   9         84.74         86.78         4.20 o                         
  14   2   9        222.75        225.49         6.68 o                         
  15   2   9          7.18         10.09         4.54 o                         
  16   2   9        230.72        223.14         6.44 o                         
  17   2   9          0.23          2.60         4.73 o                         
  18   2   9          3.05         -3.11         4.74 o                         
  19   2   9         32.03         27.82         5.72 o                         
 -18   3   9          0.61         -5.22         5.22 o                         
 -17   3   9          1.75          7.73         6.04 o                         
 -16   3   9          8.40         15.97         4.94 o                         
 -15   3   9          7.32          7.86         5.11 o                         
 -14   3   9         50.94         51.11         5.07 o                         
 -13   3   9         63.46         57.57         5.57 o                         
 -12   3   9          0.88          4.33         4.68 o                         
 -11   3   9         34.48         23.00         6.36 o                         
 -10   3   9          9.72          5.75         4.76 o                         
  -9   3   9         58.73         55.97         5.02 o                         
  -8   3   9         14.35          7.51         4.81 o                         
  -7   3   9        239.77        214.26         7.14 o                         
  -6   3   9          0.49         -0.65         4.46 o                         
  -5   3   9          0.07         -3.18         4.56 o                         
  -4   3   9         87.02         76.91         4.98 o                         
  -3   3   9          7.19          0.69         4.32 o                         
  -2   3   9         64.07         48.45         4.55 o                         
  -1   3   9         16.93         12.02         4.27 o                         
   0   3   9          0.47         -4.32         4.32 o                         
   1   3   9         87.57         77.15         6.33 o                         
   2   3   9        460.65        482.12         8.00 o                         
   3   3   9        237.38        242.49         6.23 o                         
   4   3   9         54.39         55.08         4.23 o                         
   5   3   9         22.85         17.79         3.77 o                         
   6   3   9          0.48         -1.02         3.49 o                         
   7   3   9          8.46          5.65         3.62 o                         
   8   3   9        177.38        196.92         5.11 o                         
   9   3   9          9.72          5.32         3.24 o                         
  10   3   9         17.44         11.82         3.14 o                         
  11   3   9          8.43          9.09         3.45 o                         
  12   3   9          5.73          5.07         3.34 o                         
  13   3   9          0.00          1.35         4.29 o                         
  14   3   9        149.31        141.90         8.47 o                         
  15   3   9          3.54          5.28         8.28 o                         
  16   3   9         29.22         24.70         5.97 o                         
  17   3   9          8.79          1.24         6.14 o                         
 -15   4   9          0.06         -3.94         4.68 o                         
 -14   4   9         43.66         56.30         9.58 o                         
 -13   4   9          5.19          7.24         4.71 o                         
 -12   4   9         29.34         34.47         5.33 o                         
 -11   4   9         80.67         84.62         7.99 o                         
 -10   4   9          1.11          3.60         4.74 o                         
  -9   4   9         58.64         47.21         5.29 o                         
  -8   4   9         40.18         43.31         4.22 o                         
  -7   4   9          0.97          3.22         4.00 o                         
  -6   4   9        184.23        182.54         7.54 o                         
  -5   4   9        116.80        101.85         4.70 o                         
  -4   4   9         84.40         82.50         5.98 o                         
  -3   4   9        237.98        221.70        14.34 o                         
  -2   4   9         51.53         39.37         7.01 o                         
  -1   4   9          6.39         -0.58         6.21 o                         
   0   4   9          4.21          2.50         4.41 o                         
   1   4   9          1.82          0.06         3.98 o                         
   2   4   9        148.92        138.11         6.30 o                         
   3   4   9          1.00         -1.79         3.49 o                         
   4   4   9        135.67        117.69         9.20 o                         
   5   4   9         16.48         12.98         3.71 o                         
   6   4   9        181.83        194.99         6.32 o                         
   7   4   9         88.40         91.75         5.86 o                         
   8   4   9        122.72        125.12         5.90 o                         
   9   4   9        219.08        245.38         6.85 o                         
  10   4   9         11.63          5.48         4.65 o                         
  11   4   9         97.96        118.90         5.75 o                         
  12   4   9         21.52         26.61         8.93 o                         
  13   4   9          8.35          1.75         5.21 o                         
  -7   5   9         57.99         56.74         6.43 o                         
  -6   5   9          4.12         -2.72         6.39 o                         
  -5   5   9        159.02        167.33         6.98 o                         
  -4   5   9         38.77         35.42         5.29 o                         
  -3   5   9         23.53         24.63         4.12 o                         
  -2   5   9         11.92         11.16         3.89 o                         
  -1   5   9         14.49         11.11         4.01 o                         
   0   5   9         14.62         21.14         4.21 o                         
   1   5   9         34.11         29.99         4.62 o                         
   2   5   9         25.12         23.71         4.70 o                         
   3   5   9          0.26         -6.27         6.27 o                         
   4   5   9          3.45          6.97         5.05 o                         
   5   5   9         86.46         87.74         5.78 o                         
   6   5   9          2.05          8.43         4.63 o                         
 -21   0  10          1.86         -8.45         9.75 o                         
 -20   0  10         47.61         50.74        10.89 o                         
 -19   0  10         35.15         51.14        10.39 o                         
 -18   0  10        100.48        114.40        10.27 o                         
 -17   0  10        232.19        234.30        16.43 o                         
 -16   0  10         19.10         12.91         6.67 o                         
 -15   0  10        263.26        249.83         8.89 o                         
 -14   0  10         57.64         68.53         6.47 o                         
 -13   0  10        592.01        630.90        11.23 o                         
 -12   0  10         16.14         24.15         6.35 o                         
 -11   0  10        962.35        900.89        12.43 o                         
 -10   0  10       3136.61       3002.53        38.58 o                         
  -9   0  10       2149.12       2154.83        24.71 o                         
  -8   0  10          0.28          4.73         5.40 o                         
  -7   0  10          1.70          5.74         5.39 o                         
  -6   0  10        877.81        891.81        11.17 o                         
  -5   0  10        449.12        471.89         8.74 o                         
  -4   0  10       1685.89       1693.37        14.51 o                         
  -3   0  10       2592.75       2585.70        20.13 o                         
  -2   0  10        227.43        227.07         6.84 o                         
  -1   0  10        227.88        206.95         6.79 o                         
   0   0  10        689.83        684.78         9.54 o                         
   1   0  10          9.51         -1.02         5.76 o                         
   2   0  10        792.72        791.85        10.02 o                         
   3   0  10        421.69        467.00         8.52 o                         
   4   0  10         50.99         37.14         8.32 o                         
   5   0  10        563.05        468.89        91.87 o                         
   6   0  10          8.00          6.15         4.27 o                         
   7   0  10        355.52        369.61        11.97 o                         
   8   0  10        482.47        447.29        12.93 o                         
   9   0  10         14.62         20.27         7.35 o                         
  10   0  10        468.58        478.02        14.15 o                         
  11   0  10          4.24          4.90         8.33 o                         
  12   0  10         82.42         99.23         9.32 o                         
  13   0  10        207.44        198.29        10.94 o                         
  14   0  10         15.81         22.52         9.02 o                         
  15   0  10        194.45        207.08        12.17 o                         
  16   0  10        173.11        167.52        11.53 o                         
  17   0  10        131.53        109.33        11.08 o                         
  18   0  10         61.60         50.35         9.59 o                         
  19   0  10         56.60         63.39        10.34 o                         
 -20   1  10         25.07         26.11         7.49 o                         
 -19   1  10          5.97          0.80         6.66 o                         
 -18   1  10          0.11          0.91         5.41 o                         
 -17   1  10          0.08         -1.91         4.49 o                         
 -16   1  10          0.81         -0.74         4.28 o                         
 -15   1  10        121.53        119.43         5.17 o                         
 -14   1  10        355.88        352.47         6.72 o                         
 -13   1  10         97.09        106.87         5.06 o                         
 -12   1  10          0.93         -1.47         4.18 o                         
 -11   1  10         31.59         38.64         4.30 o                         
 -10   1  10          4.18          3.04         3.91 o                         
  -9   1  10          0.15         -2.66         3.76 o                         
  -8   1  10        181.61        182.88        10.54 o                         
  -7   1  10        119.00        106.21         8.19 o                         
  -6   1  10       1193.92       1218.05        11.27 o                         
  -5   1  10        272.24        266.73         6.27 o                         
  -4   1  10         78.08         66.72         4.86 o                         
  -3   1  10         70.49         66.54         4.88 o                         
  -2   1  10         14.86         12.42         4.42 o                         
  -1   1  10         64.31         71.37         5.42 o                         
   0   1  10        453.94        433.64         8.31 o                         
   1   1  10          4.80          2.73         2.67 o                         
   2   1  10         15.92         15.06         4.53 o                         
   3   1  10          6.48          4.24         3.82 o                         
   4   1  10          0.08          1.98         3.92 o                         
   5   1  10         36.25         30.43         4.19 o                         
   6   1  10         31.20         30.66         4.22 o                         
   7   1  10        213.51        200.43         5.92 o                         
   8   1  10          5.04          2.18         3.43 o                         
   9   1  10        182.46        185.12         4.81 o                         
  10   1  10         11.04         12.12         3.44 o                         
  11   1  10        322.58        326.25         7.15 o                         
  12   1  10        398.12        411.56        10.41 o                         
  13   1  10         29.87         38.89         6.31 o                         
  14   1  10          0.28          2.24         5.67 o                         
  15   1  10          0.49         -0.09         6.04 o                         
  16   1  10         44.44         42.49         7.73 o                         
  17   1  10          6.57          9.76         6.36 o                         
  18   1  10          0.08          3.21         6.74 o                         
  19   1  10          4.06          3.71         6.41 o                         
 -19   2  10         23.28         27.08        11.28 o                         
 -18   2  10          2.67          6.73         6.34 o                         
 -17   2  10         18.78         20.86         6.78 o                         
 -16   2  10          5.62         -3.50         6.67 o                         
 -15   2  10         15.83         11.57         6.34 o                         
 -14   2  10          5.86         -0.81         6.19 o                         
 -13   2  10          0.25          6.64         5.07 o                         
 -12   2  10         69.72         62.28         6.97 o                         
 -11   2  10         15.92         17.25         6.66 o                         
 -10   2  10        625.30        553.03        18.07 o                         
  -9   2  10          2.04         -1.48         8.83 o                         
  -8   2  10        124.77        111.00         7.45 o                         
  -7   2  10          2.46         -2.09         6.17 o                         
  -6   2  10          0.15          2.12         5.73 o                         
  -5   2  10         59.36         50.61         4.63 o                         
  -4   2  10          1.99          5.55         3.91 o                         
  -3   2  10        173.54        157.34         8.20 o                         
  -2   2  10        131.63        120.16         5.00 o                         
  -1   2  10         34.84         45.92         4.09 o                         
   0   2  10        342.67        347.39         6.09 o                         
   1   2  10        507.54        491.76        10.10 o                         
   2   2  10         96.57         92.57         4.09 o                         
   3   2  10        982.25        952.67        12.49 o                         
   4   2  10         19.00         18.30         3.60 o                         
   5   2  10        190.64        176.88         5.43 o                         
   6   2  10         22.59         13.87         4.33 o                         
   7   2  10         19.90         16.44         3.55 o                         
   8   2  10         57.92         51.29         3.33 o                         
   9   2  10         53.43         51.75         3.41 o                         
  10   2  10         28.45         35.16         4.23 o                         
  11   2  10          7.34         10.63         3.30 o                         
  12   2  10          0.55         -2.19         3.46 o                         
  13   2  10          0.33         -2.00         3.36 o                         
  14   2  10          6.72          5.47         3.75 o                         
  15   2  10         40.95         45.36         4.04 o                         
  16   2  10          8.92         16.99         4.69 o                         
  17   2  10          4.07         11.44         5.51 o                         
  18   2  10          0.00         -0.66         4.95 o                         
 -17   3  10         13.25          0.82         6.63 o                         
 -16   3  10          2.01          0.11         9.36 o                         
 -15   3  10          9.62          8.44         8.76 o                         
 -14   3  10         94.78         93.54         8.11 o                         
 -13   3  10        338.12        335.31        34.00 o                         
 -12   3  10         11.45          8.63         6.51 o                         
 -11   3  10         67.64         73.50         7.37 o                         
 -10   3  10          3.88          5.47         6.92 o                         
  -9   3  10         99.80        119.59         7.94 o                         
  -8   3  10        127.18        127.61         7.66 o                         
  -7   3  10        113.50        113.75         5.84 o                         
  -6   3  10        305.83        299.14         7.10 o                         
  -5   3  10          0.01         -3.01         4.76 o                         
  -4   3  10          0.31          4.02         5.34 o                         
  -3   3  10         16.75         18.35         4.64 o                         
  -2   3  10          0.19         -2.26         4.33 o                         
  -1   3  10         40.86         34.63         4.67 o                         
   0   3  10          7.16          2.30         4.36 o                         
   1   3  10        188.36        189.33         5.83 o                         
   2   3  10        316.61        307.95         6.70 o                         
   3   3  10          3.53         -2.07         4.35 o                         
   4   3  10        291.86        297.70        10.99 o                         
   5   3  10         72.51         64.83         3.93 o                         
   6   3  10        108.06        109.67         5.00 o                         
   7   3  10        260.59        275.94         6.10 o                         
   8   3  10          1.48          2.10         3.74 o                         
   9   3  10         58.95         51.93         4.23 o                         
  10   3  10         24.43         21.21         4.89 o                         
  11   3  10         83.80         93.86         5.75 o                         
  12   3  10        170.86        191.63         7.31 o                         
  13   3  10          0.02          2.00         4.61 o                         
  14   3  10         52.84         58.93         5.13 o                         
  15   3  10          2.44          1.00         5.49 o                         
 -12   4  10         12.50          5.17         6.27 o                         
 -11   4  10         13.68         16.78         6.18 o                         
 -10   4  10        142.40        145.78         6.08 o                         
  -9   4  10        132.87        128.95         6.24 o                         
  -8   4  10          0.57          4.61         4.19 o                         
  -7   4  10          1.50          8.19         5.41 o                         
  -6   4  10         15.81         12.36         4.10 o                         
  -5   4  10          7.39         14.08         4.88 o                         
  -4   4  10          0.27          6.18         3.95 o                         
  -3   4  10          0.69         -3.67         3.93 o                         
  -2   4  10          2.40         -1.10         4.38 o                         
  -1   4  10          2.52          4.74         4.63 o                         
   0   4  10          5.50          8.51         4.44 o                         
   1   4  10          1.21         -4.25         4.25 o                         
   2   4  10         17.55         11.25         3.71 o                         
   3   4  10         13.08         17.12         3.82 o                         
   4   4  10         72.84         67.07         6.23 o                         
   5   4  10         47.43         38.91         4.06 o                         
   6   4  10          0.56          3.77         3.74 o                         
   7   4  10         96.24        100.59         9.94 o                         
   8   4  10         55.39         48.77         4.29 o                         
   9   4  10          0.02          3.04         4.14 o                         
  10   4  10          1.02         -4.96         6.05 o                         
  11   4  10         55.54         64.27         5.57 o                         
 -19   1  11         46.39         63.78         7.91 o                         
 -18   1  11         27.37         22.75         4.98 o                         
 -17   1  11        180.83        195.52         5.99 o                         
 -16   1  11          1.10          1.02         4.52 o                         
 -15   1  11        103.27         97.11         5.12 o                         
 -14   1  11         85.75         81.91         4.94 o                         
 -13   1  11         16.48         20.60         4.38 o                         
 -12   1  11        179.02        184.73         8.94 o                         
 -11   1  11          4.92          2.77         4.94 o                         
 -10   1  11        108.32         98.75         5.60 o                         
  -9   1  11         46.43         41.96         5.22 o                         
  -8   1  11        337.11        343.90         7.27 o                         
  -7   1  11        479.00        480.02         8.26 o                         
  -6   1  11        403.73        397.77         9.20 o                         
  -5   1  11       1582.40       1513.09        21.81 o                         
  -4   1  11        141.78        151.34         5.90 o                         
  -3   1  11          7.59         -0.98         4.56 o                         
  -2   1  11          1.27         -4.42         4.42 o                         
  -1   1  11          9.42          9.70         4.56 o                         
   0   1  11        491.61        478.79         7.78 o                         
   1   1  11        340.65        334.94         7.02 o                         
   2   1  11        654.18        658.01         8.74 o                         
   3   1  11        268.72        246.66         7.99 o                         
   4   1  11         15.55         13.97         4.49 o                         
   5   1  11         70.75         71.21         5.05 o                         
   6   1  11         17.23          7.77         4.30 o                         
   7   1  11        315.84        316.78         6.92 o                         
   8   1  11        410.93        415.02         6.24 o                         
   9   1  11          0.00          0.15         3.40 o                         
  10   1  11        134.64        151.90         4.87 o                         
  11   1  11          1.37          1.44         4.58 o                         
  12   1  11         94.42        106.25         5.86 o                         
  13   1  11         76.41         83.38         5.52 o                         
  14   1  11         19.00         13.96         6.06 o                         
  15   1  11        130.86        133.85         7.99 o                         
  16   1  11          0.02          3.98         6.25 o                         
  17   1  11         29.88         22.17         6.78 o                         
 -17   2  11          0.87         -2.35         6.88 o                         
 -16   2  11         17.06         17.03         9.43 o                         
 -15   2  11          0.04          2.25         6.54 o                         
 -14   2  11          2.17         10.00         6.72 o                         
 -13   2  11          9.03          9.89         6.72 o                         
 -12   2  11         45.44         42.16         6.96 o                         
 -11   2  11          0.18          1.45         6.31 o                         
 -10   2  11         12.54          9.61         6.23 o                         
  -9   2  11        179.37        173.65        14.50 o                         
  -8   2  11        149.04        160.44         7.96 o                         
  -7   2  11          3.18         -1.89         6.08 o                         
  -6   2  11          0.45          8.18         6.11 o                         
  -5   2  11         63.07         55.40        10.32 o                         
  -4   2  11        741.20        776.05        12.53 o                         
  -3   2  11        402.54        405.50        10.09 o                         
  -2   2  11          0.63          2.46         4.37 o                         
  -1   2  11        651.85        679.86        16.83 o                         
   0   2  11        288.70        287.06         6.52 o                         
   1   2  11         45.76         39.65         4.57 o                         
   2   2  11         17.23         22.31         4.12 o                         
   3   2  11         29.67         37.83         6.00 o                         
   4   2  11        184.07        184.30         6.05 o                         
   5   2  11         23.87         26.25         4.60 o                         
   6   2  11         46.89         39.90         4.66 o                         
   7   2  11         22.62         25.14         3.18 o                         
   8   2  11          0.73         -1.37         3.63 o                         
   9   2  11          1.30          1.69         3.63 o                         
  10   2  11          0.46         -1.52         3.70 o                         
  11   2  11         91.15         94.42         3.96 o                         
  12   2  11        131.57        126.32         5.47 o                         
  13   2  11          3.70          4.44         3.26 o                         
  14   2  11         51.21         57.63         6.71 o                         
  15   2  11          0.16          7.37         4.53 o                         
  16   2  11         81.73        101.66        17.66 o                         
 -15   3  11          3.79          1.83         9.67 o                         
 -14   3  11         32.69         27.59         6.80 o                         
 -13   3  11         35.11         35.08        11.24 o                         
 -12   3  11          1.31         -6.52         6.52 o                         
 -11   3  11         14.77         17.98         6.84 o                         
 -10   3  11         11.41          4.51         6.72 o                         
  -9   3  11          0.53         -0.29         6.36 o                         
  -8   3  11         14.69         14.93         6.50 o                         
  -7   3  11          2.39          5.85         6.14 o                         
  -6   3  11         51.79         45.13         6.73 o                         
  -5   3  11          0.00         -2.86         4.64 o                         
  -4   3  11         41.66         46.85         4.89 o                         
  -3   3  11          2.77          0.22         4.40 o                         
  -2   3  11          6.48          8.52         4.59 o                         
  -1   3  11         46.23         35.83         5.23 o                         
   0   3  11          2.27          6.47         4.75 o                         
   1   3  11        145.42        142.02         7.76 o                         
   2   3  11         70.12         65.35         4.99 o                         
   3   3  11          0.54         -4.35         4.35 o                         
   4   3  11         17.32         24.12         4.65 o                         
   5   3  11         59.34         51.73         4.15 o                         
   6   3  11        125.51        122.21         4.79 o                         
   7   3  11         12.55          5.42         4.56 o                         
   8   3  11         34.83         22.84         4.82 o                         
   9   3  11          4.39          7.27         4.68 o                         
  10   3  11         19.59         16.19         4.78 o                         
  11   3  11          2.72          1.87         4.90 o                         
  12   3  11          0.30          0.06         4.75 o                         
  13   3  11          7.74          6.25         5.76 o                         
  -9   4  11         14.43         25.10         4.95 o                         
  -8   4  11         74.79         86.19         7.78 o                         
  -7   4  11         25.16         33.60         4.47 o                         
  -6   4  11          0.02         -3.99         3.99 o                         
  -5   4  11         17.58         18.00         4.40 o                         
  -4   4  11         15.88         14.43         4.17 o                         
  -3   4  11        133.17        128.02         5.38 o                         
  -2   4  11         31.74         33.46         5.22 o                         
  -1   4  11         59.47         50.43         5.23 o                         
   0   4  11          0.07         -0.73         5.07 o                         
   1   4  11          4.37          3.38         7.12 o                         
   2   4  11         14.12         17.80         3.94 o                         
   3   4  11          4.91          3.75         5.81 o                         
   4   4  11          0.13         -1.33         4.00 o                         
   5   4  11         19.37         13.18         4.01 o                         
   6   4  11        112.11        109.09         8.76 o                         
   7   4  11         88.24         91.35        13.47 o                         
   8   4  11         12.25         15.51         4.13 o                         
 -17   0  12         76.20         83.82         7.77 o                         
 -16   0  12         69.30         96.71         7.73 o                         
 -15   0  12         17.92         20.03         7.47 o                         
 -14   0  12         27.96         49.53         6.92 o                         
 -13   0  12        117.97        104.18         7.40 o                         
 -12   0  12        621.06        656.03        11.88 o                         
 -11   0  12         90.40         83.76         7.05 o                         
 -10   0  12         52.05         53.16         6.62 o                         
  -9   0  12        129.26        135.52         7.10 o                         
  -8   0  12          2.21          1.69         5.60 o                         
  -7   0  12        484.68        535.56        10.11 o                         
  -6   0  12          1.46         -0.09         6.15 o                         
  -5   0  12        269.18        272.12        10.25 o                         
  -4   0  12         11.63          5.41         5.66 o                         
  -3   0  12        112.87        116.09         6.37 o                         
  -2   0  12       1193.16       1192.81        20.14 o                         
  -1   0  12        636.31        635.17        16.23 o                         
   0   0  12        852.53        865.60        17.75 o                         
   1   0  12        328.72        303.37        12.24 o                         
   2   0  12         58.87         50.56         8.85 o                         
   3   0  12         39.86         38.67         8.77 o                         
   4   0  12        122.90        113.27         9.66 o                         
   5   0  12        511.56        503.41        14.60 o                         
   6   0  12        329.93        320.67        12.95 o                         
   7   0  12         53.09         58.30         8.90 o                         
   8   0  12        336.43        298.55        12.60 o                         
   9   0  12         77.45         78.02         9.64 o                         
  10   0  12         30.65         23.99         8.34 o                         
  11   0  12         11.23         14.23         8.45 o                         
  12   0  12        340.11        352.45        14.09 o                         
  13   0  12        277.04        293.26        13.64 o                         
  14   0  12          0.53         -1.22         8.90 o                         
  15   0  12          5.06         10.64         9.22 o                         
  16   0  12         11.09         13.31         9.49 o                         
 -17   1  12         50.67         67.51        12.43 o                         
 -16   1  12         61.30         70.88         9.56 o                         
 -15   1  12          2.39         -1.09         5.12 o                         
 -14   1  12         39.30         33.11         5.51 o                         
 -13   1  12         52.86         56.58         5.88 o                         
 -12   1  12          1.36         -0.09         4.94 o                         
 -11   1  12          2.84         -0.60         4.74 o                         
 -10   1  12          4.14          1.64         4.80 o                         
  -9   1  12         29.58         29.10         4.87 o                         
  -8   1  12         98.86        102.98         5.71 o                         
  -7   1  12        164.41        153.45         6.55 o                         
  -6   1  12         15.64          9.72         4.65 o                         
  -5   1  12        104.46         99.19         5.41 o                         
  -4   1  12         21.02         19.28         6.40 o                         
  -3   1  12          8.95          9.97         4.76 o                         
  -2   1  12         53.14         43.02         5.00 o                         
  -1   1  12          9.11         -2.46         4.61 o                         
   0   1  12         17.87         10.77         4.53 o                         
   1   1  12        485.11        487.12        13.77 o                         
   2   1  12          2.64          0.32         4.57 o                         
   3   1  12         10.88          9.79         4.72 o                         
   4   1  12          0.10         -3.54         4.67 o                         
   5   1  12        113.16        110.84        10.28 o                         
   6   1  12          0.05         -2.17         4.47 o                         
   7   1  12         22.76         37.63         4.89 o                         
   8   1  12          0.36         -0.65         3.66 o                         
   9   1  12        203.48        206.72         5.36 o                         
  10   1  12         57.02         58.96         6.74 o                         
  11   1  12          7.86         12.73         6.24 o                         
  12   1  12          1.15          0.79         6.00 o                         
  13   1  12         10.59          7.61         6.34 o                         
  14   1  12          7.06          5.94         6.25 o                         
  15   1  12          9.40          6.01         6.31 o                         
 -15   2  12          6.27          6.86         6.95 o                         
 -14   2  12         17.85         16.93         7.11 o                         
 -13   2  12          8.91         13.25         7.04 o                         
 -12   2  12         24.66         24.71         6.97 o                         
 -11   2  12          0.27         -0.10         6.06 o                         
 -10   2  12         13.47         27.42         9.01 o                         
  -9   2  12          8.22         14.63         6.67 o                         
  -8   2  12        152.70        160.42        11.41 o                         
  -7   2  12         91.19         89.75         8.07 o                         
  -6   2  12         54.29         44.44         6.69 o                         
  -5   2  12         32.93         28.77         6.75 o                         
  -4   2  12          9.24          6.02         6.22 o                         
  -3   2  12         55.81         63.79         7.28 o                         
  -2   2  12        129.78        126.03         5.49 o                         
  -1   2  12          1.98         -0.68         4.55 o                         
   0   2  12         98.03         78.87         6.90 o                         
   1   2  12         25.19         22.08        12.32 o                         
   2   2  12          3.90         -2.23         5.82 o                         
   3   2  12          9.03          3.70         6.02 o                         
   4   2  12         13.58          7.03         6.15 o                         
   5   2  12        216.59        226.35         8.43 o                         
   6   2  12          0.17          4.18         6.03 o                         
   7   2  12        201.73        197.67         6.39 o                         
   8   2  12          3.86          7.55         4.32 o                         
   9   2  12          0.91          5.62         4.67 o                         
  10   2  12          2.22         -1.99         4.73 o                         
  11   2  12          1.28         -1.74         4.41 o                         
  12   2  12          4.25          2.53         4.54 o                         
  13   2  12         27.82         27.59         4.83 o                         
 -12   3  12         11.89         22.10         8.90 o                         
 -11   3  12         31.78         41.15         7.09 o                         
 -10   3  12         14.23         12.50         6.55 o                         
  -9   3  12        118.57        120.20        11.92 o                         
  -8   3  12         32.60         31.94         6.95 o                         
  -7   3  12          0.15         -0.37         6.33 o                         
  -6   3  12          4.31          8.02         6.58 o                         
  -5   3  12          1.84          5.82         4.70 o                         
  -4   3  12         27.39         26.29         5.02 o                         
  -3   3  12         11.32         22.00         5.78 o                         
  -2   3  12         17.93         19.11         4.74 o                         
  -1   3  12          0.05         -3.77         4.68 o                         
   0   3  12          9.63         16.46         4.87 o                         
   1   3  12        269.72        291.08         7.25 o                         
   2   3  12        446.09        451.55         8.14 o                         
   3   3  12          0.24          7.96         4.76 o                         
   4   3  12        209.33        235.02         8.94 o                         
   5   3  12         70.36         73.52         5.39 o                         
   6   3  12          0.15         -4.78         4.78 o                         
   7   3  12          5.77         11.98         4.93 o                         
   8   3  12         65.99         55.78         5.29 o                         
   9   3  12         25.98         33.11         5.35 o                         
  10   3  12         14.13         15.11         7.26 o                         
  -4   4  12          2.40          5.78         5.23 o                         
  -3   4  12         12.51         18.92         4.55 o                         
  -2   4  12         41.14         54.19         5.51 o                         
  -1   4  12          0.40         -5.00         5.00 o                         
   0   4  12         35.86         43.30         8.54 o                         
   1   4  12         53.88         58.01         5.46 o                         
   2   4  12          7.80          4.30         4.09 o                         
 -14   1  13         18.31         11.33         5.05 o                         
 -13   1  13         11.07          6.47         5.38 o                         
 -12   1  13         74.31         65.50         5.76 o                         
 -11   1  13         83.19        112.67        12.82 o                         
 -10   1  13          1.14         -0.83         4.92 o                         
  -9   1  13         37.61         55.00         5.27 o                         
  -8   1  13          4.91          3.01         4.76 o                         
  -7   1  13        261.34        270.81         8.99 o                         
  -6   1  13         46.21         44.15         5.23 o                         
  -5   1  13         12.13         10.74         4.77 o                         
  -4   1  13          0.85         -1.10         4.76 o                         
  -3   1  13        206.94        190.22         6.41 o                         
  -2   1  13        385.43        411.94         8.10 o                         
  -1   1  13          2.35          3.17         5.28 o                         
   0   1  13        101.75         95.62         5.67 o                         
   1   1  13         82.34         68.50         5.39 o                         
   2   1  13          2.64         -2.13         4.98 o                         
   3   1  13        284.57        306.41         7.38 o                         
   4   1  13        107.82         96.23         5.74 o                         
   5   1  13        159.43        149.02         7.89 o                         
   6   1  13         77.95         72.60         6.93 o                         
   7   1  13         60.56         72.81         6.77 o                         
   8   1  13        100.98        113.15        12.67 o                         
   9   1  13         27.28         38.01         6.22 o                         
  10   1  13        248.61        269.55         9.45 o                         
  11   1  13         41.54         50.88         7.12 o                         
  12   1  13         17.44         17.75         6.54 o                         
 -12   2  13         21.77         14.47         7.03 o                         
 -11   2  13         63.84         75.37        12.81 o                         
 -10   2  13         75.83         76.11         7.77 o                         
  -9   2  13         27.52         46.71         7.52 o                         
  -8   2  13         49.88         68.65        21.17 o                         
  -7   2  13         72.67         75.26        10.23 o                         
  -6   2  13         99.19        105.11         7.46 o                         
  -5   2  13          9.46         12.33         6.17 o                         
  -4   2  13        161.03        161.54         8.52 o                         
  -3   2  13        114.04        107.72         7.64 o                         
  -2   2  13         24.49         10.73         6.47 o                         
  -1   2  13          7.76         -3.15         6.71 o                         
   0   2  13          0.20          1.09         6.48 o                         
   1   2  13          8.19         12.91         5.99 o                         
   2   2  13          7.93          6.98         6.27 o                         
   3   2  13          0.89         -2.11         6.28 o                         
   4   2  13          0.94          2.24         6.26 o                         
   5   2  13         21.46         19.11         6.77 o                         
   6   2  13        160.16        156.55         8.24 o                         
   7   2  13         24.15         25.34         5.20 o                         
   8   2  13         29.62         28.67         5.02 o                         
   9   2  13         22.71         19.81         4.89 o                         
  10   2  13         49.82         49.23         4.90 o                         
  -8   3  13         28.55         32.88        13.05 o                         
  -7   3  13         84.63         90.61         8.26 o                         
  -6   3  13         16.82         22.62         5.71 o                         
  -5   3  13         24.88         17.15         5.10 o                         
  -4   3  13          5.69          5.58         4.75 o                         
  -3   3  13          0.05          0.33         4.72 o                         
  -2   3  13          0.54         -4.42         4.42 o                         
  -1   3  13         13.48          6.36         4.86 o                         
   0   3  13          0.21         -5.00         6.43 o                         
   1   3  13          1.79          2.55         6.35 o                         
   2   3  13         20.70         12.56         6.14 o                         
   3   3  13          8.40          7.25         5.34 o                         
   4   3  13          0.21         13.55         8.16 o                         
   5   3  13         19.36         26.95         9.66 o                         
   6   3  13          4.65          4.88         4.88 o                         
 -11   0  14          1.00          1.59         7.59 o                         
 -10   0  14        122.64        145.24        10.20 o                         
  -9   0  14         79.82         70.85         9.43 o                         
  -8   0  14         30.38         29.88         8.78 o                         
  -7   0  14        166.61        164.47        11.16 o                         
  -6   0  14        130.89        144.78        10.74 o                         
  -5   0  14          5.06         -1.77         8.84 o                         
  -4   0  14         48.24         41.01         9.09 o                         
  -3   0  14          6.04         -5.27         8.24 o                         
  -2   0  14        108.66        106.21        10.07 o                         
  -1   0  14          4.33          3.02         8.42 o                         
   0   0  14         37.29         25.15         8.86 o                         
   1   0  14          0.67          3.11         8.55 o                         
   2   0  14        409.13        371.04        14.74 o                         
   3   0  14        170.95        168.91        12.02 o                         
   4   0  14         63.73         54.86         9.83 o                         
   5   0  14         16.04          3.38         8.68 o                         
   6   0  14        182.01        158.48        11.53 o                         
   7   0  14          0.01         -0.12         8.04 o                         
   8   0  14         63.15         84.12        10.50 o                         
   9   0  14         16.11         18.72         9.42 o                         
  10   0  14        187.78        240.32        13.15 o                         
 -11   1  14         40.48         53.06         5.75 o                         
 -10   1  14         30.00         33.88         5.33 o                         
  -9   1  14         23.42         27.91         5.13 o                         
  -8   1  14         12.99         20.39         5.08 o                         
  -7   1  14          0.71          4.34         4.49 o                         
  -6   1  14         34.08         44.51         5.11 o                         
  -5   1  14         34.74         41.02         6.54 o                         
  -4   1  14         17.93         15.83         5.00 o                         
  -3   1  14         19.29         20.77         4.92 o                         
  -2   1  14         41.05         33.77         5.13 o                         
  -1   1  14         62.12         51.82         5.24 o                         
   0   1  14         19.93         11.11         5.93 o                         
   1   1  14         30.37         27.52         6.17 o                         
   2   1  14          1.22         -3.73         5.98 o                         
   3   1  14          4.86          6.09         5.47 o                         
   4   1  14          0.55         -4.41         4.76 o                         
   5   1  14         19.21         27.05         8.11 o                         
   6   1  14          3.43         -0.91         5.53 o                         
   7   1  14         42.43         47.34         6.49 o                         
   8   1  14         21.65         26.57         6.49 o                         
   9   1  14         13.64         23.86         7.45 o                         
  -8   2  14         10.16          6.38         6.65 o                         
  -7   2  14          0.97          6.06         6.66 o                         
  -6   2  14         17.93         20.86         6.69 o                         
  -5   2  14         10.04          6.66         6.69 o                         
  -4   2  14          7.14          5.64         6.72 o                         
  -3   2  14          4.10         -5.40         6.50 o                         
  -2   2  14          0.64          5.74         6.30 o                         
  -1   2  14         11.63         10.05         6.76 o                         
   0   2  14          1.68          0.74         6.78 o                         
   1   2  14          8.32          5.78         6.80 o                         
   2   2  14         12.27          4.60         6.94 o                         
   3   2  14        107.04        125.02        12.29 o                         
   4   2  14          1.72         -5.04         6.48 o                         
   5   2  14         15.61         14.24         6.74 o                         
   6   2  14         16.61         27.12        20.53 o                         
  -4   1  15         79.66         87.80         7.25 o                         
  -3   1  15         28.69         35.48         6.23 o                         
  -2   1  15         21.86         10.85         8.28 o                         
  -1   1  15         23.73         39.32        12.48 o                         
   0   1  15          0.48          4.70         6.32 o                         
   1   1  15         12.43         12.46         6.22 o                         
   2   1  15          3.72         -0.91         6.42 o                         
                                                                                
